# Supplementary material for: Development and Characterization of Bioinspired Lipid Raft Nanovesicles for Therapeutic Applications
Source: ACS Appl Mater Interfaces. 2022 Nov 30;14(49):54458–77. doi: 10.1021/acsami.2c13868 (PMC9756296; doi:10.1021/acsami.2c13868)
Supplement: Supplementary file 2 — am2c13868_si_002.xlsx [file am2c13868_si_002.xlsx]

## Sheet: Raw Data of All Samples
Accession	Description	Gene Symbol	Abundances (Grouped): PMSC_Lipid Raft Donor 1	Abundances (Grouped): PMSC_Lipid Raft Donor 2	Abundances (Grouped): PMSC_Lipid Raft Donor 3	Abundances (Grouped): PMSC_Cell Lysate Donor 3	Abundances (Grouped): PMSC_EV Donor 3
Q09666	Neuroblast differentiation-associated protein AHNAK OS=Homo sapiens OX=9606 GN=AHNAK PE=1 SV=2	AHNAK	2.5413e+08	1.75465e+10	2.51658e+09	2.6409e+10	4.74948e+09
Q15149	Plectin OS=Homo sapiens OX=9606 GN=PLEC PE=1 SV=3	PLEC	3.70741e+08	4.88931e+09	2.98062e+09	1.96595e+10	8.194e+08
P35579	Myosin-9 OS=Homo sapiens OX=9606 GN=MYH9 PE=1 SV=4	MYH9	3.77262e+09	2.18483e+10	1.64587e+10	5.606e+10	8.73666e+08
Q07954	Prolow-density lipoprotein receptor-related protein 1 OS=Homo sapiens OX=9606 GN=LRP1 PE=1 SV=2	LRP1	1.76718e+07	2.03324e+09	1.99071e+08	2.42005e+09	2.35242e+08
P21333	Filamin-A OS=Homo sapiens OX=9606 GN=FLNA PE=1 SV=4	FLNA	1.33901e+08	2.16042e+09	1.51311e+09	3.04077e+10	1.05607e+09
Q14204	Cytoplasmic dynein 1 heavy chain 1 OS=Homo sapiens OX=9606 GN=DYNC1H1 PE=1 SV=5	DYNC1H1	3.64686e+07	9.73868e+08	2.85824e+08	3.98464e+09	4.51563e+08
P12111	Collagen alpha-3(VI) chain OS=Homo sapiens OX=9606 GN=COL6A3 PE=1 SV=5	COL6A3	3.7141e+08	1.52316e+09	2.03452e+09	1.16962e+10	2.60243e+09
Q9UPN3	Microtubule-actin cross-linking factor 1, isoforms 1/2/3/5 OS=Homo sapiens OX=9606 GN=MACF1 PE=1 SV=4	MACF1	2.52492e+07	5.90064e+08	2.82542e+08	2.81809e+09	1.66749e+08
Q13813	Spectrin alpha chain, non-erythrocytic 1 OS=Homo sapiens OX=9606 GN=SPTAN1 PE=1 SV=3	SPTAN1	9.85526e+07	1.84712e+09	9.24703e+08	5.78231e+09	9.93782e+07
P02751	Fibronectin OS=Homo sapiens OX=9606 GN=FN1 PE=1 SV=4	FN1	1.16724e+09	4.53584e+09	7.1044e+09	8.69595e+09	1.6023e+09
P35580	Myosin-10 OS=Homo sapiens OX=9606 GN=MYH10 PE=1 SV=3	MYH10	6.9572e+07	7.12806e+08	8.26402e+08	2.14803e+09	5.51437e+07
O75369	Filamin-B OS=Homo sapiens OX=9606 GN=FLNB PE=1 SV=2	FLNB	7.45967e+07	1.23271e+09	6.75685e+08	1.5437e+10	3.77516e+08
Q9Y490	Talin-1 OS=Homo sapiens OX=9606 GN=TLN1 PE=1 SV=3	TLN1	5.95646e+07	1.40852e+09	4.51734e+08	1.1226e+10	2.60014e+09
Q01082	Spectrin beta chain, non-erythrocytic 1 OS=Homo sapiens OX=9606 GN=SPTBN1 PE=1 SV=2	SPTBN1	4.30511e+07	9.13895e+08	5.16737e+08	4.83939e+09	1.26551e+08
Q9NZM1	Myoferlin OS=Homo sapiens OX=9606 GN=MYOF PE=1 SV=1	MYOF	5.5211e+07	5.36086e+09	7.56216e+08	3.55177e+09	9.30166e+08
P98160	Basement membrane-specific heparan sulfate proteoglycan core protein OS=Homo sapiens OX=9606 GN=HSPG2 PE=1 SV=4	HSPG2	1.48618e+08	2.53575e+08	2.52936e+08	9.8775e+08	2.70355e+08
P78527	DNA-dependent protein kinase catalytic subunit OS=Homo sapiens OX=9606 GN=PRKDC PE=1 SV=3	PRKDC	1.94237e+08	1.50824e+09	7.76877e+08	3.03879e+09	3.0957e+08
Q9P2E9	Ribosome-binding protein 1 OS=Homo sapiens OX=9606 GN=RRBP1 PE=1 SV=5	RRBP1	3.616e+08	4.89123e+09	6.78251e+08	5.75231e+09	9.51854e+07
P35555	Fibrillin-1 OS=Homo sapiens OX=9606 GN=FBN1 PE=1 SV=4	FBN1	9.78699e+07	1.41061e+08	3.3039e+08	2.46683e+09	5.80561e+07
Q00610	Clathrin heavy chain 1 OS=Homo sapiens OX=9606 GN=CLTC PE=1 SV=5	CLTC	6.57394e+07	2.11933e+09	3.79619e+08	7.39827e+09	1.55477e+09
P49327	Fatty acid synthase OS=Homo sapiens OX=9606 GN=FASN PE=1 SV=3	FASN	1.93146e+07	4.08077e+08	1.47674e+08	4.03944e+09	5.52901e+08
Q14789	Golgin subfamily B member 1 OS=Homo sapiens OX=9606 GN=GOLGB1 PE=1 SV=2	GOLGB1	2.50308e+07	5.56662e+08	2.07588e+08	5.85031e+08	1.17017e+08
P18206	Vinculin OS=Homo sapiens OX=9606 GN=VCL PE=1 SV=4	VCL	3.61715e+07	6.42922e+08	1.54225e+08	1.43325e+10	2.17877e+09
Q14315	Filamin-C OS=Homo sapiens OX=9606 GN=FLNC PE=1 SV=3	FLNC	2.15482e+07	4.74393e+08	1.40381e+08	4.48719e+09	1.71651e+08
P46940	Ras GTPase-activating-like protein IQGAP1 OS=Homo sapiens OX=9606 GN=IQGAP1 PE=1 SV=1	IQGAP1	1.48239e+08	5.93565e+08	6.04367e+08	6.2047e+09	5.50907e+08
P24821	Tenascin OS=Homo sapiens OX=9606 GN=TNC PE=1 SV=3	TNC	2.5495e+08	6.41443e+07	9.37436e+08	2.70128e+08	5.73727e+07
P02452	Collagen alpha-1(I) chain OS=Homo sapiens OX=9606 GN=COL1A1 PE=1 SV=5	COL1A1	2.0814e+08	6.80729e+08	6.54721e+08	6.62411e+09	1.42656e+08
P02545	Prelamin-A/C OS=Homo sapiens OX=9606 GN=LMNA PE=1 SV=1	LMNA	2.74083e+09	2.76351e+09	2.3855e+09	2.52338e+10	1.57571e+08
P08670	Vimentin OS=Homo sapiens OX=9606 GN=VIM PE=1 SV=4	VIM	5.0715e+08	4.33095e+09	4.71306e+09	9.2123e+10	5.50395e+08
P04264	Keratin, type II cytoskeletal 1 OS=Homo sapiens OX=9606 GN=KRT1 PE=1 SV=6	KRT1	3.97622e+09	3.17243e+09	2.50779e+09	2.11561e+09	3.04999e+09
Q14980	Nuclear mitotic apparatus protein 1 OS=Homo sapiens OX=9606 GN=NUMA1 PE=1 SV=2	NUMA1	4.07725e+07	1.20281e+08	9.83288e+07	6.46749e+08	1.59311e+07
Q6P2Q9	Pre-mRNA-processing-splicing factor 8 OS=Homo sapiens OX=9606 GN=PRPF8 PE=1 SV=2	PRPF8	1.97053e+08	6.00694e+08	3.98398e+08	7.38136e+08	4.95831e+07
P46821	Microtubule-associated protein 1B OS=Homo sapiens OX=9606 GN=MAP1B PE=1 SV=2	MAP1B	6.00717e+07	4.55843e+08	1.03533e+08	8.65383e+08	1.75e+08
P11717	Cation-independent mannose-6-phosphate receptor OS=Homo sapiens OX=9606 GN=IGF2R PE=1 SV=3	IGF2R	5.70599e+06	9.44493e+08	9.46144e+07	1.32496e+09	1.38889e+08
P02461	Collagen alpha-1(III) chain OS=Homo sapiens OX=9606 GN=COL3A1 PE=1 SV=4	COL3A1	3.05853e+07	3.67945e+08	6.75392e+08	4.12163e+09	3.04918e+07
P12814	Alpha-actinin-1 OS=Homo sapiens OX=9606 GN=ACTN1 PE=1 SV=2	ACTN1	7.88982e+07	5.56357e+08	4.6043e+08	9.38404e+09	1.79548e+08
O43707	Alpha-actinin-4 OS=Homo sapiens OX=9606 GN=ACTN4 PE=1 SV=2	ACTN4	1.22939e+08	1.21212e+09	6.21495e+08	1.45919e+10	2.61815e+08
Q92616	eIF-2-alpha kinase activator GCN1 OS=Homo sapiens OX=9606 GN=GCN1 PE=1 SV=6	GCN1L1; GCN1	9.81364e+06	2.95373e+08	7.46658e+07	1.29256e+09	1.27998e+08
Q99715	Collagen alpha-1(XII) chain OS=Homo sapiens OX=9606 GN=COL12A1 PE=1 SV=2	COL12A1	6.77183e+07	2.60516e+08	2.59702e+08	7.93639e+08	8.01621e+07
O75643	U5 small nuclear ribonucleoprotein 200 kDa helicase OS=Homo sapiens OX=9606 GN=SNRNP200 PE=1 SV=2	SNRNP200	2.03363e+08	5.19112e+08	4.31035e+08	5.72918e+08	1.73054e+07
P46939	Utrophin OS=Homo sapiens OX=9606 GN=UTRN PE=1 SV=2	UTRN	1.31923e+08	3.85922e+08	1.71749e+08	9.32563e+08	2.94381e+08
Q14517	Protocadherin Fat 1 OS=Homo sapiens OX=9606 GN=FAT1 PE=1 SV=2	FAT1	4.50743e+06	1.1065e+08	3.83979e+07	6.81015e+07	4.68541e+08
P08123	Collagen alpha-2(I) chain OS=Homo sapiens OX=9606 GN=COL1A2 PE=1 SV=7	COL1A2	1.09981e+08	3.94978e+08	3.84546e+08	3.51925e+09	5.71379e+07
P08133	Annexin A6 OS=Homo sapiens OX=9606 GN=ANXA6 PE=1 SV=3	ANXA6	1.29561e+08	9.1722e+09	1.04064e+09	1.1249e+10	7.00226e+09
P13639	Elongation factor 2 OS=Homo sapiens OX=9606 GN=EEF2 PE=1 SV=4	EEF2	4.24742e+07	7.44405e+08	2.38887e+08	8.48743e+09	1.19912e+09
P35908	Keratin, type II cytoskeletal 2 epidermal OS=Homo sapiens OX=9606 GN=KRT2 PE=1 SV=2	KRT2	1.29799e+09	1.14379e+09	6.95155e+08	2.40641e+09	8.96287e+08
Q12906	Interleukin enhancer-binding factor 3 OS=Homo sapiens OX=9606 GN=ILF3 PE=1 SV=3	ILF3	1.9232e+08	9.73511e+08	6.99662e+08	1.44044e+09	6.05204e+06
P05556	Integrin beta-1 OS=Homo sapiens OX=9606 GN=ITGB1 PE=1 SV=2	ITGB1	5.56325e+07	5.12702e+09	6.99812e+08	4.16344e+09	1.86487e+10
Q86UP2	Kinectin OS=Homo sapiens OX=9606 GN=KTN1 PE=1 SV=1	KTN1	8.61453e+07	5.02396e+08	5.039e+08	1990242278	5.21768e+07
P26038	Moesin OS=Homo sapiens OX=9606 GN=MSN PE=1 SV=3	MSN	2.57059e+08	8.53728e+08	2.23309e+08	6.52838e+09	5.54745e+09
Q07065	Cytoskeleton-associated protein 4 OS=Homo sapiens OX=9606 GN=CKAP4 PE=1 SV=2	CKAP4	4.63724e+08	1.96623e+10	6.26237e+09	1.22169e+10	2.1921e+08
P14618	Pyruvate kinase PKM OS=Homo sapiens OX=9606 GN=PKM PE=1 SV=4	PKM	1.10956e+08	1.33581e+09	4.56139e+08	2.82178e+10	3.85335e+09
P35527	Keratin, type I cytoskeletal 9 OS=Homo sapiens OX=9606 GN=KRT9 PE=1 SV=3	KRT9	1.71536e+09	1.3591e+09	1.01931e+09	5.81031e+08	1.25275e+09
P42704	Leucine-rich PPR motif-containing protein, mitochondrial OS=Homo sapiens OX=9606 GN=LRPPRC PE=1 SV=3	LRPPRC	7.2649e+07	9.34522e+08	4.54834e+08	3.02124e+09	3.04763e+08
P12270	Nucleoprotein TPR OS=Homo sapiens OX=9606 GN=TPR PE=1 SV=3	TPR	5.05376e+07	2.07409e+08	5.99355e+07	8.64522e+08	1.70231e+07
Q14764	Major vault protein OS=Homo sapiens OX=9606 GN=MVP PE=1 SV=4	MVP	1.52348e+08	2.15563e+09	5.79299e+08	3.6752e+09	1.98013e+09
O43491	Band 4.1-like protein 2 OS=Homo sapiens OX=9606 GN=EPB41L2 PE=1 SV=1	EPB41L2	7.0648e+06	1.5745e+08	9.7299e+07	1.03651e+09	1.14182e+09
Q7Z6Z7	E3 ubiquitin-protein ligase HUWE1 OS=Homo sapiens OX=9606 GN=HUWE1 PE=1 SV=3	HUWE1	807294	3.5635e+07	1.48504e+07	4.97145e+08	3.04148e+07
O75533	Splicing factor 3B subunit 1 OS=Homo sapiens OX=9606 GN=SF3B1 PE=1 SV=3	SF3B1	1.37472e+08	3.2373e+08	2.70334e+08	6.69428e+08	1.49902e+07
Q16891	MICOS complex subunit MIC60 OS=Homo sapiens OX=9606 GN=IMMT PE=1 SV=1	IMMT	3.71455e+07	2.05172e+09	6.11451e+08	1.37741e+09	2.87317e+07
P11021	Endoplasmic reticulum chaperone BiP OS=Homo sapiens OX=9606 GN=HSPA5 PE=1 SV=2	HSPA5	2.63828e+08	2.07668e+09	1.4159e+09	1.8755e+10	6.55782e+08
Q5T4S7	E3 ubiquitin-protein ligase UBR4 OS=Homo sapiens OX=9606 GN=UBR4 PE=1 SV=1	UBR4	2.26063e+06	9.47182e+07	3.15125e+07	5.93701e+08	3.57955e+07
P55072	Transitional endoplasmic reticulum ATPase OS=Homo sapiens OX=9606 GN=VCP PE=1 SV=4	VCP	4.58286e+07	7.83907e+08	1.14609e+08	3.52741e+09	2.15232e+08
Q08211	ATP-dependent RNA helicase A OS=Homo sapiens OX=9606 GN=DHX9 PE=1 SV=4	DHX9	1.59863e+08	5.64902e+08	4.78625e+08	1.30096e+09	1.78354e+07
O00159	Unconventional myosin-Ic OS=Homo sapiens OX=9606 GN=MYO1C PE=1 SV=4	MYO1C	6.96248e+07	7.29237e+08	8.61699e+08	1.06143e+09	1.3165e+09
Q9UQ35	Serine/arginine repetitive matrix protein 2 OS=Homo sapiens OX=9606 GN=SRRM2 PE=1 SV=2	SRRM2	2.79997e+07	2.87036e+08	7.00701e+07	3.73784e+08	4.12176e+06
Q92896	Golgi apparatus protein 1 OS=Homo sapiens OX=9606 GN=GLG1 PE=1 SV=2	GLG1	5.35699e+07	1.1939e+09	4.37899e+08	1.2296e+09	2.89533e+08
P07814	Bifunctional glutamate/proline--tRNA ligase OS=Homo sapiens OX=9606 GN=EPRS PE=1 SV=5	EPRS	3.31449e+07	2.65776e+08	1.80915e+08	1.74643e+09	1.4037e+08
O60716	Catenin delta-1 OS=Homo sapiens OX=9606 GN=CTNND1 PE=1 SV=1	CTNND1	1.32309e+07	5.08947e+08	2.37023e+08	7.65065e+08	1.32649e+09
Q07157	Tight junction protein ZO-1 OS=Homo sapiens OX=9606 GN=TJP1 PE=1 SV=3	TJP1	1.08864e+07	2.75054e+08	1.13604e+08	3.82424e+08	1.6931e+08
P15144	Aminopeptidase N OS=Homo sapiens OX=9606 GN=ANPEP PE=1 SV=4	ANPEP	4.33338e+07	1.927e+09	9.68656e+08	1.81773e+09	4.59052e+09
P14625	Endoplasmin OS=Homo sapiens OX=9606 GN=HSP90B1 PE=1 SV=1	HSP90B1	7.16012e+07	1.02486e+09	8.119e+08	1.95597e+10	1.78505e+08
P60709	Actin, cytoplasmic 1 OS=Homo sapiens OX=9606 GN=ACTB PE=1 SV=1	ACTB	5.45637e+09	2.32827e+10	4.09926e+10	1.25256e+11	1.21834e+10
Q00341	Vigilin OS=Homo sapiens OX=9606 GN=HDLBP PE=1 SV=2	HDLBP	5.6931e+07	5.73835e+08	2.25702e+08	1.93873e+09	9.18694e+07
O15031	Plexin-B2 OS=Homo sapiens OX=9606 GN=PLXNB2 PE=1 SV=3	PLXNB2	2.40847e+06	4.0536e+08	4.82624e+07	3.27903e+08	9.77335e+08
Q14571	Inositol 1,4,5-trisphosphate receptor type 2 OS=Homo sapiens OX=9606 GN=ITPR2 PE=1 SV=2	ITPR2	3.54448e+06	9.59877e+07	7.6802e+07	2.94764e+08	2.89708e+07
P02769	Serum albumin OS=Bos taurus OX=9913 GN=ALB PE=1 SV=4	ALB	1.09108e+08	4.5693e+08	2.91445e+08	8.52936e+08	5.49846e+09
P23634	Plasma membrane calcium-transporting ATPase 4 OS=Homo sapiens OX=9606 GN=ATP2B4 PE=1 SV=2	ATP2B4	4.32851e+06	1.21086e+09	1.33295e+08	8.44638e+08	2.26519e+09
P38646	Stress-70 protein, mitochondrial OS=Homo sapiens OX=9606 GN=HSPA9 PE=1 SV=2	HSPA9	4.03306e+07	9.55791e+08	2.98021e+08	3.57593e+09	9.34418e+07
P49792	E3 SUMO-protein ligase RanBP2 OS=Homo sapiens OX=9606 GN=RANBP2 PE=1 SV=2	RANBP2	9.15494e+06	1.25182e+08	6.84715e+07	4.24079e+08	2.89757e+07
Q9Y5S2	Serine/threonine-protein kinase MRCK beta OS=Homo sapiens OX=9606 GN=CDC42BPB PE=1 SV=2	CDC42BPB	6.30157e+06	1.00025e+08	7.96435e+07	3.56185e+08	2.42396e+08
O75165	DnaJ homolog subfamily C member 13 OS=Homo sapiens OX=9606 GN=DNAJC13 PE=1 SV=5	DNAJC13	9.53363e+06	2.91484e+08	8.80153e+07	2.4175e+08	4.05748e+07
P53621	Coatomer subunit alpha OS=Homo sapiens OX=9606 GN=COPA PE=1 SV=2	COPA	1.57566e+07	4.5108e+08	1.12113e+08	3.40822e+09	1.16253e+08
Q15746	Myosin light chain kinase, smooth muscle OS=Homo sapiens OX=9606 GN=MYLK PE=1 SV=4	MYLK	1.27403e+07	8.35244e+07	1.57821e+08	7.59897e+08	1.37533e+08
P08473	Neprilysin OS=Homo sapiens OX=9606 GN=MME PE=1 SV=2	MME	6.46096e+06	8.70452e+08	7.88508e+08	2.02915e+09	3.04215e+09
P07355	Annexin A2 OS=Homo sapiens OX=9606 GN=ANXA2 PE=1 SV=2	ANXA2	3.0045e+08	2.29524e+10	1.884e+09	3.02325e+10	8.77529e+09
Q86YZ3	Hornerin OS=Homo sapiens OX=9606 GN=HRNR PE=1 SV=2	HRNR	1.48322e+07	6.10511e+07	2.64453e+07	1.12727e+07	3.94756e+07
Q03001	Dystonin OS=Homo sapiens OX=9606 GN=DST PE=1 SV=4	DST	4.60769e+06	1.44101e+08	3.20965e+07	2.07342e+08	7.066e+07
Q12888	TP53-binding protein 1 OS=Homo sapiens OX=9606 GN=TP53BP1 PE=1 SV=2	TP53BP1	6.87315e+07	4.9993e+07	7.96955e+07	4.91386e+08	1.1347e+07
P16615	Sarcoplasmic/endoplasmic reticulum calcium ATPase 2 OS=Homo sapiens OX=9606 GN=ATP2A2 PE=1 SV=1	ATP2A2	1.89892e+07	1.64751e+09	3.68068e+08	2.41953e+09	1.26575e+08
P07437	Tubulin beta chain OS=Homo sapiens OX=9606 GN=TUBB PE=1 SV=2	TUBB	1.4999e+07	3.00132e+08	1.15588e+08	2.29091e+09	1.96757e+08
P35221	Catenin alpha-1 OS=Homo sapiens OX=9606 GN=CTNNA1 PE=1 SV=1	CTNNA1	1.28114e+08	3.86265e+09	1.63088e+09	2.53485e+09	1.97006e+09
P07942	Laminin subunit beta-1 OS=Homo sapiens OX=9606 GN=LAMB1 PE=1 SV=2	LAMB1	1.46861e+07	1.5848e+08	7.43934e+07	1.75687e+09	9.82543e+07
Q8IVF2	Protein AHNAK2 OS=Homo sapiens OX=9606 GN=AHNAK2 PE=1 SV=2	AHNAK2	7.12485e+06	3.96135e+08	6.64539e+07	2.16086e+08	2.80726e+07
Q9P0K7	Ankycorbin OS=Homo sapiens OX=9606 GN=RAI14 PE=1 SV=2	RAI14	2.12558e+07	1.75839e+08	2.50269e+08	8.11727e+08	1.64334e+08
P27824	Calnexin OS=Homo sapiens OX=9606 GN=CANX PE=1 SV=2	CANX	1.22804e+07	2.26313e+09	2.62229e+08	4.31973e+09	1.82373e+08
P15311	Ezrin OS=Homo sapiens OX=9606 GN=EZR PE=1 SV=4	EZR	2.5703e+07	1.70757e+08	3.71533e+07	2545046735	1.6282e+09
Q9UHN6	Cell surface hyaluronidase OS=Homo sapiens OX=9606 GN=CEMIP2 PE=1 SV=1	TMEM2	5.52299e+06	1.68702e+08	5.31403e+07	1.94611e+08	8.12861e+08
Q9BZF9	Uveal autoantigen with coiled-coil domains and ankyrin repeats OS=Homo sapiens OX=9606 GN=UACA PE=1 SV=2	UACA	5.33462e+06	1.75429e+08	4.40605e+07	8.32551e+08	1.14671e+08
P14923	Junction plakoglobin OS=Homo sapiens OX=9606 GN=JUP PE=1 SV=3	JUP	2.31808e+07	3.46135e+08	2.89983e+08	9.48488e+08	1.67269e+09
Q04721	Neurogenic locus notch homolog protein 2 OS=Homo sapiens OX=9606 GN=NOTCH2 PE=1 SV=3	NOTCH2	692009	1.70753e+08	1.88494e+07	7.46931e+07	3.65827e+08
Q05682	Caldesmon OS=Homo sapiens OX=9606 GN=CALD1 PE=1 SV=3	CALD1	3.01842e+07	2.98738e+08	3.8042e+08	5.4241e+09	1.30354e+08
P09651	Heterogeneous nuclear ribonucleoprotein A1 OS=Homo sapiens OX=9606 GN=HNRNPA1 PE=1 SV=5	HNRNPA1	5.15595e+08	8.18898e+08	8.31278e+08	2.15978e+09	7.21363e+07
P68371	Tubulin beta-4B chain OS=Homo sapiens OX=9606 GN=TUBB4B PE=1 SV=1	TUBB4B	6.62405e+07	2.09771e+09	6.35244e+08	1.63348e+10	1.41842e+09
P08238	Heat shock protein HSP 90-beta OS=Homo sapiens OX=9606 GN=HSP90AB1 PE=1 SV=4	HSP90AB1	5.97199e+07	9.41107e+08	3.273e+08	7.1469e+09	9.24377e+08
P11047	Laminin subunit gamma-1 OS=Homo sapiens OX=9606 GN=LAMC1 PE=1 SV=3	LAMC1	1.43927e+07	1.01214e+08	6.36314e+07	1.17597e+09	8.94773e+07
Q6WCQ1	Myosin phosphatase Rho-interacting protein OS=Homo sapiens OX=9606 GN=MPRIP PE=1 SV=3	MPRIP	1.57638e+07	1.38643e+08	2.03119e+08	4.42051e+08	1.08043e+07
P05023	Sodium/potassium-transporting ATPase subunit alpha-1 OS=Homo sapiens OX=9606 GN=ATP1A1 PE=1 SV=1	ATP1A1	5.58793e+07	1.71795e+09	4.25246e+08	9.91486e+08	2.88489e+09
Q6UVK1	Chondroitin sulfate proteoglycan 4 OS=Homo sapiens OX=9606 GN=CSPG4 PE=1 SV=2	CSPG4	2.24293e+06	4.97882e+08	1.00459e+07	2.12384e+07	7.06654e+07
Q15075	Early endosome antigen 1 OS=Homo sapiens OX=9606 GN=EEA1 PE=1 SV=2	EEA1	5.77613e+06	1.46691e+08	5.11185e+07	1.48626e+09	6.0623e+07
P43243	Matrin-3 OS=Homo sapiens OX=9606 GN=MATR3 PE=1 SV=2	MATR3	6.84753e+07	3.89714e+08	2.81896e+08	6.1144e+08	9.54987e+06
P78559	Microtubule-associated protein 1A OS=Homo sapiens OX=9606 GN=MAP1A PE=1 SV=6	MAP1A	1.31059e+07	1.8218e+08	5.21448e+07	8.05624e+08	1.66445e+07
Q92614	Unconventional myosin-XVIIIa OS=Homo sapiens OX=9606 GN=MYO18A PE=1 SV=3	MYO18A	4.11252e+07	2.42809e+08	2.30508e+08	2.68203e+08	3.55986e+07
P04843	Dolichyl-diphosphooligosaccharide--protein glycosyltransferase subunit 1 OS=Homo sapiens OX=9606 GN=RPN1 PE=1 SV=1	RPN1	5.11419e+07	2.83667e+09	6.412e+08	2.27345e+09	6.99469e+07
Q92626	Peroxidasin homolog OS=Homo sapiens OX=9606 GN=PXDN PE=1 SV=2	PXDN	3.08743e+07	2.07649e+09	2.48132e+08	1.92738e+09	5.79855e+08
Q02880	DNA topoisomerase 2-beta OS=Homo sapiens OX=9606 GN=TOP2B PE=1 SV=3	TOP2B	3.89493e+07	2.82735e+08	1.59711e+08	1.63469e+08	3.61526e+06
Q8WWI1	LIM domain only protein 7 OS=Homo sapiens OX=9606 GN=LMO7 PE=1 SV=3	LMO7	3.66206e+06	1.59478e+08	9.38321e+07	5.31142e+08	1.03182e+08
Q9BQG0	Myb-binding protein 1A OS=Homo sapiens OX=9606 GN=MYBBP1A PE=1 SV=2	MYBBP1A	1.60689e+07	3.13309e+08	1.46392e+08	4.16744e+08	6.96921e+06
P17301	Integrin alpha-2 OS=Homo sapiens OX=9606 GN=ITGA2 PE=1 SV=1	ITGA2	2.09817e+07	1.02658e+09	1.22682e+08	8.92676e+08	4.17433e+09
P54289	Voltage-dependent calcium channel subunit alpha-2/delta-1 OS=Homo sapiens OX=9606 GN=CACNA2D1 PE=1 SV=3	CACNA2D1	2.31861e+07	2.43242e+08	4.19234e+08	3.76064e+08	1.07281e+09
Q02952	A-kinase anchor protein 12 OS=Homo sapiens OX=9606 GN=AKAP12 PE=1 SV=4	AKAP12	4.86391e+06	5.65508e+07	5.68065e+06	1.62386e+08	6.4711e+07
P21980	Protein-glutamine gamma-glutamyltransferase 2 OS=Homo sapiens OX=9606 GN=TGM2 PE=1 SV=2	TGM2	2.54767e+08	1.11996e+09	1.11086e+09	1.37297e+10	1.40978e+09
P63010	AP-2 complex subunit beta OS=Homo sapiens OX=9606 GN=AP2B1 PE=1 SV=1	AP2B1	3.65539e+07	6.21812e+08	3.00514e+08	1.31646e+09	4.3682e+08
Q14152	Eukaryotic translation initiation factor 3 subunit A OS=Homo sapiens OX=9606 GN=EIF3A PE=1 SV=1	EIF3A	7.78988e+06	1.32456e+08	4.04291e+07	1.15116e+09	4.34096e+07
P42345	Serine/threonine-protein kinase mTOR OS=Homo sapiens OX=9606 GN=MTOR PE=1 SV=1	MTOR	1.50918e+06	1.13459e+08	2.4011e+07	7.76151e+07	2.74936e+07
Q9Y4G6	Talin-2 OS=Homo sapiens OX=9606 GN=TLN2 PE=1 SV=4	TLN2	3.95823e+07	183531710	6.58628e+07	3.83076e+08	3.84843e+07
Q9H4M9	EH domain-containing protein 1 OS=Homo sapiens OX=9606 GN=EHD1 PE=1 SV=2	EHD1	2.95455e+06	1.83369e+08	3.5386e+07	6.08918e+08	1.35887e+09
Q13219	Pappalysin-1 OS=Homo sapiens OX=9606 GN=PAPPA PE=1 SV=3	PAPPA	1.68841e+07	3.16024e+07	2.10254e+08	5.45497e+07	9.35174e+07
O15230	Laminin subunit alpha-5 OS=Homo sapiens OX=9606 GN=LAMA5 PE=1 SV=8	LAMA5	1.77866e+06	1.06653e+07	3.02598e+07	3.65582e+08	5.84333e+07
P06576	ATP synthase subunit beta, mitochondrial OS=Homo sapiens OX=9606 GN=ATP5F1B PE=1 SV=3	ATP5B	1.65452e+08	7.75453e+09	2.41763e+09	9.06737e+09	2.19843e+07
P13645	Keratin, type I cytoskeletal 10 OS=Homo sapiens OX=9606 GN=KRT10 PE=1 SV=6	KRT10	2.85238e+09	2.20925e+09	1.46081e+09	1.1367e+09	2.08361e+09
P07900	Heat shock protein HSP 90-alpha OS=Homo sapiens OX=9606 GN=HSP90AA1 PE=1 SV=5	HSP90AA1	1.00897e+07	2.4961e+08	7.14747e+07	2.88898e+09	2.6809e+08
O75762	Transient receptor potential cation channel subfamily A member 1 OS=Homo sapiens OX=9606 GN=TRPA1 PE=1 SV=3	TRPA1	6.64406e+06	1.53344e+08	4.50308e+07	8.98844e+07	3.23701e+08
Q9Y4F1	FERM, ARHGEF and pleckstrin domain-containing protein 1 OS=Homo sapiens OX=9606 GN=FARP1 PE=1 SV=1	FARP1	1.06992e+07	1.06002e+08	1.44981e+08	3.6162e+08	1.29981e+09
P40939	Trifunctional enzyme subunit alpha, mitochondrial OS=Homo sapiens OX=9606 GN=HADHA PE=1 SV=2	HADHA	1.00924e+08	1.41858e+09	5.70647e+08	2.37849e+09	1.0185e+07
Q13885	Tubulin beta-2A chain OS=Homo sapiens OX=9606 GN=TUBB2A PE=1 SV=1	TUBB2A	1.82524e+06	6.59234e+07	2.05903e+07	4.50452e+08	4.63909e+07
Q8WUM4	Programmed cell death 6-interacting protein OS=Homo sapiens OX=9606 GN=PDCD6IP PE=1 SV=1	PDCD6IP	5.24746e+06	2.89748e+08	3.44678e+07	1.17522e+09	8.38538e+08
Q9BQS8	FYVE and coiled-coil domain-containing protein 1 OS=Homo sapiens OX=9606 GN=FYCO1 PE=1 SV=3	FYCO1	2.54713e+06	1.15807e+08	1.93944e+07	3.76258e+08	6.2689e+07
P04406	Glyceraldehyde-3-phosphate dehydrogenase OS=Homo sapiens OX=9606 GN=GAPDH PE=1 SV=3	GAPDH	1.56356e+08	1.56574e+09	4.71784e+08	4.7258e+10	4.8814e+09
P52272	Heterogeneous nuclear ribonucleoprotein M OS=Homo sapiens OX=9606 GN=HNRNPM PE=1 SV=3	HNRNPM	8.28275e+07	7.15436e+08	4.75027e+08	3.19837e+09	1.10588e+08
P10809	60 kDa heat shock protein, mitochondrial OS=Homo sapiens OX=9606 GN=HSPD1 PE=1 SV=2	HSPD1	1.78221e+07	1.17217e+09	4.10757e+08	6.8635e+09	1.67397e+07
Q7KZF4	Staphylococcal nuclease domain-containing protein 1 OS=Homo sapiens OX=9606 GN=SND1 PE=1 SV=1	SND1	2.31968e+08	5.8573e+08	2.14567e+08	2.64566e+09	1.38842e+08
P42356	Phosphatidylinositol 4-kinase alpha OS=Homo sapiens OX=9606 GN=PI4KA PE=1 SV=4	PI4KA	2.08624e+06	5.67963e+07	1.71348e+07	88462701	2.20504e+08
P23458	Tyrosine-protein kinase JAK1 OS=Homo sapiens OX=9606 GN=JAK1 PE=1 SV=2	JAK1	756145	1.42132e+08	2.33608e+07	4.07343e+07	2.58547e+08
P20020	Plasma membrane calcium-transporting ATPase 1 OS=Homo sapiens OX=9606 GN=ATP2B1 PE=1 SV=4		1.20761e+06	1.18821e+08	1.80108e+07	1.16992e+08	4.04228e+08
P35222	Catenin beta-1 OS=Homo sapiens OX=9606 GN=CTNNB1 PE=1 SV=1	CTNNB1	3.62932e+06	2.78516e+08	1.32713e+08	2.53892e+08	7.7824e+08
P25705	ATP synthase subunit alpha, mitochondrial OS=Homo sapiens OX=9606 GN=ATP5F1A PE=1 SV=1	ATP5A1	8.72926e+07	6.45553e+09	1.9263e+09	7.30368e+09	1.18995e+08
P12109	Collagen alpha-1(VI) chain OS=Homo sapiens OX=9606 GN=COL6A1 PE=1 SV=3	COL6A1	8.57535e+07	5.03847e+08	4.44981e+08	4.48196e+09	6.29469e+08
Q15029	116 kDa U5 small nuclear ribonucleoprotein component OS=Homo sapiens OX=9606 GN=EFTUD2 PE=1 SV=1	EFTUD2	1.25467e+08	3.36408e+08	2.40441e+08	4.62693e+08	4.40987e+07
P27487	Dipeptidyl peptidase 4 OS=Homo sapiens OX=9606 GN=DPP4 PE=1 SV=2	DPP4	7.75746e+06	3.58535e+08	1.31133e+09	3.36139e+09	4.96027e+09
P53396	ATP-citrate synthase OS=Homo sapiens OX=9606 GN=ACLY PE=1 SV=3	ACLY	4.123e+07	2.50614e+08	1.09528e+08	3.08275e+09	4.73176e+08
Q14697	Neutral alpha-glucosidase AB OS=Homo sapiens OX=9606 GN=GANAB PE=1 SV=3	GANAB	1.54693e+07	2.24468e+08	1.36229e+08	3.68112e+09	7.49807e+07
Q96RT1	Erbin OS=Homo sapiens OX=9606 GN=ERBIN PE=1 SV=2	ERBB2IP; ERBIN	505327	1.01871e+08	2.66398e+07	1.40683e+08	1.95014e+08
Q14690	Protein RRP5 homolog OS=Homo sapiens OX=9606 GN=PDCD11 PE=1 SV=3	PDCD11	1.70823e+07	1.18575e+08	1.06313e+08	1.97262e+08	2.06118e+06
O60841	Eukaryotic translation initiation factor 5B OS=Homo sapiens OX=9606 GN=EIF5B PE=1 SV=4	EIF5B	1.77662e+07	1.16717e+08	8.68516e+07	3.01271e+08	3.11595e+07
P05787	Keratin, type II cytoskeletal 8 OS=Homo sapiens OX=9606 GN=KRT8 PE=1 SV=7	KRT8	7.43476e+06	8.04492e+08	3.23999e+08	1.23624e+10	1.43645e+08
P27797	Calreticulin OS=Homo sapiens OX=9606 GN=CALR PE=1 SV=1	CALR	4.69148e+07	8.64387e+08	2.40039e+08	1.2868e+10	4.70527e+07
Q13435	Splicing factor 3B subunit 2 OS=Homo sapiens OX=9606 GN=SF3B2 PE=1 SV=2	SF3B2	9.08586e+07	2.1845e+08	2.27926e+08	4.52342e+08	1.04073e+07
P30101	Protein disulfide-isomerase A3 OS=Homo sapiens OX=9606 GN=PDIA3 PE=1 SV=4	PDIA3	1.39605e+08	1.10572e+09	2.89552e+08	8.12481e+09	5.21455e+08
Q14008	Cytoskeleton-associated protein 5 OS=Homo sapiens OX=9606 GN=CKAP5 PE=1 SV=3	CKAP5	1.99436e+07	1.02488e+08	4.57834e+07	2.42054e+08	2.57295e+07
P22626	Heterogeneous nuclear ribonucleoproteins A2/B1 OS=Homo sapiens OX=9606 GN=HNRNPA2B1 PE=1 SV=2	HNRNPA2B1	6.3343e+08	1.26003e+09	1.69596e+09	7.26546e+09	3.07854e+07
P15924	Desmoplakin OS=Homo sapiens OX=9606 GN=DSP PE=1 SV=3	DSP	3.58351e+07	6.16196e+07	2.48033e+07	9.01722e+07	1.1357e+08
Q15393	Splicing factor 3B subunit 3 OS=Homo sapiens OX=9606 GN=SF3B3 PE=1 SV=4	SF3B3	1.98797e+08	3.94103e+08	3.02768e+08	5.75543e+08	6.95939e+06
P34932	Heat shock 70 kDa protein 4 OS=Homo sapiens OX=9606 GN=HSPA4 PE=1 SV=4	HSPA4	4.61384e+06	8.95008e+07	2.05874e+07	1.37394e+09	1.41425e+08
P09874	Poly [ADP-ribose] polymerase 1 OS=Homo sapiens OX=9606 GN=PARP1 PE=1 SV=4	PARP1	7.08729e+07	2.29453e+08	1.45773e+08	7.21158e+08	3.04191e+07
Q14203	Dynactin subunit 1 OS=Homo sapiens OX=9606 GN=DCTN1 PE=1 SV=3	DCTN1	3.28006e+06	1.14642e+08	3.38995e+07	7.24267e+08	6.28755e+07
P56199	Integrin alpha-1 OS=Homo sapiens OX=9606 GN=ITGA1 PE=1 SV=2	ITGA1	4.03773e+06	2.24482e+08	3.23725e+08	8.19151e+08	3.84906e+09
Q13509	Tubulin beta-3 chain OS=Homo sapiens OX=9606 GN=TUBB3 PE=1 SV=2	TUBB3	8.32248e+06	3.45897e+08	4.88343e+07	1.59563e+09	1.50055e+08
Q7L576	Cytoplasmic FMR1-interacting protein 1 OS=Homo sapiens OX=9606 GN=CYFIP1 PE=1 SV=1	CYFIP1	3.8973e+06	7.86712e+07	1.35072e+07	1.94625e+08	1.98184e+08
P07237	Protein disulfide-isomerase OS=Homo sapiens OX=9606 GN=P4HB PE=1 SV=3	P4HB	1.06312e+08	9.56697e+08	5.81881e+08	2.44607e+10	1.02473e+08
Q9UKK3	Protein mono-ADP-ribosyltransferase PARP4 OS=Homo sapiens OX=9606 GN=PARP4 PE=1 SV=3	PARP4	1.22292e+07	1.57696e+08	6.70525e+07	3.64903e+08	2.74061e+08
P41252	Isoleucine--tRNA ligase, cytoplasmic OS=Homo sapiens OX=9606 GN=IARS PE=1 SV=2	IARS	1.96985e+08	7.81527e+08	7.28807e+08	9.99553e+08	1.74058e+08
O00468	Agrin OS=Homo sapiens OX=9606 GN=AGRN PE=1 SV=6		7.74489e+06	1.66596e+08	5.54413e+07	2.27685e+08	2.37609e+08
P51991	Heterogeneous nuclear ribonucleoprotein A3 OS=Homo sapiens OX=9606 GN=HNRNPA3 PE=1 SV=2	HNRNPA3	1.6259e+08	5.14584e+08	4.61893e+08	1.76949e+09	2.23374e+07
Q15643	Thyroid receptor-interacting protein 11 OS=Homo sapiens OX=9606 GN=TRIP11 PE=1 SV=3	TRIP11	1.41512e+06	2.94035e+07	7.78076e+06	1.32592e+08	9.90602e+06
P62736	Actin, aortic smooth muscle OS=Homo sapiens OX=9606 GN=ACTA2 PE=1 SV=1	ACTA2	7.76701e+08	3.17114e+09	5.52882e+09	1.61902e+10	1.17089e+09
P13010	X-ray repair cross-complementing protein 5 OS=Homo sapiens OX=9606 GN=XRCC5 PE=1 SV=3	XRCC5	1.01387e+08	6.30244e+08	4.74377e+08	1.3742e+09	2.77815e+07
P21589	5'-nucleotidase OS=Homo sapiens OX=9606 GN=NT5E PE=1 SV=1	NT5E	7.19588e+07	1.01789e+09	8.27221e+08	1.20807e+09	3.88507e+09
P11142	Heat shock cognate 71 kDa protein OS=Homo sapiens OX=9606 GN=HSPA8 PE=1 SV=1	HSPA8	1.94698e+08	2.4726e+09	6.72792e+08	1.15586e+10	3.29388e+09
P23246	Splicing factor, proline- and glutamine-rich OS=Homo sapiens OX=9606 GN=SFPQ PE=1 SV=2	SFPQ	1.77072e+08	4.256e+08	6.78128e+08	1.70113e+09	9.55935e+06
A2RRP1	Neuroblastoma-amplified sequence OS=Homo sapiens OX=9606 GN=NBAS PE=1 SV=2	NBAS	1.14572e+06	1.37217e+08	1.35257e+07	2.2774e+08	9.18403e+06
P04350	Tubulin beta-4A chain OS=Homo sapiens OX=9606 GN=TUBB4A PE=1 SV=2	TUBB4A	126549	5.07457e+06	1.59044e+06	14040838	3690538
P13612	Integrin alpha-4 OS=Homo sapiens OX=9606 GN=ITGA4 PE=1 SV=3	ITGA4	2.90432e+06	1.1875e+08	3.66156e+07	3.99639e+07	1.33512e+09
Q9Y6C2	EMILIN-1 OS=Homo sapiens OX=9606 GN=EMILIN1 PE=1 SV=3	EMILIN1	4.04265e+07	1.03859e+08	2.518e+08	5.36532e+08	1.42279e+08
Q03252	Lamin-B2 OS=Homo sapiens OX=9606 GN=LMNB2 PE=1 SV=4	LMNB2	7.81936e+07	2.61321e+08	2.19199e+08	1.46633e+09	1.66353e+07
P27816	Microtubule-associated protein 4 OS=Homo sapiens OX=9606 GN=MAP4 PE=1 SV=3	MAP4	2.91605e+07	2.52483e+08	8.88799e+07	2.16719e+09	7.50206e+07
P06756	Integrin alpha-V OS=Homo sapiens OX=9606 GN=ITGAV PE=1 SV=2	ITGAV	3.31183e+06	4.15927e+08	6.32876e+07	9.41078e+08	1.52066e+09
Q63HN8	E3 ubiquitin-protein ligase RNF213 OS=Homo sapiens OX=9606 GN=RNF213 PE=1 SV=3	RNF213	2.19296e+07	5.55409e+07	2.1686e+07	5.23103e+08	1.18643e+07
P16234	Platelet-derived growth factor receptor alpha OS=Homo sapiens OX=9606 GN=PDGFRA PE=1 SV=1	PDGFRA	2.27735e+06	2.26972e+08	3.80804e+07	1.7319e+08	2.13179e+08
Q9UIW2	Plexin-A1 OS=Homo sapiens OX=9606 GN=PLXNA1 PE=1 SV=3	PLXNA1	1.41034e+06	1.01138e+08	1.23446e+07	1.60031e+08	3.9244e+08
P35556	Fibrillin-2 OS=Homo sapiens OX=9606 GN=FBN2 PE=1 SV=3	FBN2	8.04939e+06	3.79753e+07	1.98431e+07	3.03056e+08	4.0198e+06
Q9NZN4	EH domain-containing protein 2 OS=Homo sapiens OX=9606 GN=EHD2 PE=1 SV=2	EHD2	9.64045e+06	3.71837e+08	8.1831e+07	2.4933e+09	2.28177e+09
P20908	Collagen alpha-1(V) chain OS=Homo sapiens OX=9606 GN=COL5A1 PE=1 SV=3	COL5A1	4.79468e+07	4.28198e+08	4.83822e+08	1.28555e+09	1.78836e+08
P55265	Double-stranded RNA-specific adenosine deaminase OS=Homo sapiens OX=9606 GN=ADAR PE=1 SV=4	ADAR	5.00394e+07	1.65112e+08	1.47453e+08	4.66687e+08	6.10525e+06
Q71U36	Tubulin alpha-1A chain OS=Homo sapiens OX=9606 GN=TUBA1A PE=1 SV=1	TUBA1A	1.18269e+08	2.27207e+09	8.52345e+08	1.23091e+10	1.29975e+09
Q14699	Raftlin OS=Homo sapiens OX=9606 GN=RFTN1 PE=1 SV=4	RFTN1	1.85315e+06	2.34398e+08	1.21379e+08	2.17407e+08	1.18177e+09
P53618	Coatomer subunit beta OS=Homo sapiens OX=9606 GN=COPB1 PE=1 SV=3	COPB1	1.11124e+07	2.67891e+08	8.00721e+07	9.03248e+08	5.66003e+07
Q93008	Probable ubiquitin carboxyl-terminal hydrolase FAF-X OS=Homo sapiens OX=9606 GN=USP9X PE=1 SV=3	USP9X	2.82341e+07	8.16525e+07	7.04415e+07	3.36156e+08	4.06923e+07
P35241	Radixin OS=Homo sapiens OX=9606 GN=RDX PE=1 SV=1	RDX	1.39243e+07	3.6267e+07	9.98984e+06	5.51811e+08	1.85293e+08
O14936	Peripheral plasma membrane protein CASK OS=Homo sapiens OX=9606 GN=CASK PE=1 SV=3	CASK	4.75393e+06	1.15043e+08	6.81487e+07	2.80801e+08	6.89645e+08
Q9P265	Disco-interacting protein 2 homolog B OS=Homo sapiens OX=9606 GN=DIP2B PE=1 SV=3	DIP2B	1.71007e+06	2.06479e+07	7.39228e+06	5.35827e+07	3.45447e+08
P68104	Elongation factor 1-alpha 1 OS=Homo sapiens OX=9606 GN=EEF1A1 PE=1 SV=1	EEF1A1	1.58363e+08	2.24585e+09	8.87489e+08	1.55278e+10	2.49297e+09
O75955	Flotillin-1 OS=Homo sapiens OX=9606 GN=FLOT1 PE=1 SV=3	FLOT1	1.52667e+07	603042021	3.283e+08	6.15613e+08	2.27045e+08
Q9UBG0	C-type mannose receptor 2 OS=Homo sapiens OX=9606 GN=MRC2 PE=1 SV=2	MRC2	2.57893e+06	2.57937e+08	2.39869e+07	6.46026e+08	4.78589e+07
Q709C8	Vacuolar protein sorting-associated protein 13C OS=Homo sapiens OX=9606 GN=VPS13C PE=1 SV=1	VPS13C	1.0249e+06	1.52205e+07	9.67364e+06	107606391	2.2623e+07
P13647	Keratin, type II cytoskeletal 5 OS=Homo sapiens OX=9606 GN=KRT5 PE=1 SV=3	KRT5	1.66419e+08	1.67541e+08	1.11872e+08	1.50408e+08	1.64993e+08
Q16706	Alpha-mannosidase 2 OS=Homo sapiens OX=9606 GN=MAN2A1 PE=1 SV=2	MAN2A1	1.48867e+07	4.89656e+08	8.28934e+07	1.49474e+08	4.98756e+07
Q14974	Importin subunit beta-1 OS=Homo sapiens OX=9606 GN=KPNB1 PE=1 SV=2	KPNB1	5.80174e+06	2.66736e+08	7.18255e+07	1.66763e+09	2.98e+08
Q13308	Inactive tyrosine-protein kinase 7 OS=Homo sapiens OX=9606 GN=PTK7 PE=1 SV=2	PTK7	3.08816e+06	1.68543e+08	8.80776e+07	5.98105e+08	1.40263e+09
P10586	Receptor-type tyrosine-protein phosphatase F OS=Homo sapiens OX=9606 GN=PTPRF PE=1 SV=2	PTPRF	1.80056e+06	1.12073e+08	1.06628e+07	5.05428e+07	1.94153e+08
P05783	Keratin, type I cytoskeletal 18 OS=Homo sapiens OX=9606 GN=KRT18 PE=1 SV=2	KRT18	2.19827e+08	1.56077e+09	8.15318e+08	1.03609e+10	6.29316e+08
P50454	Serpin H1 OS=Homo sapiens OX=9606 GN=SERPINH1 PE=1 SV=2	SERPINH1	1.90122e+07	4.24561e+08	5.11609e+08	7.15373e+09	2.46474e+07
Q9BQE3	Tubulin alpha-1C chain OS=Homo sapiens OX=9606 GN=TUBA1C PE=1 SV=1	TUBA1C	2.94175e+06	6.46199e+07	2.04483e+07	7.17939e+08	3.78822e+07
Q12884	Prolyl endopeptidase FAP OS=Homo sapiens OX=9606 GN=FAP PE=1 SV=5	FAP	1.26443e+07	3.16427e+08	2.42389e+08	5.43277e+08	7.2839e+08
O15439	Multidrug resistance-associated protein 4 OS=Homo sapiens OX=9606 GN=ABCC4 PE=1 SV=3	ABCC4	2.47458e+07	3.09709e+08	2.41126e+08	5.74553e+08	1.88276e+08
O43795	Unconventional myosin-Ib OS=Homo sapiens OX=9606 GN=MYO1B PE=1 SV=3	MYO1B	3.39355e+07	3.91211e+08	2.81362e+08	5.08196e+08	3.01107e+08
P12956	X-ray repair cross-complementing protein 6 OS=Homo sapiens OX=9606 GN=XRCC6 PE=1 SV=2	XRCC6	1.3692e+08	6.39569e+08	5.63258e+08	1.45521e+09	3.91904e+07
O14672	Disintegrin and metalloproteinase domain-containing protein 10 OS=Homo sapiens OX=9606 GN=ADAM10 PE=1 SV=1	ADAM10	624133	1.72808e+08	1.92949e+07	1.55506e+08	7.38131e+08
P33176	Kinesin-1 heavy chain OS=Homo sapiens OX=9606 GN=KIF5B PE=1 SV=1	KIF5B	3.11232e+06	8.04298e+07	2.61515e+07	7.68356e+08	8.66653e+07
O95980	Reversion-inducing cysteine-rich protein with Kazal motifs OS=Homo sapiens OX=9606 GN=RECK PE=1 SV=1	RECK	516699	7.03248e+07	5.38458e+07	8.52015e+07	2.77974e+08
P04083	Annexin A1 OS=Homo sapiens OX=9606 GN=ANXA1 PE=1 SV=2	ANXA1	3.06139e+07	4.46145e+09	2.16233e+08	9.72067e+09	2.64641e+09
Q02218	2-oxoglutarate dehydrogenase, mitochondrial OS=Homo sapiens OX=9606 GN=OGDH PE=1 SV=3	OGDH	1.23641e+07	2.21358e+08	1.3567e+08	6.53815e+08	3.20194e+06
Q04637	Eukaryotic translation initiation factor 4 gamma 1 OS=Homo sapiens OX=9606 GN=EIF4G1 PE=1 SV=4	EIF4G1	1.77037e+07	3.28751e+08	2.23802e+08	9.05691e+08	7.41531e+07
O95573	Long-chain-fatty-acid--CoA ligase 3 OS=Homo sapiens OX=9606 GN=ACSL3 PE=1 SV=3	ACSL3	2.63651e+06	3.77857e+08	4.96368e+07	6.17335e+08	3.51703e+07
P07996	Thrombospondin-1 OS=Homo sapiens OX=9606 GN=THBS1 PE=1 SV=2	THBS1	1.16574e+07	1.63327e+08	5.58146e+07	2.37178e+08	5.01619e+07
Q92900	Regulator of nonsense transcripts 1 OS=Homo sapiens OX=9606 GN=UPF1 PE=1 SV=2	UPF1	1.2837e+07	2.55306e+08	8.95726e+07	3.27797e+08	7.93007e+08
Q9BSJ8	Extended synaptotagmin-1 OS=Homo sapiens OX=9606 GN=ESYT1 PE=1 SV=1	ESYT1	4.96749e+06	4.74175e+08	4.1937e+07	6.50485e+08	2.65857e+07
P26006	Integrin alpha-3 OS=Homo sapiens OX=9606 GN=ITGA3 PE=1 SV=5	ITGA3	2.54597e+06	3.69673e+08	3.45993e+07	3.21666e+08	2.93678e+09
Q9NYU2	UDP-glucose:glycoprotein glucosyltransferase 1 OS=Homo sapiens OX=9606 GN=UGGT1 PE=1 SV=3	UGGT1	2.64314e+06	6.74247e+07	2.57091e+07	8.85938e+08	4.88689e+06
P02533	Keratin, type I cytoskeletal 14 OS=Homo sapiens OX=9606 GN=KRT14 PE=1 SV=4	KRT14	1.82709e+08	1.85108e+08	1.01016e+08	1.25868e+08	1.80973e+08
O00571	ATP-dependent RNA helicase DDX3X OS=Homo sapiens OX=9606 GN=DDX3X PE=1 SV=3	DDX3X	2.08643e+07	2.71483e+08	1.11182e+08	7.72533e+08	6.31191e+07
Q14126	Desmoglein-2 OS=Homo sapiens OX=9606 GN=DSG2 PE=1 SV=2	DSG2	1.69727e+06	1.18366e+08	2.06659e+08	2.75077e+08	5.84642e+08
Q9NVI7	ATPase family AAA domain-containing protein 3A OS=Homo sapiens OX=9606 GN=ATAD3A PE=1 SV=2	ATAD3A	2.2508e+07	1.33442e+09	3.92541e+08	8.60822e+08	3.1606e+07
Q15233	Non-POU domain-containing octamer-binding protein OS=Homo sapiens OX=9606 GN=NONO PE=1 SV=4	NONO	1.07404e+08	2.30704e+08	3.4602e+08	4.3795e+08	1.5155e+07
P68366	Tubulin alpha-4A chain OS=Homo sapiens OX=9606 GN=TUBA4A PE=1 SV=1	TUBA4A	551657	1.08003e+07	2.00259e+06	1.72249e+08	2.53954e+07
Q9Y678	Coatomer subunit gamma-1 OS=Homo sapiens OX=9606 GN=COPG1 PE=1 SV=1	COPG1	5.19419e+06	1.84135e+08	5.31018e+07	1.04067e+09	6.65672e+07
P02786	Transferrin receptor protein 1 OS=Homo sapiens OX=9606 GN=TFRC PE=1 SV=2	TFRC	7.48329e+06	1.18601e+09	1.61513e+08	1.36359e+09	3.14513e+08
Q9UHB6	LIM domain and actin-binding protein 1 OS=Homo sapiens OX=9606 GN=LIMA1 PE=1 SV=1	LIMA1	3.03343e+07	1.28381e+08	4.27629e+08	6.55654e+08	1.11358e+07
O95819	Mitogen-activated protein kinase kinase kinase kinase 4 OS=Homo sapiens OX=9606 GN=MAP4K4 PE=1 SV=2	MAP4K4	4.34636e+06	1.06121e+08	3.30557e+07	1.39157e+08	2.94691e+08
P50395	Rab GDP dissociation inhibitor beta OS=Homo sapiens OX=9606 GN=GDI2 PE=1 SV=2	GDI2	1.13124e+07	1.74064e+08	1.70183e+07	2.2194e+09	9.82753e+08
Q00839	Heterogeneous nuclear ribonucleoprotein U OS=Homo sapiens OX=9606 GN=HNRNPU PE=1 SV=6	HNRNPU	1.16076e+08	6.34283e+08	5.0024e+08	1.65326e+09	4.15238e+07
P24928	DNA-directed RNA polymerase II subunit RPB1 OS=Homo sapiens OX=9606 GN=POLR2A PE=1 SV=2	POLR2A	1.27961e+08	2.92296e+08	2.95776e+08	8.29724e+07	2.19021e+07
Q9UM54	Unconventional myosin-VI OS=Homo sapiens OX=9606 GN=MYO6 PE=1 SV=4	MYO6	2.33708e+07	1.36802e+08	9.47e+07	2.44342e+08	3.1611e+07
P28331	NADH-ubiquinone oxidoreductase 75 kDa subunit, mitochondrial OS=Homo sapiens OX=9606 GN=NDUFS1 PE=1 SV=3	NDUFS1	6.00942e+07	8.59905e+08	4.14849e+08	6.24468e+08	3.00452e+06
O95782	AP-2 complex subunit alpha-1 OS=Homo sapiens OX=9606 GN=AP2A1 PE=1 SV=3	AP2A1	3.24815e+07	4.28252e+08	2.36254e+08	1.00718e+09	3.62311e+08
Q0ZGT2	Nexilin OS=Homo sapiens OX=9606 GN=NEXN PE=1 SV=1	NEXN	2.38257e+07	2.98638e+08	4.96342e+08	5.4779e+08	8.12875e+06
P19338	Nucleolin OS=Homo sapiens OX=9606 GN=NCL PE=1 SV=3	NCL	4.29918e+08	1.99167e+09	1.0343e+09	4.55307e+09	2.15326e+07
Q12797	Aspartyl/asparaginyl beta-hydroxylase OS=Homo sapiens OX=9606 GN=ASPH PE=1 SV=3	ASPH	3.65423e+07	7.31215e+08	2.30757e+08	7.9796e+08	3.14547e+07
P42892	Endothelin-converting enzyme 1 OS=Homo sapiens OX=9606 GN=ECE1 PE=1 SV=2	ECE1	5.71942e+06	5.95257e+08	4.37602e+07	9.3028e+08	3.07112e+08
Q15459	Splicing factor 3A subunit 1 OS=Homo sapiens OX=9606 GN=SF3A1 PE=1 SV=1	SF3A1	1.74731e+08	1.1237e+08	2.27797e+08	4.24405e+08	1.69287e+07
P13667	Protein disulfide-isomerase A4 OS=Homo sapiens OX=9606 GN=PDIA4 PE=1 SV=2	PDIA4	3.11604e+07	1.59799e+08	6.13361e+07	3.14786e+09	13664679
P14866	Heterogeneous nuclear ribonucleoprotein L OS=Homo sapiens OX=9606 GN=HNRNPL PE=1 SV=2	HNRNPL	3.55961e+08	4.85345e+08	8.82423e+08	1.9633e+09	1.82011e+07
P05997	Collagen alpha-2(V) chain OS=Homo sapiens OX=9606 GN=COL5A2 PE=1 SV=3	COL5A2	1.42178e+07	9.65636e+07	1.02227e+08	4.1467e+08	4.77738e+06
P78371	T-complex protein 1 subunit beta OS=Homo sapiens OX=9606 GN=CCT2 PE=1 SV=4	CCT2	4.95797e+07	2.4166e+08	1.89388e+08	2.09112e+09	1.82127e+08
Q9UKV3	Apoptotic chromatin condensation inducer in the nucleus OS=Homo sapiens OX=9606 GN=ACIN1 PE=1 SV=2	ACIN1	3.196e+07	1.18627e+08	1.00449e+08	1.84768e+08	3.4327e+07
Q10471	Polypeptide N-acetylgalactosaminyltransferase 2 OS=Homo sapiens OX=9606 GN=GALNT2 PE=1 SV=1	GALNT2	8.97188e+06	7.26012e+08	2.58785e+08	5.626e+08	1.16415e+08
P09619	Platelet-derived growth factor receptor beta OS=Homo sapiens OX=9606 GN=PDGFRB PE=1 SV=1	PDGFRB	501422	1.70585e+08	1.91288e+07	2.18088e+08	6.65089e+08
O43390	Heterogeneous nuclear ribonucleoprotein R OS=Homo sapiens OX=9606 GN=HNRNPR PE=1 SV=1	HNRNPR	1.34678e+08	4.12124e+08	5.22906e+08	6.28038e+08	2.97489e+07
P07951	Tropomyosin beta chain OS=Homo sapiens OX=9606 GN=TPM2 PE=1 SV=1	TPM2	2.19656e+08	1.31755e+09	2.91292e+09	2.07198e+10	1.59588e+08
Q5JPE7	Nodal modulator 2 OS=Homo sapiens OX=9606 GN=NOMO2 PE=1 SV=1	NOMO2	4.33828e+06	6.85808e+08	4.13336e+07	7.84304e+08	2.34612e+07
Q9HBL0	Tensin-1 OS=Homo sapiens OX=9606 GN=TNS1 PE=1 SV=2	TNS1	2.63422e+06	5.94167e+07	7.25337e+06	1.05126e+08	7.47348e+07
P22314	Ubiquitin-like modifier-activating enzyme 1 OS=Homo sapiens OX=9606 GN=UBA1 PE=1 SV=3	UBA1	1.15021e+07	1.84041e+08	6.05667e+07	2.52983e+09	2.63882e+08
Q10567	AP-1 complex subunit beta-1 OS=Homo sapiens OX=9606 GN=AP1B1 PE=1 SV=2	AP1B1	2.22759e+06	5.57452e+07	2.53476e+07	2.10677e+08	2.39794e+07
P18084	Integrin beta-5 OS=Homo sapiens OX=9606 GN=ITGB5 PE=1 SV=1	ITGB5	1.18499e+06	1.22098e+08	1.60707e+07	1.55333e+08	3.6982e+08
O94979	Protein transport protein Sec31A OS=Homo sapiens OX=9606 GN=SEC31A PE=1 SV=3	SEC31A	1.6632e+07	6.44156e+08	1.01737e+08	1.18731e+09	5.24345e+08
O60506	Heterogeneous nuclear ribonucleoprotein Q OS=Homo sapiens OX=9606 GN=SYNCRIP PE=1 SV=2	SYNCRIP	2.24958e+08	1.19762e+09	7.82824e+08	1.31484e+09	3.26637e+07
Q86VP6	Cullin-associated NEDD8-dissociated protein 1 OS=Homo sapiens OX=9606 GN=CAND1 PE=1 SV=2	CAND1	2.20806e+06	5.56179e+07	1.30017e+07	9.3699e+08	1.9044e+08
Q9H5V8	CUB domain-containing protein 1 OS=Homo sapiens OX=9606 GN=CDCP1 PE=1 SV=3	CDCP1	7.04863e+06	1.99351e+08	5.18789e+07	1.01784e+08	9.78727e+08
P05106	Integrin beta-3 OS=Homo sapiens OX=9606 GN=ITGB3 PE=1 SV=2	ITGB3	221415	4.69126e+07	6.98278e+06	8.56432e+07	5.71064e+08
O76074	cGMP-specific 3',5'-cyclic phosphodiesterase OS=Homo sapiens OX=9606 GN=PDE5A PE=1 SV=2	PDE5A	389794	2.08031e+07	1.96779e+07	1.15512e+09	1.26735e+08
O00469	Procollagen-lysine,2-oxoglutarate 5-dioxygenase 2 OS=Homo sapiens OX=9606 GN=PLOD2 PE=1 SV=2	PLOD2	4.47111e+07	4.03575e+08	2.50965e+08	5.52279e+09	9.94319e+07
O43143	Pre-mRNA-splicing factor ATP-dependent RNA helicase DHX15 OS=Homo sapiens OX=9606 GN=DHX15 PE=1 SV=2	DHX15	6.27212e+07	1.5261e+08	1.28205e+08	1.94347e+08	1.00428e+07
O75962	Triple functional domain protein OS=Homo sapiens OX=9606 GN=TRIO PE=1 SV=2	TRIO	2.62846e+06	3.07452e+07	1.11334e+07	3.97228e+07	3.40293e+07
P38606	V-type proton ATPase catalytic subunit A OS=Homo sapiens OX=9606 GN=ATP6V1A PE=1 SV=2	ATP6V1A	1.52946e+07	4.0031e+08	2.79756e+08	7.14461e+08	5.34287e+07
P04075	Fructose-bisphosphate aldolase A OS=Homo sapiens OX=9606 GN=ALDOA PE=1 SV=2	ALDOA	7.87157e+07	4.06096e+08	6.68754e+07	8.1192e+09	1.41903e+09
P50990	T-complex protein 1 subunit theta OS=Homo sapiens OX=9606 GN=CCT8 PE=1 SV=4	CCT8	1.81197e+07	2.72011e+08	1.32416e+08	2.20363e+09	2.12299e+08
P11387	DNA topoisomerase 1 OS=Homo sapiens OX=9606 GN=TOP1 PE=1 SV=2	TOP1	6.55804e+07	6.24609e+08	2.36329e+08	4.4242e+08	2.23385e+07
Q16531	DNA damage-binding protein 1 OS=Homo sapiens OX=9606 GN=DDB1 PE=1 SV=1	DDB1	7.75962e+07	1.33598e+08	7.90537e+07	6.32005e+08	4.32909e+07
Q9Y4L1	Hypoxia up-regulated protein 1 OS=Homo sapiens OX=9606 GN=HYOU1 PE=1 SV=1	HYOU1	5.0208e+06	1.05022e+08	7.63302e+07	1.23332e+09	2.55493e+07
P33527	Multidrug resistance-associated protein 1 OS=Homo sapiens OX=9606 GN=ABCC1 PE=1 SV=3	ABCC1	3.89826e+06	1.86457e+08	5.91833e+07	2.03427e+08	1.73863e+08
P04899	Guanine nucleotide-binding protein G(i) subunit alpha-2 OS=Homo sapiens OX=9606 GN=GNAI2 PE=1 SV=3	GNAI2	2.73499e+07	9.40464e+08	5.49922e+08	3.42277e+08	2.54665e+09
P29317	Ephrin type-A receptor 2 OS=Homo sapiens OX=9606 GN=EPHA2 PE=1 SV=2	EPHA2	7.52423e+06	2.86012e+08	5.23725e+07	1.77494e+08	9.94398e+08
Q9BUF5	Tubulin beta-6 chain OS=Homo sapiens OX=9606 GN=TUBB6 PE=1 SV=1	TUBB6	1.69922e+06	9.25712e+07	2.11404e+07	9.20439e+08	5.32578e+07
Q8N766	ER membrane protein complex subunit 1 OS=Homo sapiens OX=9606 GN=EMC1 PE=1 SV=1	EMC1	7.63403e+06	3.36461e+08	8.06437e+07	1.46082e+08	1.40638e+07
Q9HD67	Unconventional myosin-X OS=Homo sapiens OX=9606 GN=MYO10 PE=1 SV=3	MYO10	4.85755e+06	2.95423e+07	1.88843e+07	1.34717e+08	1.78496e+08
P04844	Dolichyl-diphosphooligosaccharide--protein glycosyltransferase subunit 2 OS=Homo sapiens OX=9606 GN=RPN2 PE=1 SV=3	RPN2	2.9268e+07	1.34346e+09	2.68286e+08	7.40475e+08	2.30449e+07
O95425	Supervillin OS=Homo sapiens OX=9606 GN=SVIL PE=1 SV=2	SVIL	1.99721e+07	3.8482e+07	2.65847e+07	1.9999e+07	797889
P20042	Eukaryotic translation initiation factor 2 subunit 2 OS=Homo sapiens OX=9606 GN=EIF2S2 PE=1 SV=2	EIF2S2	4.9891e+07	3.0444e+08	2.22127e+08	5.91527e+08	3.08873e+08
P29144	Tripeptidyl-peptidase 2 OS=Homo sapiens OX=9606 GN=TPP2 PE=1 SV=4	TPP2	2.96427e+07	1.26233e+08	1.15531e+08	3.08819e+08	3.08519e+07
O95477	ATP-binding cassette sub-family A member 1 OS=Homo sapiens OX=9606 GN=ABCA1 PE=1 SV=3	ABCA1	573675	5.14708e+07	8.41873e+06	2.38917e+08	1.153e+08
Q53EP0	Fibronectin type III domain-containing protein 3B OS=Homo sapiens OX=9606 GN=FNDC3B PE=1 SV=2	FNDC3B	1.01906e+07	5.52641e+08	1.57138e+08	3.52896e+08	1.32687e+07
P08195	4F2 cell-surface antigen heavy chain OS=Homo sapiens OX=9606 GN=SLC3A2 PE=1 SV=3	SLC3A2	6.92778e+06	3.94775e+08	8.15267e+07	6.33998e+08	2.6265e+09
Q14683	Structural maintenance of chromosomes protein 1A OS=Homo sapiens OX=9606 GN=SMC1A PE=1 SV=2	SMC1A	2.41741e+08	6.14886e+08	1.16201e+09	1.81957e+08	2.86663e+08
Q14839	Chromodomain-helicase-DNA-binding protein 4 OS=Homo sapiens OX=9606 GN=CHD4 PE=1 SV=2	CHD4	9.39155e+06	8.99668e+07	3.85954e+07	2.66138e+08	8.74899e+06
P20700	Lamin-B1 OS=Homo sapiens OX=9606 GN=LMNB1 PE=1 SV=2	LMNB1	4.51794e+07	2.48649e+08	1.81605e+08	7.22262e+08	2.6052e+07
P35749	Myosin-11 OS=Homo sapiens OX=9606 GN=MYH11 PE=1 SV=3	MYH11		4861988			5204656
P54886	Delta-1-pyrroline-5-carboxylate synthase OS=Homo sapiens OX=9606 GN=ALDH18A1 PE=1 SV=2	ALDH18A1	1.08993e+07	1.6639e+08	1.4315e+08	1.07288e+09	3.62751e+06
Q96AC1	Fermitin family homolog 2 OS=Homo sapiens OX=9606 GN=FERMT2 PE=1 SV=1	FERMT2	2.47564e+06	3.3435e+07	2.88867e+07	3.96078e+08	4.86071e+08
Q8WX93	Palladin OS=Homo sapiens OX=9606 GN=PALLD PE=1 SV=3	PALLD	6.91516e+06	1.17798e+08	5.0639e+07	1.60734e+09	61007349
P54136	Arginine--tRNA ligase, cytoplasmic OS=Homo sapiens OX=9606 GN=RARS PE=1 SV=2	RARS	2.3623e+07	1.22569e+08	9.87012e+07	8.25264e+08	8.47515e+07
Q9NR30	Nucleolar RNA helicase 2 OS=Homo sapiens OX=9606 GN=DDX21 PE=1 SV=5	DDX21	4.22122e+07	2.60688e+08	1.89483e+08	1.84475e+08	1.64646e+07
Q8TBA6	Golgin subfamily A member 5 OS=Homo sapiens OX=9606 GN=GOLGA5 PE=1 SV=3	GOLGA5	870398	1.02593e+08	6.03221e+06	3.75514e+08	5.35558e+06
P41250	Glycine--tRNA ligase OS=Homo sapiens OX=9606 GN=GARS PE=1 SV=3	GARS	3.02421e+06	8.91834e+07	4.93069e+07	1.88057e+09	2.50064e+08
Q13423	NAD(P) transhydrogenase, mitochondrial OS=Homo sapiens OX=9606 GN=NNT PE=1 SV=3	NNT	2.1443e+07	7.95531e+08	2.74986e+08	536574951	4.41221e+06
P06733	Alpha-enolase OS=Homo sapiens OX=9606 GN=ENO1 PE=1 SV=2	ENO1	9.03058e+07	6.34894e+08	1.79821e+08	9.68834e+09	1.95767e+09
Q9ULH0	Kinase D-interacting substrate of 220 kDa OS=Homo sapiens OX=9606 GN=KIDINS220 PE=1 SV=3	KIDINS220	1.3307e+06	5.67337e+07	1.88106e+07	5.48602e+07	3.30194e+07
P09493	Tropomyosin alpha-1 chain OS=Homo sapiens OX=9606 GN=TPM1 PE=1 SV=2	TPM1	6.53595e+07	4.47738e+08	1.35676e+09	4.81264e+09	3.01453e+07
Q5VYK3	Proteasome adapter and scaffold protein ECM29 OS=Homo sapiens OX=9606 GN=ECPAS PE=1 SV=2	KIAA0368	2.01866e+06	9.85063e+07	1.639e+07	3.3377e+08	2.96516e+07
Q92499	ATP-dependent RNA helicase DDX1 OS=Homo sapiens OX=9606 GN=DDX1 PE=1 SV=2	DDX1	2.14049e+07	2.25591e+08	1.05509e+08	8.78011e+08	4.59396e+07
P12110	Collagen alpha-2(VI) chain OS=Homo sapiens OX=9606 GN=COL6A2 PE=1 SV=4	COL6A2	4.90667e+07	2.01509e+08	2.21441e+08	1.15885e+09	2.99232e+08
Q92598	Heat shock protein 105 kDa OS=Homo sapiens OX=9606 GN=HSPH1 PE=1 SV=1	HSPH1	3.90315e+06	8.78822e+07	2.02318e+07	4.1458e+08	1.45518e+08
O14786	Neuropilin-1 OS=Homo sapiens OX=9606 GN=NRP1 PE=1 SV=3	NRP1	5.47137e+06	2.07697e+08	7.03034e+06	3.38237e+07	6.71473e+08
P26599	Polypyrimidine tract-binding protein 1 OS=Homo sapiens OX=9606 GN=PTBP1 PE=1 SV=1	PTBP1	2.11306e+08	5.06969e+08	7.32647e+08	1.84612e+09	1.47885e+07
O75691	Small subunit processome component 20 homolog OS=Homo sapiens OX=9606 GN=UTP20 PE=1 SV=3	UTP20	7.50047e+06	5.22014e+07	2.78205e+07	5.50703e+07	1.77178e+07
Q06210	Glutamine--fructose-6-phosphate aminotransferase [isomerizing] 1 OS=Homo sapiens OX=9606 GN=GFPT1 PE=1 SV=3	GFPT1	9.48032e+06	1.31456e+08	9.06258e+07	1.01281e+09	1.8135e+08
Q96AY3	Peptidyl-prolyl cis-trans isomerase FKBP10 OS=Homo sapiens OX=9606 GN=FKBP10 PE=1 SV=1	FKBP10	1.0701e+07	1.27666e+08	6.00285e+07	3.65579e+09	1.17802e+07
Q9NZB2	Constitutive coactivator of PPAR-gamma-like protein 1 OS=Homo sapiens OX=9606 GN=FAM120A PE=1 SV=2	FAM120A	8.25233e+06	1.71932e+08	6.31071e+07	2.14362e+08	1.42646e+07
Q9UHD8	Septin-9 OS=Homo sapiens OX=9606 GN=SEPT9 PE=1 SV=2	SEPT9	1.36048e+07	2.41218e+08	5.11623e+07	1.9577e+09	8.64336e+07
Q15155	Nodal modulator 1 OS=Homo sapiens OX=9606 GN=NOMO1 PE=1 SV=5	NOMO1	8642.69	2.07826e+07	798816	23769536	219107
Q5T9A4	ATPase family AAA domain-containing protein 3B OS=Homo sapiens OX=9606 GN=ATAD3B PE=1 SV=1	ATAD3B	1.88978e+06	1.80157e+08	4.71737e+07	4.04336e+07	9084.27
Q14766	Latent-transforming growth factor beta-binding protein 1 OS=Homo sapiens OX=9606 GN=LTBP1 PE=1 SV=4	LTBP1	8.4796e+06	4.89381e+07	1.38424e+08	1.63044e+08	3.31711e+07
Q08379	Golgin subfamily A member 2 OS=Homo sapiens OX=9606 GN=GOLGA2 PE=1 SV=3	GOLGA2	6.12172e+06	1.91642e+08	6.54494e+07	1.38602e+08	3.23983e+07
Q96TA1	Niban-like protein 1 OS=Homo sapiens OX=9606 GN=FAM129B PE=1 SV=3	FAM129B	2.94262e+07	3.04337e+08	1.76832e+08	7.52462e+08	4.37728e+08
P80723	Brain acid soluble protein 1 OS=Homo sapiens OX=9606 GN=BASP1 PE=1 SV=2	BASP1	1.42156e+07	4.07772e+08	5.38363e+08	1.4277e+09	3.15984e+09
Q13459	Unconventional myosin-IXb OS=Homo sapiens OX=9606 GN=MYO9B PE=1 SV=3	MYO9B	4.119e+06	1.0417e+08	2.89817e+07	1.5381e+08	1.58076e+08
P19367	Hexokinase-1 OS=Homo sapiens OX=9606 GN=HK1 PE=1 SV=3	HK1	1.6957e+07	3.64437e+08	1.28286e+08	3.40171e+09	5.51466e+07
Q12959	Disks large homolog 1 OS=Homo sapiens OX=9606 GN=DLG1 PE=1 SV=2	DLG1	1.33392e+06	6.39757e+07	5.06032e+07	1.84048e+08	6.01384e+08
P49257	Protein ERGIC-53 OS=Homo sapiens OX=9606 GN=LMAN1 PE=1 SV=2	LMAN1	9.33075e+06	1.47791e+09	3.41098e+08	1.31612e+09	3.67319e+08
P51659	Peroxisomal multifunctional enzyme type 2 OS=Homo sapiens OX=9606 GN=HSD17B4 PE=1 SV=3	HSD17B4	3.36385e+07	9.23675e+07	5.56335e+07	9.20252e+08	7.80232e+06
P11940	Polyadenylate-binding protein 1 OS=Homo sapiens OX=9606 GN=PABPC1 PE=1 SV=2	PABPC1	5.0096e+07	1.07059e+09	2.72195e+08	1.64289e+09	1.20926e+08
P23229	Integrin alpha-6 OS=Homo sapiens OX=9606 GN=ITGA6 PE=1 SV=5	ITGA6	857758	1.40742e+08	2.11693e+06	2.43854e+07	4.02798e+08
P24043	Laminin subunit alpha-2 OS=Homo sapiens OX=9606 GN=LAMA2 PE=1 SV=4	LAMA2	214336	1.37911e+06	5.89054e+06	2.60333e+08	1.82747e+06
Q16643	Drebrin OS=Homo sapiens OX=9606 GN=DBN1 PE=1 SV=4	DBN1	3.67497e+07	4.44254e+08	2.88041e+08	5.42505e+08	1.55774e+07
Q86V48	Leucine zipper protein 1 OS=Homo sapiens OX=9606 GN=LUZP1 PE=1 SV=2	LUZP1	6.21857e+06	7.03285e+07	4.8965e+07	2.66262e+08	3.11015e+07
Q13200	26S proteasome non-ATPase regulatory subunit 2 OS=Homo sapiens OX=9606 GN=PSMD2 PE=1 SV=3	PSMD2	6.5915e+06	1.50917e+08	5.03972e+07	9.85768e+08	1.08427e+08
Q92538	Golgi-specific brefeldin A-resistance guanine nucleotide exchange factor 1 OS=Homo sapiens OX=9606 GN=GBF1 PE=1 SV=2	GBF1	2.51476e+06	1.23444e+08	3.479e+07	1.66074e+08	2.31656e+07
Q96N67	Dedicator of cytokinesis protein 7 OS=Homo sapiens OX=9606 GN=DOCK7 PE=1 SV=4	DOCK7	8.02042e+06	1.03632e+08	7.39866e+07	1.72602e+08	1.93732e+07
Q9C0C2	182 kDa tankyrase-1-binding protein OS=Homo sapiens OX=9606 GN=TNKS1BP1 PE=1 SV=4	TNKS1BP1	1.3597e+06	2.94601e+07	1.07486e+07	4.54713e+08	3.1668e+07
P13797	Plastin-3 OS=Homo sapiens OX=9606 GN=PLS3 PE=1 SV=4	PLS3	9.36707e+06	1.685e+08	4.81788e+07	2.06162e+09	1.93623e+08
P55786	Puromycin-sensitive aminopeptidase OS=Homo sapiens OX=9606 GN=NPEPPS PE=1 SV=2	NPEPPS	7.47672e+06	1.13684e+08	2.66872e+07	1.73233e+09	2.16601e+08
Q14644	Ras GTPase-activating protein 3 OS=Homo sapiens OX=9606 GN=RASA3 PE=1 SV=3	RASA3	2.87284e+06	4.51357e+07	1.02652e+07	1.3185e+08	2.04604e+08
Q92841	Probable ATP-dependent RNA helicase DDX17 OS=Homo sapiens OX=9606 GN=DDX17 PE=1 SV=2	DDX17	7.10885e+07	5.20067e+08	2.62799e+08	1.22787e+09	4.06552e+07
P35606	Coatomer subunit beta' OS=Homo sapiens OX=9606 GN=COPB2 PE=1 SV=2	COPB2	6.38933e+06	2.18771e+08	4.77654e+07	6.78278e+08	5.63147e+07
O00461	Golgi integral membrane protein 4 OS=Homo sapiens OX=9606 GN=GOLIM4 PE=1 SV=1	GOLIM4	7.73374e+06	3.19755e+08	1.5213e+08	1.41192e+08	5.14889e+07
P67936	Tropomyosin alpha-4 chain OS=Homo sapiens OX=9606 GN=TPM4 PE=1 SV=3	TPM4	6.81124e+07	3.93528e+08	3.81871e+08	3.70676e+09	7.36603e+07
Q96AQ6	Pre-B-cell leukemia transcription factor-interacting protein 1 OS=Homo sapiens OX=9606 GN=PBXIP1 PE=1 SV=1	PBXIP1	6.70517e+06	3.4549e+08	1.08052e+08	664353955	9.16112e+07
Q14254	Flotillin-2 OS=Homo sapiens OX=9606 GN=FLOT2 PE=1 SV=2	FLOT2	1.06556e+07	5.7582e+08	3.14369e+08	6.64459e+08	1.74345e+08
P29401	Transketolase OS=Homo sapiens OX=9606 GN=TKT PE=1 SV=3	TKT	1.43757e+07	1.00439e+08	5.39414e+07	2.73955e+09	1.49854e+08
Q1KMD3	Heterogeneous nuclear ribonucleoprotein U-like protein 2 OS=Homo sapiens OX=9606 GN=HNRNPUL2 PE=1 SV=1	HNRNPUL2	6.31226e+07	2.14177e+08	2.43011e+08	5.25297e+08	6.89816e+06
Q9C0B5	Palmitoyltransferase ZDHHC5 OS=Homo sapiens OX=9606 GN=ZDHHC5 PE=1 SV=2	ZDHHC5	5.22983e+06	7.15256e+07	6.28354e+07	4.40495e+07	3.45125e+08
Q9HD20	Manganese-transporting ATPase 13A1 OS=Homo sapiens OX=9606 GN=ATP13A1 PE=1 SV=2	ATP13A1	1.35747e+07	3.83103e+08	7.38202e+07	2.67917e+08	1.97716e+08
Q5VT25	Serine/threonine-protein kinase MRCK alpha OS=Homo sapiens OX=9606 GN=CDC42BPA PE=1 SV=1	CDC42BPA	914212	3.28235e+07	2.31658e+07	7.52239e+07	1.23237e+08
P47897	Glutamine--tRNA ligase OS=Homo sapiens OX=9606 GN=QARS PE=1 SV=1	QARS	1.14292e+07	6.55447e+07	6.05398e+07	5.60567e+08	2.06833e+07
Q13428	Treacle protein OS=Homo sapiens OX=9606 GN=TCOF1 PE=1 SV=3	TCOF1	7.48156e+06	9.24346e+07	6.19476e+07	4.92152e+08	7.75513e+07
Q9Y2W1	Thyroid hormone receptor-associated protein 3 OS=Homo sapiens OX=9606 GN=THRAP3 PE=1 SV=2	THRAP3	4.16466e+07	1.76504e+08	1.08206e+08	4.75198e+08	2.25045e+06
Q9NYF8	Bcl-2-associated transcription factor 1 OS=Homo sapiens OX=9606 GN=BCLAF1 PE=1 SV=2	BCLAF1	1.73803e+07	1.56273e+08	6.75039e+07	3.00477e+08	3.30827e+07
O00410	Importin-5 OS=Homo sapiens OX=9606 GN=IPO5 PE=1 SV=4	IPO5	4.79145e+06	1.69107e+08	2.93575e+07	8.80609e+08	9.07461e+07
Q14160	Protein scribble homolog OS=Homo sapiens OX=9606 GN=SCRIB PE=1 SV=4	SCRIB	1.05387e+06	8.07453e+07	1.80989e+07	1.03481e+08	1.05437e+08
Q9Y5B9	FACT complex subunit SPT16 OS=Homo sapiens OX=9606 GN=SUPT16H PE=1 SV=1	SUPT16H	1.40506e+07	2.92282e+08	3.96234e+07	2.01469e+08	2.31474e+07
Q9BUQ8	Probable ATP-dependent RNA helicase DDX23 OS=Homo sapiens OX=9606 GN=DDX23 PE=1 SV=3	DDX23	5.6636e+07	1.13061e+08	1.21164e+08	5.52511e+08	3.12349e+06
P31948	Stress-induced-phosphoprotein 1 OS=Homo sapiens OX=9606 GN=STIP1 PE=1 SV=1	STIP1	1.75693e+07	8.99339e+07	7.12557e+07	1.39326e+09	1.55297e+08
O94804	Serine/threonine-protein kinase 10 OS=Homo sapiens OX=9606 GN=STK10 PE=1 SV=1	STK10	1.53197e+06	5.92619e+07	9.89545e+06	2.05145e+08	2.23898e+08
Q8N3C0	Activating signal cointegrator 1 complex subunit 3 OS=Homo sapiens OX=9606 GN=ASCC3 PE=1 SV=3	ASCC3	5.61531e+06	7.26348e+07	4.18162e+07	9.22094e+07	1.37302e+07
Q8NF91	Nesprin-1 OS=Homo sapiens OX=9606 GN=SYNE1 PE=1 SV=4	SYNE1	540938	1.53897e+07	8.08963e+06	1.70046e+08	638053
Q9UGP8	Translocation protein SEC63 homolog OS=Homo sapiens OX=9606 GN=SEC63 PE=1 SV=2	SEC63	5.64771e+06	4.53875e+08	1.01766e+08	5.44966e+08	1.38467e+07
O15027	Protein transport protein Sec16A OS=Homo sapiens OX=9606 GN=SEC16A PE=1 SV=4		2.56697e+06	6.78029e+07	2.04627e+07	1.95576e+09	3.44e+07
Q13085	Acetyl-CoA carboxylase 1 OS=Homo sapiens OX=9606 GN=ACACA PE=1 SV=2	ACACA	1.02504e+06	1.61951e+07	4.27299e+06	2.02742e+08	1.89329e+07
Q86VP1	Tax1-binding protein 1 OS=Homo sapiens OX=9606 GN=TAX1BP1 PE=1 SV=2	TAX1BP1	1.72247e+06	3.52858e+08	5.91384e+07	2.50464e+08	5.00053e+07
Q99459	Cell division cycle 5-like protein OS=Homo sapiens OX=9606 GN=CDC5L PE=1 SV=2	CDC5L	4.18784e+07	1.12757e+08	7.05608e+07	1.22496e+08	2.92366e+06
O95340	Bifunctional 3'-phosphoadenosine 5'-phosphosulfate synthase 2 OS=Homo sapiens OX=9606 GN=PAPSS2 PE=1 SV=2	PAPSS2	2.13675e+06	5.31069e+07	3.20733e+07	1.20868e+09	1.4262e+08
Q13501	Sequestosome-1 OS=Homo sapiens OX=9606 GN=SQSTM1 PE=1 SV=1	SQSTM1	2.07064e+06	5.15864e+08	9.30273e+07	2.34864e+08	9.57694e+07
O75044	SLIT-ROBO Rho GTPase-activating protein 2 OS=Homo sapiens OX=9606 GN=SRGAP2 PE=1 SV=3		2.833e+06	4.7788e+07	1.20616e+07	7.32173e+07	1.49656e+08
O75976	Carboxypeptidase D OS=Homo sapiens OX=9606 GN=CPD PE=1 SV=2	CPD	981738	1.80896e+08	1.74506e+07	1.69994e+08	3.36534e+07
P35573	Glycogen debranching enzyme OS=Homo sapiens OX=9606 GN=AGL PE=1 SV=3	AGL	684004	2.55184e+07	2.74963e+06	2.95838e+08	3.27868e+07
Q86W92	Liprin-beta-1 OS=Homo sapiens OX=9606 GN=PPFIBP1 PE=1 SV=2	PPFIBP1	1.13424e+06	8.67656e+07	1.49877e+07	1.50427e+08	1.60493e+08
P63104	14-3-3 protein zeta/delta OS=Homo sapiens OX=9606 GN=YWHAZ PE=1 SV=1	YWHAZ	3.97929e+07	1.09305e+09	2.07345e+08	1.05588e+10	4.36786e+09
P01130	Low-density lipoprotein receptor OS=Homo sapiens OX=9606 GN=LDLR PE=1 SV=1	LDLR	3.00701e+06	1.5779e+08	3.33649e+07	2.19894e+08	6.73406e+07
O14974	Protein phosphatase 1 regulatory subunit 12A OS=Homo sapiens OX=9606 GN=PPP1R12A PE=1 SV=1	PPP1R12A	1.05424e+07	6.21086e+07	4.48898e+07	4.30784e+08	2.40135e+08
Q15436	Protein transport protein Sec23A OS=Homo sapiens OX=9606 GN=SEC23A PE=1 SV=2	SEC23A	3.44263e+06	1.20494e+08	2.42491e+07	6.91153e+08	6.32788e+07
Q9Y2A7	Nck-associated protein 1 OS=Homo sapiens OX=9606 GN=NCKAP1 PE=1 SV=1	NCKAP1	5.47516e+06	8.37835e+07	2.06951e+07	3.56672e+08	1.9927e+08
P49368	T-complex protein 1 subunit gamma OS=Homo sapiens OX=9606 GN=CCT3 PE=1 SV=4	CCT3	1.13919e+07	2.4999e+08	8.57116e+07	1.89608e+09	1.51409e+08
P46459	Vesicle-fusing ATPase OS=Homo sapiens OX=9606 GN=NSF PE=1 SV=3	NSF	5.84854e+06	3.26447e+08	3.78084e+07	6.26983e+08	1.09694e+08
Q92945	Far upstream element-binding protein 2 OS=Homo sapiens OX=9606 GN=KHSRP PE=1 SV=4	KHSRP	1.25445e+07	1.27337e+08	3.29766e+07	8.14348e+08	6.02626e+06
O14980	Exportin-1 OS=Homo sapiens OX=9606 GN=XPO1 PE=1 SV=1	XPO1	2.49241e+06	1.01015e+08	2.49038e+07	7.46301e+08	5.85077e+07
Q92508	Piezo-type mechanosensitive ion channel component 1 OS=Homo sapiens OX=9606 GN=PIEZO1 PE=1 SV=4	PIEZO1	1.23512e+06	1.64888e+08	2.0962e+07	8.51055e+07	1.88605e+07
Q9H583	HEAT repeat-containing protein 1 OS=Homo sapiens OX=9606 GN=HEATR1 PE=1 SV=3	HEATR1	1.47477e+07	8.96469e+07	5.09689e+07	2.15225e+08	1.67835e+07
O75083	WD repeat-containing protein 1 OS=Homo sapiens OX=9606 GN=WDR1 PE=1 SV=4	WDR1	2.40711e+07	3.85323e+08	1.17175e+08	2.9475e+09	6.5334e+08
P08758	Annexin A5 OS=Homo sapiens OX=9606 GN=ANXA5 PE=1 SV=2	ANXA5	4.90003e+07	1.28527e+10	1.96749e+08	1.50255e+10	4.76645e+09
O95602	DNA-directed RNA polymerase I subunit RPA1 OS=Homo sapiens OX=9606 GN=POLR1A PE=1 SV=2	POLR1A	1.39755e+07	2.10535e+07	2.87847e+07	5.04829e+07	2.2002e+06
P21281	V-type proton ATPase subunit B, brain isoform OS=Homo sapiens OX=9606 GN=ATP6V1B2 PE=1 SV=3	ATP6V1B2	1.50638e+07	3.06467e+08	2.72266e+08	5.48439e+08	3.96459e+07
O94906	Pre-mRNA-processing factor 6 OS=Homo sapiens OX=9606 GN=PRPF6 PE=1 SV=1	PRPF6	4.09969e+07	1.04562e+08	1.09769e+08	2.3169e+08	5.49044e+06
P61978	Heterogeneous nuclear ribonucleoprotein K OS=Homo sapiens OX=9606 GN=HNRNPK PE=1 SV=1	HNRNPK	7.68402e+07	5.28034e+08	2.30668e+08	2.45187e+09	9.71007e+07
O15523	ATP-dependent RNA helicase DDX3Y OS=Homo sapiens OX=9606 GN=DDX3Y PE=1 SV=2	DDX3Y	341632
O00567	Nucleolar protein 56 OS=Homo sapiens OX=9606 GN=NOP56 PE=1 SV=4	NOP56	4.01329e+07	2.74766e+08	2.27488e+08	6.38598e+08	1.3853e+07
Q9UIG0	Tyrosine-protein kinase BAZ1B OS=Homo sapiens OX=9606 GN=BAZ1B PE=1 SV=2	BAZ1B	1.21825e+07	2.1902e+08	8.26639e+07	8.51523e+07	6.08274e+06
Q9UIQ6	Leucyl-cystinyl aminopeptidase OS=Homo sapiens OX=9606 GN=LNPEP PE=1 SV=3	LNPEP	1.48509e+06	2.33909e+08	2.18218e+07	2.41505e+08	4.94601e+07
P08779	Keratin, type I cytoskeletal 16 OS=Homo sapiens OX=9606 GN=KRT16 PE=1 SV=4	KRT16	2.52288e+07	2.45276e+08	4.91493e+07	2.6031e+07	8.1605e+07
Q9Y4I1	Unconventional myosin-Va OS=Homo sapiens OX=9606 GN=MYO5A PE=1 SV=2	MYO5A	7.15745e+06	8.24723e+07	2.07787e+07	1.13812e+08	8.99309e+06
P67809	Nuclease-sensitive element-binding protein 1 OS=Homo sapiens OX=9606 GN=YBX1 PE=1 SV=3	YBX1	3.29663e+07	4.10321e+08	1.49023e+08	6.70326e+08	2.59546e+07
P43304	Glycerol-3-phosphate dehydrogenase, mitochondrial OS=Homo sapiens OX=9606 GN=GPD2 PE=1 SV=3	GPD2	2.13763e+08	9.33496e+08	1.67151e+09	1.72736e+08	3.87397e+08
P00367	Glutamate dehydrogenase 1, mitochondrial OS=Homo sapiens OX=9606 GN=GLUD1 PE=1 SV=2	GLUD1	4.77919e+08	4.19962e+08	2.41304e+08	1.96856e+09	5.18944e+06
P26640	Valine--tRNA ligase OS=Homo sapiens OX=9606 GN=VARS PE=1 SV=4	VARS; VARS2	3.67257e+06	5.71273e+07	1.79194e+07	7.26838e+08	3.13367e+07
Q8TAQ2	SWI/SNF complex subunit SMARCC2 OS=Homo sapiens OX=9606 GN=SMARCC2 PE=1 SV=1	SMARCC2	3.25265e+07	7.29316e+07	4.86604e+07	9.69579e+08	4.37183e+06
Q9UQE7	Structural maintenance of chromosomes protein 3 OS=Homo sapiens OX=9606 GN=SMC3 PE=1 SV=2	SMC3	1.62128e+07	3.88378e+07	3.79553e+07	6.39799e+07	1.45886e+07
O60488	Long-chain-fatty-acid--CoA ligase 4 OS=Homo sapiens OX=9606 GN=ACSL4 PE=1 SV=2	ACSL4	2.79681e+06	9.70616e+07	1.8011e+07	205982231	2.31904e+08
Q8IX12	Cell division cycle and apoptosis regulator protein 1 OS=Homo sapiens OX=9606 GN=CCAR1 PE=1 SV=2	CCAR1	4.9405e+07	8.73961e+07	7.38506e+07	1.41811e+08	1.02046e+07
Q9HCE0	Ectopic P granules protein 5 homolog OS=Homo sapiens OX=9606 GN=EPG5 PE=1 SV=2	EPG5	810757	4.21321e+07	5.74108e+06	2.15756e+08	3.65225e+07
Q01813	ATP-dependent 6-phosphofructokinase, platelet type OS=Homo sapiens OX=9606 GN=PFKP PE=1 SV=2	PFKP	9.64146e+06	1.06405e+08	6.47617e+07	6.79957e+08	2.26517e+08
O94973	AP-2 complex subunit alpha-2 OS=Homo sapiens OX=9606 GN=AP2A2 PE=1 SV=2	AP2A2	6.27871e+06	6.9546e+07	4.43483e+07	1.68486e+08	4.03698e+07
Q9NUQ6	SPATS2-like protein OS=Homo sapiens OX=9606 GN=SPATS2L PE=1 SV=2	SPATS2L	1.11888e+07	1.91459e+08	3.82801e+07	1.65556e+08	9.42093e+06
Q5JTH9	RRP12-like protein OS=Homo sapiens OX=9606 GN=RRP12 PE=1 SV=2	RRP12	1.74817e+07	1.53945e+08	4.53593e+07	1.92651e+08	2.31254e+08
P31939	Bifunctional purine biosynthesis protein PURH OS=Homo sapiens OX=9606 GN=ATIC PE=1 SV=3	ATIC	5.0369e+06	1.05178e+08	4.74404e+07	798237377	1.20676e+08
Q14643	Inositol 1,4,5-trisphosphate receptor type 1 OS=Homo sapiens OX=9606 GN=ITPR1 PE=1 SV=3	ITPR1	615137	2.58988e+07	1.58425e+07	1.16824e+08	4.2029e+06
Q7Z2W4	Zinc finger CCCH-type antiviral protein 1 OS=Homo sapiens OX=9606 GN=ZC3HAV1 PE=1 SV=3	ZC3HAV1	4.13078e+06	8.43153e+07	2.31689e+07	1.31842e+08	8.54579e+07
P48643	T-complex protein 1 subunit epsilon OS=Homo sapiens OX=9606 GN=CCT5 PE=1 SV=1	CCT5	9.76355e+06	1.77323e+08	7.76444e+07	1.97695e+09	1.45188e+08
O60763	General vesicular transport factor p115 OS=Homo sapiens OX=9606 GN=USO1 PE=1 SV=2	USO1	1.72649e+06	5.60518e+07	2.47288e+07	9.22057e+08	4.91555e+07
P01891	HLA class I histocompatibility antigen, A-68 alpha chain OS=Homo sapiens OX=9606 GN=HLA-A PE=1 SV=4	HLA-A	3.55427e+06	3.59582e+08	1.4337e+08	1.79619e+09	2.95159e+09
P53675	Clathrin heavy chain 2 OS=Homo sapiens OX=9606 GN=CLTCL1 PE=1 SV=2	CLTCL1		267477			96233.2
P48681	Nestin OS=Homo sapiens OX=9606 GN=NES PE=1 SV=2	NES	6.37653e+06	5.38713e+07	3.50933e+06	1.72795e+08	4.14515e+06
Q93052	Lipoma-preferred partner OS=Homo sapiens OX=9606 GN=LPP PE=1 SV=1	LPP	1.04522e+06	3.7792e+07	1.0733e+07	4.065e+08	8.69222e+07
Q13439	Golgin subfamily A member 4 OS=Homo sapiens OX=9606 GN=GOLGA4 PE=1 SV=1	GOLGA4	7.83821e+06	1.87178e+08	8.42585e+07	2.81736e+08	3.96205e+08
Q08431	Lactadherin OS=Homo sapiens OX=9606 GN=MFGE8 PE=1 SV=3		6.29456e+06	1.03319e+08	9.07194e+07	2.05034e+08	2.20914e+09
Q9P2J5	Leucine--tRNA ligase, cytoplasmic OS=Homo sapiens OX=9606 GN=LARS PE=1 SV=2	LARS	6.13426e+06	5.74204e+07	4.37032e+07	5.03531e+08	3.30885e+07
P06396	Gelsolin OS=Homo sapiens OX=9606 GN=GSN PE=1 SV=1	GSN	1.11855e+08	7.56834e+08	2.95702e+08	2.1792e+09	2.42236e+08
O43852	Calumenin OS=Homo sapiens OX=9606 GN=CALU PE=1 SV=2	CALU	2.24039e+07	2.77489e+08	1.05993e+08	7.78105e+09	2.88743e+07
O15394	Neural cell adhesion molecule 2 OS=Homo sapiens OX=9606 GN=NCAM2 PE=1 SV=2	NCAM2	2.23266e+06	7.6186e+06	7.75431e+06	9.02741e+07	2.40464e+08
O60264	SWI/SNF-related matrix-associated actin-dependent regulator of chromatin subfamily A member 5 OS=Homo sapiens OX=9606 GN=SMARCA5 PE=1 SV=1	SMARCA5	1.43489e+07	7.45137e+07	4.3045e+07	6.92979e+07	3.49645e+06
Q15424	Scaffold attachment factor B1 OS=Homo sapiens OX=9606 GN=SAFB PE=1 SV=4	SAFB	3.1474e+07	1.02709e+08	1.00017e+08	2.13229e+08	1.3614e+06
P00533	Epidermal growth factor receptor OS=Homo sapiens OX=9606 GN=EGFR PE=1 SV=2	EGFR	1.3444e+06	1.197e+08	1.48135e+07	3.7661e+07	1.12164e+08
Q16555	Dihydropyrimidinase-related protein 2 OS=Homo sapiens OX=9606 GN=DPYSL2 PE=1 SV=1	DPYSL2	8.31658e+06	1.67006e+08	4.72091e+07	2.47759e+09	1.50372e+08
P30876	DNA-directed RNA polymerase II subunit RPB2 OS=Homo sapiens OX=9606 GN=POLR2B PE=1 SV=1	POLR2B	2.27615e+07	2.47603e+07	2.71167e+07	1.27341e+08	5.98608e+06
P31150	Rab GDP dissociation inhibitor alpha OS=Homo sapiens OX=9606 GN=GDI1 PE=1 SV=2	GDI1	1.52561e+06	1.54764e+07	3.81979e+06	172864787	4.49543e+07
Q9NZ08	Endoplasmic reticulum aminopeptidase 1 OS=Homo sapiens OX=9606 GN=ERAP1 PE=1 SV=3	ERAP1	5.34229e+06	5.38295e+07	3.11755e+07	1.13833e+09	1.39705e+07
P24844	Myosin regulatory light polypeptide 9 OS=Homo sapiens OX=9606 GN=MYL9 PE=1 SV=4	MYL9	1.46309e+07	2.01473e+08	1.43526e+08	6.91744e+08	7.6092e+06
O14617	AP-3 complex subunit delta-1 OS=Homo sapiens OX=9606 GN=AP3D1 PE=1 SV=1	AP3D1	2.84886e+06	7.30145e+07	2.10919e+07	3.18291e+08	7.26337e+07
Q14669	E3 ubiquitin-protein ligase TRIP12 OS=Homo sapiens OX=9606 GN=TRIP12 PE=1 SV=1	TRIP12	1.97658e+06	3.40116e+07	1.60206e+07	9.88318e+07	2.15081e+07
Q8IY17	Neuropathy target esterase OS=Homo sapiens OX=9606 GN=PNPLA6 PE=1 SV=3		5.87943e+06	2.45485e+08	5.38029e+07	1.15201e+08	1.27102e+08
P36578	60S ribosomal protein L4 OS=Homo sapiens OX=9606 GN=RPL4 PE=1 SV=5	RPL4	9.16819e+07	1.99569e+09	6.87143e+08	3.64891e+09	1.66517e+08
Q15582	Transforming growth factor-beta-induced protein ig-h3 OS=Homo sapiens OX=9606 GN=TGFBI PE=1 SV=1	TGFBI	3.25461e+07	5.63428e+07	2.55913e+08	3.79302e+08	6.66135e+07
P62805	Histone H4 OS=Homo sapiens OX=9606 GN=HIST4H4 PE=1 SV=2	HIST1H4A; HIST1H4F; HIST1H4D; HIST1H4J; HIST2H4A; HIST2H4B; HIST1H4H; HIST1H4C; HIST4H4; HIST1H4E; HIST1H4I; HIST1H4B; HIST1H4K; HIST1H4L	1.57586e+09	1.25037e+10	3.79612e+09	1.44101e+10	2.05616e+09
Q99613	Eukaryotic translation initiation factor 3 subunit C OS=Homo sapiens OX=9606 GN=EIF3C PE=1 SV=1	EIF3C	9.09855e+06	1.49559e+08	5.1635e+07	6.06417e+08	4.24038e+07
Q02809	Procollagen-lysine,2-oxoglutarate 5-dioxygenase 1 OS=Homo sapiens OX=9606 GN=PLOD1 PE=1 SV=2	PLOD1	4.85852e+07	1.86615e+08	2.27658e+08	1.73357e+09	3.36941e+07
P05198	Eukaryotic translation initiation factor 2 subunit 1 OS=Homo sapiens OX=9606 GN=EIF2S1 PE=1 SV=3	EIF2S1	6.63239e+07	2.3381e+08	1.76971e+08	6.86099e+08	4.50369e+07
Q7Z478	ATP-dependent RNA helicase DHX29 OS=Homo sapiens OX=9606 GN=DHX29 PE=1 SV=2	DHX29	5.4184e+06	3.0903e+07	1.94427e+07	1.20477e+08	9.38232e+06
P27708	CAD protein OS=Homo sapiens OX=9606 GN=CAD PE=1 SV=3	CAD	2.0468e+06	5.13524e+07	1.87388e+07	3.58956e+08	3.66565e+07
P55084	Trifunctional enzyme subunit beta, mitochondrial OS=Homo sapiens OX=9606 GN=HADHB PE=1 SV=3	HADHB	8.26509e+07	1.18251e+09	4.48403e+08	1.75129e+09	1.95754e+07
P60842	Eukaryotic initiation factor 4A-I OS=Homo sapiens OX=9606 GN=EIF4A1 PE=1 SV=1	EIF4A1	2.91789e+07	3.69582e+08	1.44838e+08	2.10677e+09	2.91047e+08
P22087	rRNA 2'-O-methyltransferase fibrillarin OS=Homo sapiens OX=9606 GN=FBL PE=1 SV=2	FBL	1.00056e+08	2.657e+08	2.08792e+08	5.18195e+08	4.12623e+06
Q96A33	Coiled-coil domain-containing protein 47 OS=Homo sapiens OX=9606 GN=CCDC47 PE=1 SV=1	CCDC47	7.86012e+06	4.79917e+08	8.52982e+07	4.05725e+08	2.90768e+07
Q9Y4P3	Transducin beta-like protein 2 OS=Homo sapiens OX=9606 GN=TBL2 PE=1 SV=1	TBL2	9.87653e+06	3.3749e+08	8.79137e+07	2.6167e+08	2.19658e+06
Q14112	Nidogen-2 OS=Homo sapiens OX=9606 GN=NID2 PE=1 SV=3	NID2	9.46284e+06	3.39892e+07	5.22947e+07	2.20083e+08	5.70054e+07
P08648	Integrin alpha-5 OS=Homo sapiens OX=9606 GN=ITGA5 PE=1 SV=2	ITGA5	3.1105e+06	5.53743e+08	4.84025e+07	5.47507e+08	1.63869e+09
Q99460	26S proteasome non-ATPase regulatory subunit 1 OS=Homo sapiens OX=9606 GN=PSMD1 PE=1 SV=2	PSMD1	9.21347e+06	9.65097e+07	5.21113e+07	6.56056e+08	5.34729e+07
O00203	AP-3 complex subunit beta-1 OS=Homo sapiens OX=9606 GN=AP3B1 PE=1 SV=3	AP3B1	5.4101e+06	1.14338e+08	3.13274e+07	4.15309e+08	5.02106e+07
Q16666	Gamma-interferon-inducible protein 16 OS=Homo sapiens OX=9606 GN=IFI16 PE=1 SV=3	IFI16	3.08803e+07	1.55562e+08	1.2088e+08	4.57153e+08	1.17326e+07
P17987	T-complex protein 1 subunit alpha OS=Homo sapiens OX=9606 GN=TCP1 PE=1 SV=1	TCP1	1.4803e+07	2.1001e+08	9.8501e+07	1.30816e+09	1.5138e+08
P00558	Phosphoglycerate kinase 1 OS=Homo sapiens OX=9606 GN=PGK1 PE=1 SV=3	PGK1	3.14006e+07	3.29922e+08	1.18326e+08	9.84614e+09	1.30586e+09
Q9NVP1	ATP-dependent RNA helicase DDX18 OS=Homo sapiens OX=9606 GN=DDX18 PE=1 SV=2	DDX18	1.33022e+07	1.12912e+08	8.29536e+07	2.05284e+08	7.67901e+07
P28370	Probable global transcription activator SNF2L1 OS=Homo sapiens OX=9606 GN=SMARCA1 PE=1 SV=2	SMARCA1	2.26174e+07	1.38536e+08	6.97258e+07	3.1014e+08	1.58147e+07
Q99959	Plakophilin-2 OS=Homo sapiens OX=9606 GN=PKP2 PE=1 SV=2	PKP2	611700	2.41783e+07	5.61885e+07	1.25863e+08	2.22694e+08
P51572	B-cell receptor-associated protein 31 OS=Homo sapiens OX=9606 GN=BCAP31 PE=1 SV=3	BCAP31	6.32485e+06	6.2243e+08	1.09709e+08	8.03226e+08	9.11822e+07
O60313	Dynamin-like 120 kDa protein, mitochondrial OS=Homo sapiens OX=9606 GN=OPA1 PE=1 SV=3	OPA1	2.08791e+06	2.01939e+08	3.87554e+07	4.01661e+08	2.28103e+07
A6NHR9	Structural maintenance of chromosomes flexible hinge domain-containing protein 1 OS=Homo sapiens OX=9606 GN=SMCHD1 PE=1 SV=2	SMCHD1	1.19024e+07	3.93353e+07	3.56125e+07	1.27186e+08	1.23134e+07
P21399	Cytoplasmic aconitate hydratase OS=Homo sapiens OX=9606 GN=ACO1 PE=1 SV=3	ACO1	4.59241e+06	4.28248e+07	3.64729e+07	1.2772e+09	111505836
Q9UKX5	Integrin alpha-11 OS=Homo sapiens OX=9606 GN=ITGA11 PE=1 SV=2	ITGA11	1.51521e+06	7.6953e+07	6.75673e+07	1.02461e+08	3.70572e+08
P29966	Myristoylated alanine-rich C-kinase substrate OS=Homo sapiens OX=9606 GN=MARCKS PE=1 SV=4	MARCKS	6.15363e+06	2.19171e+08	3.04697e+07	6.84427e+08	1.86244e+09
Q13443	Disintegrin and metalloproteinase domain-containing protein 9 OS=Homo sapiens OX=9606 GN=ADAM9 PE=1 SV=1	ADAM9	1.54539e+06	2.29712e+08	1.84555e+07	6.02737e+07	1.33065e+08
Q92922	SWI/SNF complex subunit SMARCC1 OS=Homo sapiens OX=9606 GN=SMARCC1 PE=1 SV=3	SMARCC1	8.19913e+06	2.34928e+07	1.74293e+07	3.44885e+07	366192
Q86UE4	Protein LYRIC OS=Homo sapiens OX=9606 GN=MTDH PE=1 SV=2	MTDH	1.50285e+07	2.94227e+08	6.51083e+07	3.49488e+08	7.27936e+06
P0DMV9	Heat shock 70 kDa protein 1B OS=Homo sapiens OX=9606 GN=HSPA1B PE=1 SV=1	HSPA1B; HSPA1A	2.08097e+07	2.22715e+08	9.03169e+07	8.98479e+08	3.94035e+08
P38159	RNA-binding motif protein, X chromosome OS=Homo sapiens OX=9606 GN=RBMX PE=1 SV=3	RBMX	9.22564e+07	3.50293e+08	2.86212e+08	6.86905e+08	5.16285e+06
P46063	ATP-dependent DNA helicase Q1 OS=Homo sapiens OX=9606 GN=RECQL PE=1 SV=3	RECQL	3.04333e+07	4.23478e+07	6.50193e+07	4.07603e+08	8.30616e+06
P16070	CD44 antigen OS=Homo sapiens OX=9606 GN=CD44 PE=1 SV=3	CD44	3.10723e+07	1.85677e+09	3.37218e+08	4.36391e+09	7.40554e+09
P39023	60S ribosomal protein L3 OS=Homo sapiens OX=9606 GN=RPL3 PE=1 SV=2	RPL3	6.57355e+07	1.09697e+09	5.04027e+08	1.4521e+09	1.27697e+08
P29590	Protein PML OS=Homo sapiens OX=9606 GN=PML PE=1 SV=3	PML	7.35443e+06	1.38192e+08	4.38547e+07	1.05928e+09	1.25308e+08
Q6YHK3	CD109 antigen OS=Homo sapiens OX=9606 GN=CD109 PE=1 SV=2	CD109	6.02951e+06	6.60516e+07	8.56659e+07	2.12557e+07	6.9355e+07
Q08378	Golgin subfamily A member 3 OS=Homo sapiens OX=9606 GN=GOLGA3 PE=1 SV=2	GOLGA3	2.1318e+06	3.09779e+07	9.33673e+06	1.70809e+08	7.3062e+06
Q99832	T-complex protein 1 subunit eta OS=Homo sapiens OX=9606 GN=CCT7 PE=1 SV=2	CCT7	7.99858e+06	1.45711e+08	6.14482e+07	9.11877e+08	1.13707e+08
P11216	Glycogen phosphorylase, brain form OS=Homo sapiens OX=9606 GN=PYGB PE=1 SV=5	PYGB	2.66889e+06	1.17054e+08	1.81065e+07	6.9531e+08	5.30943e+07
O95793	Double-stranded RNA-binding protein Staufen homolog 1 OS=Homo sapiens OX=9606 GN=STAU1 PE=1 SV=2	STAU1	7.4134e+06	1.33736e+08	3.59245e+07	1.57202e+08	5.52725e+06
P31040	Succinate dehydrogenase [ubiquinone] flavoprotein subunit, mitochondrial OS=Homo sapiens OX=9606 GN=SDHA PE=1 SV=2	SDHA	1.07393e+07	2.83721e+08	1.38475e+08	2.81219e+08	4.07787e+06
O14950	Myosin regulatory light chain 12B OS=Homo sapiens OX=9606 GN=MYL12B PE=1 SV=2	MYL12B; MYL12A	2.60717e+08	2.05102e+09	1.42145e+09	4.18464e+09	1.08064e+08
P17655	Calpain-2 catalytic subunit OS=Homo sapiens OX=9606 GN=CAPN2 PE=1 SV=6	CAPN2	4.05115e+06	1.56277e+08	2.60392e+07	1.45776e+09	1.47896e+08
Q14108	Lysosome membrane protein 2 OS=Homo sapiens OX=9606 GN=SCARB2 PE=1 SV=2	SCARB2	3.39398e+06	7.25506e+08	1.56188e+08	1.61379e+09	3.90477e+08
Q3SY69	Mitochondrial 10-formyltetrahydrofolate dehydrogenase OS=Homo sapiens OX=9606 GN=ALDH1L2 PE=1 SV=2	ALDH1L2	1.44279e+06	6.60807e+07	3.24185e+07	2.9894e+08	1.14702e+07
Q14573	Inositol 1,4,5-trisphosphate receptor type 3 OS=Homo sapiens OX=9606 GN=ITPR3 PE=1 SV=2	ITPR3	2.91765e+06	4.46051e+07	2.29254e+07	8.12639e+07	7.14486e+07
Q10570	Cleavage and polyadenylation specificity factor subunit 1 OS=Homo sapiens OX=9606 GN=CPSF1 PE=1 SV=2	CPSF1	3.21174e+07	5.62539e+07	4.52768e+07	2.07051e+08	6.97673e+06
P06748	Nucleophosmin OS=Homo sapiens OX=9606 GN=NPM1 PE=1 SV=2	NPM1	4.83754e+08	2.4165e+09	2.32824e+09	7.24658e+09	1.00066e+08
P05091	Aldehyde dehydrogenase, mitochondrial OS=Homo sapiens OX=9606 GN=ALDH2 PE=1 SV=2	ALDH2	1.16017e+07	1.31196e+08	9.73379e+07	3.19257e+09	1.9601e+07
P31930	Cytochrome b-c1 complex subunit 1, mitochondrial OS=Homo sapiens OX=9606 GN=UQCRC1 PE=1 SV=3	UQCRC1	8.82001e+07	1.19537e+09	5.52907e+08	5.16665e+08	7.28489e+06
Q8NC51	Plasminogen activator inhibitor 1 RNA-binding protein OS=Homo sapiens OX=9606 GN=SERBP1 PE=1 SV=2	SERBP1	1.91033e+07	1.17729e+08	4.53322e+07	4.42796e+08	3.52009e+07
Q15084	Protein disulfide-isomerase A6 OS=Homo sapiens OX=9606 GN=PDIA6 PE=1 SV=1	PDIA6	1.95441e+07	3.3252e+08	6.19524e+07	3.64962e+09	1.77617e+07
P14210	Hepatocyte growth factor OS=Homo sapiens OX=9606 GN=HGF PE=1 SV=2	HGF	7.98406e+06	3.47955e+07	4.20093e+07	1.26931e+08	6.75531e+07
Q9Y520	Protein PRRC2C OS=Homo sapiens OX=9606 GN=PRRC2C PE=1 SV=4	PRRC2C	1.56163e+06	4.27166e+07	1.10367e+07	1.02488e+08	4.21636e+06
Q9H307	Pinin OS=Homo sapiens OX=9606 GN=PNN PE=1 SV=5		1.59947e+07	1.79017e+08	7.50328e+07	8.2666e+07	434375
P04259	Keratin, type II cytoskeletal 6B OS=Homo sapiens OX=9606 GN=KRT6B PE=1 SV=5	KRT6B	2.35214e+06	1.97726e+06	852533		514051
Q8N4C8	Misshapen-like kinase 1 OS=Homo sapiens OX=9606 GN=MINK1 PE=1 SV=2	MINK1	158236	7.54646e+06	2.39448e+06	4.26212e+06	4.75849e+07
Q12768	WASH complex subunit 5 OS=Homo sapiens OX=9606 GN=WASHC5 PE=1 SV=1	KIAA0196; WASHC5	798483	3.72978e+07	6.84511e+06	2.1646e+08	3.35676e+07
Q9UKE5	TRAF2 and NCK-interacting protein kinase OS=Homo sapiens OX=9606 GN=TNIK PE=1 SV=1	TNIK	3580.84	4.50732e+06	454630	3.94251e+07	5.37723e+07
P02538	Keratin, type II cytoskeletal 6A OS=Homo sapiens OX=9606 GN=KRT6A PE=1 SV=3	KRT6A	1.9231e+07	8.65562e+07	2.72371e+07	9.70467e+07	4.34217e+07
P21796	Voltage-dependent anion-selective channel protein 1 OS=Homo sapiens OX=9606 GN=VDAC1 PE=1 SV=2	VDAC1	1.92705e+08	4.71609e+09	2.81744e+09	4.46699e+09	7.19474e+07
Q27J81	Inverted formin-2 OS=Homo sapiens OX=9606 GN=INF2 PE=1 SV=2	INF2	538112	8.58244e+07	1.56815e+07	2.1869e+08	1.56778e+07
P11413	Glucose-6-phosphate 1-dehydrogenase OS=Homo sapiens OX=9606 GN=G6PD PE=1 SV=4	G6PD	8.11824e+06	1.00006e+08	4.19481e+07	1.18928e+09	2.48875e+08
Q9HAU4	E3 ubiquitin-protein ligase SMURF2 OS=Homo sapiens OX=9606 GN=SMURF2 PE=1 SV=1	SMURF2	2.63921e+06	9.4905e+07	1.46004e+07	1.48165e+08	1.41219e+08
P34897	Serine hydroxymethyltransferase, mitochondrial OS=Homo sapiens OX=9606 GN=SHMT2 PE=1 SV=3	SHMT2	1.01082e+08	1.6764e+08	1.35727e+08	1.00496e+09	1.09431e+07
P29323	Ephrin type-B receptor 2 OS=Homo sapiens OX=9606 GN=EPHB2 PE=1 SV=5	EPHB2	3.05962e+06	2.21648e+08	3.77763e+07	1.57554e+08	4.01257e+08
P49588	Alanine--tRNA ligase, cytoplasmic OS=Homo sapiens OX=9606 GN=AARS PE=1 SV=2	AARS	1.50865e+06	5.78566e+07	2.91752e+07	6.0057e+08	1.1089e+08
Q96PY5	Formin-like protein 2 OS=Homo sapiens OX=9606 GN=FMNL2 PE=1 SV=3	FMNL2	2.64947e+06	2.37525e+07	1.27902e+07	7.06122e+07	1.8625e+08
O95202	Mitochondrial proton/calcium exchanger protein OS=Homo sapiens OX=9606 GN=LETM1 PE=1 SV=1	LETM1	5.60988e+06	4.52127e+08	6.70632e+07	3.90535e+08	1.46838e+07
P51532	Transcription activator BRG1 OS=Homo sapiens OX=9606 GN=SMARCA4 PE=1 SV=2	SMARCA4	1.3637e+07	4.64948e+07	3.40301e+07	8.10258e+07	4.07275e+06
P05455	Lupus La protein OS=Homo sapiens OX=9606 GN=SSB PE=1 SV=2	SSB	1.11082e+07	2.9188e+07	1.87033e+07	8.40661e+08	2.55526e+06
Q9NSE4	Isoleucine--tRNA ligase, mitochondrial OS=Homo sapiens OX=9606 GN=IARS2 PE=1 SV=2	IARS2	1.77381e+06	7.93992e+07	1.6768e+07	5.31524e+08	9.53089e+06
P61247	40S ribosomal protein S3a OS=Homo sapiens OX=9606 GN=RPS3A PE=1 SV=2	RPS3A	1.70731e+08	2.60334e+09	8.75224e+08	3.56755e+09	7.5566e+08
Q16181	Septin-7 OS=Homo sapiens OX=9606 GN=SEPT7 PE=1 SV=2	SEPT7	3.01185e+06	1.46139e+08	3.0727e+07	1.19852e+09	6.50156e+07
Q9Y696	Chloride intracellular channel protein 4 OS=Homo sapiens OX=9606 GN=CLIC4 PE=1 SV=4	CLIC4	2.89754e+06	1.61313e+08	2.5563e+07	9.85531e+08	5.36259e+08
Q01518	Adenylyl cyclase-associated protein 1 OS=Homo sapiens OX=9606 GN=CAP1 PE=1 SV=5	CAP1	1.18349e+07	1.56467e+08	4.4552e+07	2.40499e+09	3.99074e+08
Q9P0V3	SH3 domain-binding protein 4 OS=Homo sapiens OX=9606 GN=SH3BP4 PE=1 SV=1	SH3BP4	3.76903e+06	1.02991e+08	2.77186e+07	7.73828e+07	3.25831e+08
P11388	DNA topoisomerase 2-alpha OS=Homo sapiens OX=9606 GN=TOP2A PE=1 SV=3	TOP2A	4.74448e+06	3.41611e+07	3.69034e+06	2.11039e+07	440173
P26639	Threonine--tRNA ligase, cytoplasmic OS=Homo sapiens OX=9606 GN=TARS PE=1 SV=3	TARS	1.11057e+07	5.37868e+07	3.22213e+07	6.27214e+08	7.5287e+07
Q68CZ2	Tensin-3 OS=Homo sapiens OX=9606 GN=TNS3 PE=1 SV=2	TNS3	327910	2.60275e+07	7.7977e+06	2.596e+08	3.3288e+07
Q9H2D6	TRIO and F-actin-binding protein OS=Homo sapiens OX=9606 GN=TRIOBP PE=1 SV=3	TRIOBP	3.32236e+06	5.17437e+07	2.67526e+07	3.08182e+08	6.45484e+07
Q9Y6M1	Insulin-like growth factor 2 mRNA-binding protein 2 OS=Homo sapiens OX=9606 GN=IGF2BP2 PE=1 SV=2	IGF2BP2	8.11526e+06	1.56167e+08	8.90624e+07	2.40803e+08	2.41892e+07
Q15262	Receptor-type tyrosine-protein phosphatase kappa OS=Homo sapiens OX=9606 GN=PTPRK PE=1 SV=2	PTPRK	1.21588e+06	5.90348e+07	2.27337e+07	4.22806e+07	1.08463e+08
Q02818	Nucleobindin-1 OS=Homo sapiens OX=9606 GN=NUCB1 PE=1 SV=4	NUCB1	1.56895e+06	5.09872e+07	1.14114e+07	7.97772e+08	3.40008e+07
P54652	Heat shock-related 70 kDa protein 2 OS=Homo sapiens OX=9606 GN=HSPA2 PE=1 SV=1	HSPA2	9.35836e+06	6.76919e+07	3.83185e+07	3.84413e+08	2.2866e+08
P40189	Interleukin-6 receptor subunit beta OS=Homo sapiens OX=9606 GN=IL6ST PE=1 SV=2	IL6ST	594857	2.33954e+08	2.3931e+07	1.85378e+08	2.85729e+08
Q12923	Tyrosine-protein phosphatase non-receptor type 13 OS=Homo sapiens OX=9606 GN=PTPN13 PE=1 SV=2	PTPN13	1.19574e+06	1.03482e+07	1.12129e+07	76094546	2.0719e+07
Q4KMQ2	Anoctamin-6 OS=Homo sapiens OX=9606 GN=ANO6 PE=1 SV=2	ANO6	269394	6.63569e+07	2.06207e+07	5.38735e+07	2.34911e+08
O14497	AT-rich interactive domain-containing protein 1A OS=Homo sapiens OX=9606 GN=ARID1A PE=1 SV=3	ARID1A	1.02881e+07	3.19721e+07	2.13401e+07	4.09367e+07	4.92993e+06
Q9NWH9	SAFB-like transcription modulator OS=Homo sapiens OX=9606 GN=SLTM PE=1 SV=2	SLTM	8.16856e+06	4.35894e+07	3.81725e+07	8.60435e+07	747768
Q4L180	Filamin A-interacting protein 1-like OS=Homo sapiens OX=9606 GN=FILIP1L PE=1 SV=2	FILIP1L	1.11881e+06	2.70559e+07	2.86649e+07	3.7537e+08	5.84523e+06
P83111	Serine beta-lactamase-like protein LACTB, mitochondrial OS=Homo sapiens OX=9606 GN=LACTB PE=1 SV=2	LACTB	4.12378e+07	3.87875e+08	2.55625e+08	3.17064e+08	1.34662e+07
Q13740	CD166 antigen OS=Homo sapiens OX=9606 GN=ALCAM PE=1 SV=2	ALCAM	760732	2.77817e+08	5.30912e+06	1.4141e+08	2.93753e+08
Q7L7X3	Serine/threonine-protein kinase TAO1 OS=Homo sapiens OX=9606 GN=TAOK1 PE=1 SV=1	TAOK1	1.23447e+06	4.37955e+07	3.65855e+06	5.41616e+07	7.91863e+07
Q5JRA6	Transport and Golgi organization protein 1 homolog OS=Homo sapiens OX=9606 GN=MIA3 PE=1 SV=1	MIA3	356481	8.96694e+07	6.83229e+06	1.89077e+08	7.49035e+06
Q9UHG3	Prenylcysteine oxidase 1 OS=Homo sapiens OX=9606 GN=PCYOX1 PE=1 SV=3	PCYOX1	2.36134e+06	2.40657e+08	4.29647e+07	6.10761e+08	4.0911e+07
Q9NZI8	Insulin-like growth factor 2 mRNA-binding protein 1 OS=Homo sapiens OX=9606 GN=IGF2BP1 PE=1 SV=2	IGF2BP1	2.74146e+07	3.13231e+08	2.11888e+08	6.19442e+08	1.8658e+07
Q14247	Src substrate cortactin OS=Homo sapiens OX=9606 GN=CTTN PE=1 SV=2	CTTN	5.0872e+06	1.51474e+08	3.87939e+07	6.63972e+08	1.12932e+08
Q8N8S7	Protein enabled homolog OS=Homo sapiens OX=9606 GN=ENAH PE=1 SV=2	ENAH	453335	3.60277e+07	5.8597e+06	2.86864e+08	9.55268e+07
P16435	NADPH--cytochrome P450 reductase OS=Homo sapiens OX=9606 GN=POR PE=1 SV=2	POR	1.03643e+06	2.21118e+08	2.79795e+07	2.35608e+08	1.3811e+07
Q9NR12	PDZ and LIM domain protein 7 OS=Homo sapiens OX=9606 GN=PDLIM7 PE=1 SV=1	PDLIM7	6.02597e+06	1.23601e+08	3.66804e+07	1378650783	4.74156e+07
Q96CV9	Optineurin OS=Homo sapiens OX=9606 GN=OPTN PE=1 SV=3	OPTN	780239	7.90246e+07	1.52375e+07	5.00854e+08	8.3484e+07
P62258	14-3-3 protein epsilon OS=Homo sapiens OX=9606 GN=YWHAE PE=1 SV=1	YWHAE	1.07028e+07	3.99388e+08	8.15874e+07	2.26139e+09	1.19131e+09
P17302	Gap junction alpha-1 protein OS=Homo sapiens OX=9606 GN=GJA1 PE=1 SV=2	GJA1	5.02256e+06	4.53871e+08	5.66598e+08	3.28195e+08	5.47673e+08
O60306	RNA helicase aquarius OS=Homo sapiens OX=9606 GN=AQR PE=1 SV=4	AQR	2.20148e+07	2.50678e+07	2.47264e+07	2.19863e+07	1.40447e+06
P53992	Protein transport protein Sec24C OS=Homo sapiens OX=9606 GN=SEC24C PE=1 SV=3	SEC24C	1.25261e+06	6.09024e+07	7.1398e+06	2.00505e+08	3.64304e+07
Q9HBR0	Putative sodium-coupled neutral amino acid transporter 10 OS=Homo sapiens OX=9606 GN=SLC38A10 PE=1 SV=2	SLC38A10	866664	7.49126e+07	1.55349e+07	9.8369e+07	3.32293e+06
P50552	Vasodilator-stimulated phosphoprotein OS=Homo sapiens OX=9606 GN=VASP PE=1 SV=3	VASP	1.43957e+06	8.38274e+07	9.77752e+06	331468662	1.34423e+08
P23396	40S ribosomal protein S3 OS=Homo sapiens OX=9606 GN=RPS3 PE=1 SV=2	RPS3	9.1895e+07	7.45078e+08	3.13184e+08	2.53441e+09	1.25354e+08
P08727	Keratin, type I cytoskeletal 19 OS=Homo sapiens OX=9606 GN=KRT19 PE=1 SV=4	KRT19	1.50099e+06	5.34323e+07	5.69661e+06	4.66568e+08	1.71749e+07
Q32P28	Prolyl 3-hydroxylase 1 OS=Homo sapiens OX=9606 GN=P3H1 PE=1 SV=2	LEPRE1; P3H1	6.69627e+06	1.3894e+08	5.23975e+07	1.08476e+09	2.95871e+06
Q8N3E9	1-phosphatidylinositol 4,5-bisphosphate phosphodiesterase delta-3 OS=Homo sapiens OX=9606 GN=PLCD3 PE=1 SV=3	PLCD3	678393	2.32563e+07	1.29753e+07	3.34884e+07	7.6021e+07
O95373	Importin-7 OS=Homo sapiens OX=9606 GN=IPO7 PE=1 SV=1	IPO7	9.94408e+06	1.96227e+08	6.11487e+07	3.25903e+08	4.69561e+07
O00429	Dynamin-1-like protein OS=Homo sapiens OX=9606 GN=DNM1L PE=1 SV=2	DNM1L	1.0226e+06	3.28624e+07	9.30104e+06	4.37067e+08	4.83073e+07
Q13393	Phospholipase D1 OS=Homo sapiens OX=9606 GN=PLD1 PE=1 SV=1	PLD1	1.76876e+06	4.41604e+07	5.60054e+07	9.67781e+07	6.2785e+07
P14868	Aspartate--tRNA ligase, cytoplasmic OS=Homo sapiens OX=9606 GN=DARS PE=1 SV=2	DARS	2.27304e+07	1.41811e+08	9.87802e+07	8.29796e+08	9.30909e+07
Q6V0I7	Protocadherin Fat 4 OS=Homo sapiens OX=9606 GN=FAT4 PE=1 SV=2	FAT4	471107	3.45549e+06	2.36533e+06	1.5153e+07	4.67521e+07
O60503	Adenylate cyclase type 9 OS=Homo sapiens OX=9606 GN=ADCY9 PE=1 SV=4	ADCY9	6.68998e+06	2.63277e+08	45480691	1.14805e+08	7.11767e+07
P23284	Peptidyl-prolyl cis-trans isomerase B OS=Homo sapiens OX=9606 GN=PPIB PE=1 SV=2	PPIB	1.06235e+09	1.3843e+09	4.3049e+08	7.66255e+09	1.22432e+08
P13674	Prolyl 4-hydroxylase subunit alpha-1 OS=Homo sapiens OX=9606 GN=P4HA1 PE=1 SV=2	P4HA1	1.25497e+07	1.88684e+08	7.87019e+07	1681680128	1.41998e+07
P27348	14-3-3 protein theta OS=Homo sapiens OX=9606 GN=YWHAQ PE=1 SV=1	YWHAQ	6.82323e+06	2.28325e+08	3.36415e+07	1.4173e+09	6.27125e+08
Q14258	E3 ubiquitin/ISG15 ligase TRIM25 OS=Homo sapiens OX=9606 GN=TRIM25 PE=1 SV=2	TRIM25	9.40904e+06	6.16649e+07	4.40903e+07	4.31436e+08	3.91545e+07
Q9NZN3	EH domain-containing protein 3 OS=Homo sapiens OX=9606 GN=EHD3 PE=1 SV=2	EHD3	886655	5.04178e+07	6.59733e+06	1.41565e+08	2.07197e+08
P61158	Actin-related protein 3 OS=Homo sapiens OX=9606 GN=ACTR3 PE=1 SV=3	ACTR3	2.59291e+07	1.95504e+08	1.17831e+08	2.14152e+09	1.29245e+08
Q9Y2D5	A-kinase anchor protein 2 OS=Homo sapiens OX=9606 GN=AKAP2 PE=1 SV=3	AKAP2; PALM2-AKAP2	2.2114e+06	8.30536e+07	2.94035e+07	4.11671e+08	1.54894e+07
P23381	Tryptophan--tRNA ligase, cytoplasmic OS=Homo sapiens OX=9606 GN=WARS PE=1 SV=2	WARS	1.50896e+06	3.2049e+07	2.19337e+07	1.99127e+09	1.48638e+08
P30153	Serine/threonine-protein phosphatase 2A 65 kDa regulatory subunit A alpha isoform OS=Homo sapiens OX=9606 GN=PPP2R1A PE=1 SV=4	PPP2R1A	2.44387e+06	1.73291e+08	3.37219e+07	8.46425e+08	1.86083e+08
Q86UU1	Pleckstrin homology-like domain family B member 1 OS=Homo sapiens OX=9606 GN=PHLDB1 PE=1 SV=1	PHLDB1	1.67679e+06	4.97363e+07	1.39234e+07	1.76021e+08	6.7386e+07
P50995	Annexin A11 OS=Homo sapiens OX=9606 GN=ANXA11 PE=1 SV=1	ANXA11	1.48848e+07	1.34617e+09	8.1303e+07	8.8164e+08	1.4216e+09
P20810	Calpastatin OS=Homo sapiens OX=9606 GN=CAST PE=1 SV=4	CAST	6.39054e+06	2.13174e+07	5.46733e+06	4.84597e+08	5.50642e+07
Q8NE71	ATP-binding cassette sub-family F member 1 OS=Homo sapiens OX=9606 GN=ABCF1 PE=1 SV=2	ABCF1	2.33199e+07	8.57718e+07	8.30513e+07	1.54642e+08	2.08573e+07
Q9BZQ8	Protein Niban OS=Homo sapiens OX=9606 GN=FAM129A PE=1 SV=1	FAM129A	284105	2.86625e+07	5.41889e+06	6.8324e+07	1.27875e+08
Q01970	1-phosphatidylinositol 4,5-bisphosphate phosphodiesterase beta-3 OS=Homo sapiens OX=9606 GN=PLCB3 PE=1 SV=2	PLCB3	3.36059e+06	1.73884e+07	3.18303e+06	1.71224e+08	8.19968e+07
Q9Y4K0	Lysyl oxidase homolog 2 OS=Homo sapiens OX=9606 GN=LOXL2 PE=1 SV=1	LOXL2	3.92951e+07	1.0117e+08	1.03648e+08	2.8142e+08	6.72709e+07
Q9Y6N5	Sulfide:quinone oxidoreductase, mitochondrial OS=Homo sapiens OX=9606 GN=SQOR PE=1 SV=1	SQRDL; SQOR	5.62368e+06	5.46654e+08	1.09301e+08	1.39624e+09	3.03766e+06
Q92974	Rho guanine nucleotide exchange factor 2 OS=Homo sapiens OX=9606 GN=ARHGEF2 PE=1 SV=4	ARHGEF2	2.01144e+06	3.72561e+07	2.40906e+07	1.56815e+08	2.68278e+07
P51805	Plexin-A3 OS=Homo sapiens OX=9606 GN=PLXNA3 PE=1 SV=2	PLXNA3	23953.5	2.06268e+07	2.00472e+06	5.93666e+06	2.24381e+07
P18669	Phosphoglycerate mutase 1 OS=Homo sapiens OX=9606 GN=PGAM1 PE=1 SV=2	PGAM1; LOC643576	4.15641e+06	8.34734e+07	1.91108e+07	2.67793e+09	1.829e+08
O94874	E3 UFM1-protein ligase 1 OS=Homo sapiens OX=9606 GN=UFL1 PE=1 SV=2	UFL1	5.18168e+06	2.06327e+08	7.44978e+07	1.90836e+08	5.12581e+06
P55196	Afadin OS=Homo sapiens OX=9606 GN=AFDN PE=1 SV=3	MLLT4; AFDN	444469	1.75685e+07	5.07033e+06	5.80954e+07	4.61995e+07
P51114	Fragile X mental retardation syndrome-related protein 1 OS=Homo sapiens OX=9606 GN=FXR1 PE=1 SV=3	FXR1	1.15783e+07	1.02724e+08	5.89445e+07	1.89364e+08	9.09712e+06
P00387	NADH-cytochrome b5 reductase 3 OS=Homo sapiens OX=9606 GN=CYB5R3 PE=1 SV=3	CYB5R3	1.92393e+07	1.94745e+09	2.4231e+08	1.95805e+09	1.23378e+08
Q96CS3	FAS-associated factor 2 OS=Homo sapiens OX=9606 GN=FAF2 PE=1 SV=2	FAF2	2.15925e+06	2.40355e+08	3.52313e+07	2.58459e+08	5.91121e+06
Q13724	Mannosyl-oligosaccharide glucosidase OS=Homo sapiens OX=9606 GN=MOGS PE=1 SV=5	MOGS	8.89865e+06	4.31651e+08	1.35095e+08	6.7604e+08	2.32901e+07
Q13488	V-type proton ATPase 116 kDa subunit a isoform 3 OS=Homo sapiens OX=9606 GN=TCIRG1 PE=1 SV=3	TCIRG1	3.78301e+06	2.50721e+08	1.10955e+08	2.48355e+08	3.1449e+07
P13489	Ribonuclease inhibitor OS=Homo sapiens OX=9606 GN=RNH1 PE=1 SV=2	RNH1	4.24961e+06	1.31624e+08	3.64037e+07	1.2392e+09	1.9256e+08
P07910	Heterogeneous nuclear ribonucleoproteins C1/C2 OS=Homo sapiens OX=9606 GN=HNRNPC PE=1 SV=4	HNRNPC	4.44458e+08	1.70489e+09	1.19022e+09	7.68073e+08	1.65257e+07
O00425	Insulin-like growth factor 2 mRNA-binding protein 3 OS=Homo sapiens OX=9606 GN=IGF2BP3 PE=1 SV=2	IGF2BP3	2.14719e+07	2.75878e+08	6.72321e+07	1.72579e+08	6.66503e+06
Q8NBJ5	Procollagen galactosyltransferase 1 OS=Homo sapiens OX=9606 GN=COLGALT1 PE=1 SV=1	COLGALT1; GLT25D1	2.37171e+07	8.93636e+07	1.3291e+08	1.08381e+09	1.62018e+07
Q96QK1	Vacuolar protein sorting-associated protein 35 OS=Homo sapiens OX=9606 GN=VPS35 PE=1 SV=2	VPS35	3.01948e+06	1.01392e+08	2.3946e+07	5.05535e+08	8.95249e+07
Q9H2G2	STE20-like serine/threonine-protein kinase OS=Homo sapiens OX=9606 GN=SLK PE=1 SV=1	SLK	473821	1.66924e+07	3.29945e+06	2.48062e+08	4.76787e+07
Q15293	Reticulocalbin-1 OS=Homo sapiens OX=9606 GN=RCN1 PE=1 SV=1	RCN1	4.82425e+06	1.22058e+08	6.70642e+07	2.86036e+09	9.68553e+06
P61106	Ras-related protein Rab-14 OS=Homo sapiens OX=9606 GN=RAB14 PE=1 SV=4	RAB14	8.91369e+06	4.6769e+08	1.1887e+08	7.06118e+08	3.06216e+08
P06737	Glycogen phosphorylase, liver form OS=Homo sapiens OX=9606 GN=PYGL PE=1 SV=4	PYGL	5.42596e+06	3.0028e+07	1.86612e+07	2.79966e+08	4.86425e+07
P35232	Prohibitin OS=Homo sapiens OX=9606 GN=PHB PE=1 SV=1	PHB	6.6151e+07	2.28338e+09	8.52265e+08	1.4656e+09	2.17548e+07
Q9Y6Y8	SEC23-interacting protein OS=Homo sapiens OX=9606 GN=SEC23IP PE=1 SV=1	SEC23IP	765504	8.9236e+07	6.52372e+06	3.20818e+08	4.64658e+07
Q9NY65	Tubulin alpha-8 chain OS=Homo sapiens OX=9606 GN=TUBA8 PE=1 SV=1	TUBA8; EHHADH	240516	3.76456e+06	2601295		71193.8
P61764	Syntaxin-binding protein 1 OS=Homo sapiens OX=9606 GN=STXBP1 PE=1 SV=1	STXBP1	1.0181e+06	7.46777e+07	1.15995e+07	9.1631e+07	1.10549e+08
P49748	Very long-chain specific acyl-CoA dehydrogenase, mitochondrial OS=Homo sapiens OX=9606 GN=ACADVL PE=1 SV=1	ACADVL	9.69637e+06	1.232e+08	3.69371e+07	6.50522e+08	1.00204e+07
Q99798	Aconitate hydratase, mitochondrial OS=Homo sapiens OX=9606 GN=ACO2 PE=1 SV=2	ACO2	4.38849e+06	8.27845e+07	1.61819e+07	8.94665e+08	3.33114e+06
Q9H4L5	Oxysterol-binding protein-related protein 3 OS=Homo sapiens OX=9606 GN=OSBPL3 PE=1 SV=1	OSBPL3	3.08275e+06	7.32155e+07	2.50467e+07	7.46436e+07	9.18327e+06
Q9BTV4	Transmembrane protein 43 OS=Homo sapiens OX=9606 GN=TMEM43 PE=1 SV=1	TMEM43	7.65379e+06	5.48278e+08	1.38062e+08	5.65052e+08	2.46626e+07
Q15046	Lysine--tRNA ligase OS=Homo sapiens OX=9606 GN=KARS PE=1 SV=3	KARS	3.13795e+07	1.02124e+08	9.08811e+07	1.20114e+09	3.46871e+08
P17844	Probable ATP-dependent RNA helicase DDX5 OS=Homo sapiens OX=9606 GN=DDX5 PE=1 SV=1	DDX5	4.63316e+07	2.68057e+08	1.09026e+08	4.06888e+08	5.97481e+06
P22695	Cytochrome b-c1 complex subunit 2, mitochondrial OS=Homo sapiens OX=9606 GN=UQCRC2 PE=1 SV=3	UQCRC2	2.0146e+07	5.86097e+08	2.97163e+08	5.3294e+08	1.63882e+06
P49821	NADH dehydrogenase [ubiquinone] flavoprotein 1, mitochondrial OS=Homo sapiens OX=9606 GN=NDUFV1 PE=1 SV=4	NDUFV1	2.51984e+07	5.33958e+08	2.77296e+08	5.16693e+08	1.63635e+06
Q96J84	Kin of IRRE-like protein 1 OS=Homo sapiens OX=9606 GN=KIRREL1 PE=1 SV=2	KIRREL; KIRREL1	224308	5.03402e+07	1.25369e+07	1.74788e+07	9.49275e+07
Q9UH99	SUN domain-containing protein 2 OS=Homo sapiens OX=9606 GN=SUN2 PE=1 SV=3	SUN2	1.50611e+06	4.24151e+07	1.90528e+07	1.37029e+08	1.98549e+06
Q9NVA2	Septin-11 OS=Homo sapiens OX=9606 GN=SEPT11 PE=1 SV=3	SEPT11	4.55813e+06	1.34617e+08	3.50421e+07	9.63834e+08	5.25046e+07
Q5JTV8	Torsin-1A-interacting protein 1 OS=Homo sapiens OX=9606 GN=TOR1AIP1 PE=1 SV=2	TOR1AIP1	5.0256e+06	1.28468e+08	3.43069e+07	5.04582e+08	3.94654e+06
P28799	Progranulin OS=Homo sapiens OX=9606 GN=GRN PE=1 SV=2	GRN	4.73489e+06	4.66801e+07	2.00476e+07	3.21256e+08	2.83884e+07
Q12905	Interleukin enhancer-binding factor 2 OS=Homo sapiens OX=9606 GN=ILF2 PE=1 SV=2	ILF2	9.21554e+07	4.13636e+08	2.52805e+08	6.35993e+08	2.37782e+07
Q13618	Cullin-3 OS=Homo sapiens OX=9606 GN=CUL3 PE=1 SV=2	CUL3	1.53617e+06	2.52426e+07	7.48741e+06	1.08756e+08	4.95926e+07
P20073	Annexin A7 OS=Homo sapiens OX=9606 GN=ANXA7 PE=1 SV=3	ANXA7	5.563e+06	6.31688e+08	2.73993e+07	6.21399e+08	6.44476e+08
Q9H2M9	Rab3 GTPase-activating protein non-catalytic subunit OS=Homo sapiens OX=9606 GN=RAB3GAP2 PE=1 SV=1	RAB3GAP2	444392	4.34985e+07	8.22359e+06	1.53512e+08	1.63318e+07
P45974	Ubiquitin carboxyl-terminal hydrolase 5 OS=Homo sapiens OX=9606 GN=USP5 PE=1 SV=2	USP5	1.30376e+06	2.99879e+07	9.22778e+06	5.28636e+08	6.03661e+07
Q9Y5S1	Transient receptor potential cation channel subfamily V member 2 OS=Homo sapiens OX=9606 GN=TRPV2 PE=1 SV=1	TRPV2	5.17414e+06	2.98063e+08	9.51727e+07	3.03937e+08	6.39467e+07
P54577	Tyrosine--tRNA ligase, cytoplasmic OS=Homo sapiens OX=9606 GN=YARS PE=1 SV=4	YARS	4.15853e+06	5.55862e+07	3.58365e+07	7.05723e+08	1.02336e+08
P18124	60S ribosomal protein L7 OS=Homo sapiens OX=9606 GN=RPL7 PE=1 SV=1	RPL7	1.30975e+08	1.96528e+09	7.41212e+08	2.47605e+09	1.81296e+08
Q9Y2X3	Nucleolar protein 58 OS=Homo sapiens OX=9606 GN=NOP58 PE=1 SV=1	NOP58	2.27196e+07	1.61792e+08	1.37506e+08	3.0964e+08	4.09335e+06
P52789	Hexokinase-2 OS=Homo sapiens OX=9606 GN=HK2 PE=1 SV=2	HK2	1.2594e+06	4.29831e+07	1.85603e+07	571999364	3.7624e+07
Q9BUJ2	Heterogeneous nuclear ribonucleoprotein U-like protein 1 OS=Homo sapiens OX=9606 GN=HNRNPUL1 PE=1 SV=2	HNRNPUL1	1.25591e+07	7.31442e+07	3.53694e+07	3.80916e+08	1.2998e+07
Q6DD88	Atlastin-3 OS=Homo sapiens OX=9606 GN=ATL3 PE=1 SV=1	ATL3	5.39516e+06	3.21531e+08	3.7617e+07	6.59456e+08	5.04724e+07
Q99536	Synaptic vesicle membrane protein VAT-1 homolog OS=Homo sapiens OX=9606 GN=VAT1 PE=1 SV=2	VAT1	5.38489e+06	1.78705e+08	3.13167e+07	1.49359e+09	4.47425e+08
P50991	T-complex protein 1 subunit delta OS=Homo sapiens OX=9606 GN=CCT4 PE=1 SV=4	CCT4	9.39365e+06	2.00107e+08	9.14682e+07	9.39315e+08	3.79245e+08
Q96I24	Far upstream element-binding protein 3 OS=Homo sapiens OX=9606 GN=FUBP3 PE=1 SV=2	FUBP3	1.69539e+07	1.49824e+08	5.60951e+07	4.83793e+08	1.42605e+07
Q9Y4D7	Plexin-D1 OS=Homo sapiens OX=9606 GN=PLXND1 PE=1 SV=3	PLXND1	118386	1.75548e+07	1.2419e+06	8.17164e+06	6.10103e+07
O43290	U4/U6.U5 tri-snRNP-associated protein 1 OS=Homo sapiens OX=9606 GN=SART1 PE=1 SV=1	SART1	1.45937e+07	2.64386e+07	3.48175e+07	5.41418e+07	3.56e+06
Q04695	Keratin, type I cytoskeletal 17 OS=Homo sapiens OX=9606 GN=KRT17 PE=1 SV=2	KRT17	7.08936e+06	9.96463e+06	4.37008e+06	2.04156e+07	1.53932e+07
A0AVT1	Ubiquitin-like modifier-activating enzyme 6 OS=Homo sapiens OX=9606 GN=UBA6 PE=1 SV=1	UBA6	1.74366e+06	2.79002e+07	1.2572e+07	4.28881e+08	3.53413e+07
O60568	Multifunctional procollagen lysine hydroxylase and glycosyltransferase LH3 OS=Homo sapiens OX=9606 GN=PLOD3 PE=1 SV=1	PLOD3	1.68604e+07	4.97925e+07	5.60963e+07	5.9941e+08	3.40151e+06
P18754	Regulator of chromosome condensation OS=Homo sapiens OX=9606 GN=RCC1 PE=1 SV=1	RCC1	6.51409e+07	6.8612e+07	8.40383e+07	1.49012e+08	284343
O00151	PDZ and LIM domain protein 1 OS=Homo sapiens OX=9606 GN=PDLIM1 PE=1 SV=4	PDLIM1	5.88417e+06	8.45753e+07	3.90493e+07	2.84614e+09	1.10427e+08
Q9NVH1	DnaJ homolog subfamily C member 11 OS=Homo sapiens OX=9606 GN=DNAJC11 PE=1 SV=2	DNAJC11	3.71256e+06	1.71432e+08	6.35023e+07	9.63082e+07	6.0224e+06
P06744	Glucose-6-phosphate isomerase OS=Homo sapiens OX=9606 GN=GPI PE=1 SV=4	GPI	9.5935e+06	7.65602e+07	2.32899e+07	1.78525e+09	2.55476e+08
P62906	60S ribosomal protein L10a OS=Homo sapiens OX=9606 GN=RPL10A PE=1 SV=2	RPL10A	4.64899e+07	1.22407e+09	4.50143e+08	2195532747	7.91973e+07
O94826	Mitochondrial import receptor subunit TOM70 OS=Homo sapiens OX=9606 GN=TOMM70 PE=1 SV=1	TOMM70A; TOMM70	6.11508e+06	5.27809e+08	9.24142e+07	5.23064e+08	5.74217e+06
Q12788	Transducin beta-like protein 3 OS=Homo sapiens OX=9606 GN=TBL3 PE=1 SV=2	TBL3	1.45501e+07	3.69433e+07	3.35328e+07	4.29363e+07	1.16619e+06
P42702	Leukemia inhibitory factor receptor OS=Homo sapiens OX=9606 GN=LIFR PE=1 SV=1	LIFR	1.41405e+07	5.8793e+07	1.00961e+07	9.02448e+07	4.82131e+07
Q9P273	Teneurin-3 OS=Homo sapiens OX=9606 GN=TENM3 PE=2 SV=3	TENM3	653613	5.9793e+06	881757	1.83843e+07	4.60897e+07
Q5JRX3	Presequence protease, mitochondrial OS=Homo sapiens OX=9606 GN=PITRM1 PE=1 SV=3	PITRM1	5.21985e+06	1.03736e+08	1.73523e+07	3.23481e+08	2.1038e+07
P12268	Inosine-5'-monophosphate dehydrogenase 2 OS=Homo sapiens OX=9606 GN=IMPDH2 PE=1 SV=2	IMPDH2	5.77549e+06	1.14735e+08	4.10662e+07	6.35087e+08	6.72595e+07
O43493	Trans-Golgi network integral membrane protein 2 OS=Homo sapiens OX=9606 GN=TGOLN2 PE=1 SV=3		4.02648e+06	2.48342e+08	6.32659e+07	1.30557e+08	6.3307e+07
Q969V3	Nicalin OS=Homo sapiens OX=9606 GN=NCLN PE=1 SV=2	NCLN	2.80444e+06	3.54263e+08	2.13152e+07	2.49383e+08	3.63338e+06
A0FGR8	Extended synaptotagmin-2 OS=Homo sapiens OX=9606 GN=ESYT2 PE=1 SV=1	ESYT2	2.8413e+06	1.4082e+08	2.26211e+07	2.23133e+08	7.31253e+06
P07384	Calpain-1 catalytic subunit OS=Homo sapiens OX=9606 GN=CAPN1 PE=1 SV=1	CAPN1	1.0019e+07	1.35198e+08	2.70968e+07	5.32925e+08	1.11331e+08
Q9H3S7	Tyrosine-protein phosphatase non-receptor type 23 OS=Homo sapiens OX=9606 GN=PTPN23 PE=1 SV=1	PTPN23	919928	4.99957e+07	8.16392e+06	1.6295e+08	3.7942e+07
Q9H0A0	RNA cytidine acetyltransferase OS=Homo sapiens OX=9606 GN=NAT10 PE=1 SV=2	NAT10	2.01215e+07	1.44878e+08	7.88539e+07	2.06613e+08	4.24587e+06
Q15154	Pericentriolar material 1 protein OS=Homo sapiens OX=9606 GN=PCM1 PE=1 SV=5		1.72489e+06	2.51603e+07	5.72479e+06	4.98576e+07	5.31805e+06
Q9H2K8	Serine/threonine-protein kinase TAO3 OS=Homo sapiens OX=9606 GN=TAOK3 PE=1 SV=2	TAOK3	1.73152e+06	1.81885e+07	3.26315e+06	4.71785e+07	9.08061e+07
P38919	Eukaryotic initiation factor 4A-III OS=Homo sapiens OX=9606 GN=EIF4A3 PE=1 SV=4	EIF4A3	1.18844e+08	1.71622e+08	1.42646e+08	2.01226e+08	6.06555e+06
P09525	Annexin A4 OS=Homo sapiens OX=9606 GN=ANXA4 PE=1 SV=4	ANXA4	6.31961e+06	4.77343e+08	2.58602e+07	6.34883e+08	3.65051e+08
O60462	Neuropilin-2 OS=Homo sapiens OX=9606 GN=NRP2 PE=1 SV=3	NRP2	829253	1.62151e+07	1.5669e+07	3.93404e+07	9.85368e+07
Q96PE1	Adhesion G protein-coupled receptor A2 OS=Homo sapiens OX=9606 GN=ADGRA2 PE=1 SV=2	GPR124; ADGRA2	94903	8.34471e+06	1.68113e+07	3.81227e+07	1.32135e+08
Q96HC4	PDZ and LIM domain protein 5 OS=Homo sapiens OX=9606 GN=PDLIM5 PE=1 SV=5	PDLIM5	4.38945e+06	6.2018e+07	2.50585e+07	6.83901e+08	8.43138e+07
Q9UQ80	Proliferation-associated protein 2G4 OS=Homo sapiens OX=9606 GN=PA2G4 PE=1 SV=3	PA2G4	1.01721e+08	1.99583e+08	6.42184e+07	9.60233e+08	9.41324e+07
Q96D15	Reticulocalbin-3 OS=Homo sapiens OX=9606 GN=RCN3 PE=1 SV=1	RCN3	2.85073e+06	3.8941e+07	3.41e+07	1.14869e+09	7.44359e+06
O60701	UDP-glucose 6-dehydrogenase OS=Homo sapiens OX=9606 GN=UGDH PE=1 SV=1	UGDH	2.56232e+06	4.44932e+07	2.32052e+07	1.23141e+09	1.07193e+08
P98194	Calcium-transporting ATPase type 2C member 1 OS=Homo sapiens OX=9606 GN=ATP2C1 PE=1 SV=3	ATP2C1	3.03527e+06	1.27623e+08	3.78903e+07	1.71722e+08	3.78408e+07
P62195	26S proteasome regulatory subunit 8 OS=Homo sapiens OX=9606 GN=PSMC5 PE=1 SV=1	PSMC5	3.02877e+06	4.12692e+07	2.00313e+07	3.87583e+08	2.96275e+07
Q9Y230	RuvB-like 2 OS=Homo sapiens OX=9606 GN=RUVBL2 PE=1 SV=3	RUVBL2	3.24558e+07	1.14573e+08	6.76517e+07	3.40977e+08	4.02716e+07
Q9BVJ6	U3 small nucleolar RNA-associated protein 14 homolog A OS=Homo sapiens OX=9606 GN=UTP14A PE=1 SV=1	UTP14A	1.35507e+07	6.14986e+07	3.60007e+07	8.27916e+07	1.15909e+06
Q9HC35	Echinoderm microtubule-associated protein-like 4 OS=Homo sapiens OX=9606 GN=EML4 PE=1 SV=3	EML4	2.91136e+06	4.46952e+07	10478297	4.1063e+08	6.63989e+06
Q14103	Heterogeneous nuclear ribonucleoprotein D0 OS=Homo sapiens OX=9606 GN=HNRNPD PE=1 SV=1	HNRNPD	2.398e+08	3.65925e+08	4.27196e+08	1.68715e+09	1.24826e+08
P17858	ATP-dependent 6-phosphofructokinase, liver type OS=Homo sapiens OX=9606 GN=PFKL PE=1 SV=6	PFKL	895619	3.2921e+07	1.58755e+07	3.72528e+08	5.3123e+07
P00338	L-lactate dehydrogenase A chain OS=Homo sapiens OX=9606 GN=LDHA PE=1 SV=2	LDHA	2.51367e+07	3.58655e+08	4.60961e+07	6.26281e+09	7.32911e+08
Q6SZW1	Sterile alpha and TIR motif-containing protein 1 OS=Homo sapiens OX=9606 GN=SARM1 PE=1 SV=1	SARM1	360180	2.61105e+07	2.85151e+07	1.13406e+08	1.37634e+07
Q9H7F0	Probable cation-transporting ATPase 13A3 OS=Homo sapiens OX=9606 GN=ATP13A3 PE=1 SV=4	ATP13A3	375397	4.74982e+07	5.15527e+06	1.07507e+07	4.95922e+07
Q13137	Calcium-binding and coiled-coil domain-containing protein 2 OS=Homo sapiens OX=9606 GN=CALCOCO2 PE=1 SV=1	CALCOCO2	209668	8.52126e+07	8.02779e+06	1.10825e+08	2.12568e+07
Q8IWT6	Volume-regulated anion channel subunit LRRC8A OS=Homo sapiens OX=9606 GN=LRRC8A PE=1 SV=1	LRRC8A	5.85747e+06	8.62167e+07	5.15831e+07	4.84616e+07	3.79301e+07
Q8IUD2	ELKS/Rab6-interacting/CAST family member 1 OS=Homo sapiens OX=9606 GN=ERC1 PE=1 SV=1	ERC1	2.70046e+06	5.39462e+07	2.27782e+07	2.15099e+08	4.59841e+07
Q13263	Transcription intermediary factor 1-beta OS=Homo sapiens OX=9606 GN=TRIM28 PE=1 SV=5	TRIM28	1.35121e+07	7.3744e+07	5.76597e+07	1.78571e+09	8.64141e+06
Q13045	Protein flightless-1 homolog OS=Homo sapiens OX=9606 GN=FLII PE=1 SV=2	FLII	7.23439e+06	4.44573e+07	2.85397e+07	2.02083e+08	1.86819e+07
P28290	Protein ITPRID2 OS=Homo sapiens OX=9606 GN=ITPRID2 PE=1 SV=3	SSFA2	4.79863e+06	9.38856e+07	5.07036e+07	1.21021e+08	1.47868e+07
P07602	Prosaposin OS=Homo sapiens OX=9606 GN=PSAP PE=1 SV=2	PSAP	2.79219e+07	1.72803e+08	3.84355e+07	3.69922e+09	8.64672e+07
Q460N5	Protein mono-ADP-ribosyltransferase PARP14 OS=Homo sapiens OX=9606 GN=PARP14 PE=1 SV=3	PARP14	3.86215e+06	3.68546e+07	1.61911e+07	7.8468e+07	2.39537e+07
P78357	Contactin-associated protein 1 OS=Homo sapiens OX=9606 GN=CNTNAP1 PE=1 SV=1	CNTNAP1	6.3482e+06	2.58693e+08	9.0693e+07	1.6821e+08	2.84392e+07
P48960	CD97 antigen OS=Homo sapiens OX=9606 GN=CD97 PE=1 SV=4	CD97; ADGRE5	158592	1.17412e+08	1.63829e+07	1.04496e+08	2.07134e+08
Q12907	Vesicular integral-membrane protein VIP36 OS=Homo sapiens OX=9606 GN=LMAN2 PE=1 SV=1	LMAN2	1.58909e+07	6.78681e+08	3.04766e+08	9.10105e+08	1.99142e+08
O94905	Erlin-2 OS=Homo sapiens OX=9606 GN=ERLIN2 PE=1 SV=1	ERLIN2	7.88988e+06	2.90212e+08	9.29055e+07	3.30654e+08	2.05492e+07
Q6PKG0	La-related protein 1 OS=Homo sapiens OX=9606 GN=LARP1 PE=1 SV=2	LARP1	4.01677e+06	6.80058e+07	1.48987e+07	1.2017e+08	6.26148e+06
Q14195	Dihydropyrimidinase-related protein 3 OS=Homo sapiens OX=9606 GN=DPYSL3 PE=1 SV=1	DPYSL3	7.12408e+06	6.81107e+07	2.53203e+07	8.98234e+08	5.44022e+07
P30041	Peroxiredoxin-6 OS=Homo sapiens OX=9606 GN=PRDX6 PE=1 SV=3	PRDX6	1.18999e+07	2.01306e+08	5.45217e+07	4.54371e+09	3.93325e+08
Q96AE4	Far upstream element-binding protein 1 OS=Homo sapiens OX=9606 GN=FUBP1 PE=1 SV=3	FUBP1	4.05119e+06	6.07365e+07	7.92158e+06	7.0415e+08	4.83722e+06
Q12931	Heat shock protein 75 kDa, mitochondrial OS=Homo sapiens OX=9606 GN=TRAP1 PE=1 SV=3	TRAP1	1.44267e+06	5.72127e+07	2.04122e+07	3.27898e+08	8.26174e+06
Q16658	Fascin OS=Homo sapiens OX=9606 GN=FSCN1 PE=1 SV=3	FSCN1	1.19856e+07	1.75014e+08	3.39968e+07	1.72688e+09	1.81039e+08
O43242	26S proteasome non-ATPase regulatory subunit 3 OS=Homo sapiens OX=9606 GN=PSMD3 PE=1 SV=2	PSMD3	4.62983e+06	4.4311e+07	3.40453e+07	2.99208e+08	3.72301e+07
Q06830	Peroxiredoxin-1 OS=Homo sapiens OX=9606 GN=PRDX1 PE=1 SV=1	PRDX1	5.31786e+07	4.75022e+08	1.445e+08	9.13404e+09	8.44537e+08
O95817	BAG family molecular chaperone regulator 3 OS=Homo sapiens OX=9606 GN=BAG3 PE=1 SV=3	BAG3	981419	2.2197e+07	3.30585e+06	1.90158e+08	3.12058e+07
P23470	Receptor-type tyrosine-protein phosphatase gamma OS=Homo sapiens OX=9606 GN=PTPRG PE=1 SV=4	PTPRG	171718	1.92943e+07	9.72983e+06	4.47537e+07	1.0832e+08
Q96E39	RNA binding motif protein, X-linked-like-1 OS=Homo sapiens OX=9606 GN=RBMXL1 PE=1 SV=1	RBMXL1	2.70458e+06	8.01733e+06	8.8676e+06	4.17268e+07	285596
P27105	Erythrocyte band 7 integral membrane protein OS=Homo sapiens OX=9606 GN=STOM PE=1 SV=3	STOM	3.1107e+07	4.98636e+08	5.76138e+08	1.60664e+09	6.15087e+09
P61981	14-3-3 protein gamma OS=Homo sapiens OX=9606 GN=YWHAG PE=1 SV=2	YWHAG	7.86993e+06	1.94698e+08	4.41084e+07	2.35903e+09	1.169e+09
Q12913	Receptor-type tyrosine-protein phosphatase eta OS=Homo sapiens OX=9606 GN=PTPRJ PE=1 SV=3	PTPRJ	162371	2.64368e+07	4.01817e+06	1.65609e+07	1.35136e+08
P49756	RNA-binding protein 25 OS=Homo sapiens OX=9606 GN=RBM25 PE=1 SV=3	RBM25	2.32181e+07	7.08603e+07	4.77179e+07	1.3427e+08	4.75022e+06
O60664	Perilipin-3 OS=Homo sapiens OX=9606 GN=PLIN3 PE=1 SV=3	PLIN3	2.63955e+06	3.08685e+08	2.98937e+07	1.69924e+09	1.53075e+08
Q13310	Polyadenylate-binding protein 4 OS=Homo sapiens OX=9606 GN=PABPC4 PE=1 SV=1	PABPC4	9.01092e+06	1.5996e+08	5.06375e+07	1.51172e+08	1.3055e+07
P42566	Epidermal growth factor receptor substrate 15 OS=Homo sapiens OX=9606 GN=EPS15 PE=1 SV=2	EPS15	256820	2.14556e+07	2.3424e+06	98685493	3.83483e+07
Q96KR1	Zinc finger RNA-binding protein OS=Homo sapiens OX=9606 GN=ZFR PE=1 SV=2	ZFR	1.8525e+07	6.1812e+07	8.03924e+07	5.58392e+07	2.10499e+07
O15118	NPC intracellular cholesterol transporter 1 OS=Homo sapiens OX=9606 GN=NPC1 PE=1 SV=2	NPC1	4.24657e+06	1.03457e+08	2.54033e+07	2.17644e+08	5.67231e+07
O75116	Rho-associated protein kinase 2 OS=Homo sapiens OX=9606 GN=ROCK2 PE=1 SV=4	ROCK2	276505	1.9919e+07	3.36768e+06	158430425	2.16428e+07
Q9Y4W6	AFG3-like protein 2 OS=Homo sapiens OX=9606 GN=AFG3L2 PE=1 SV=2	AFG3L2	6.80299e+06	2.71483e+08	8.71126e+07	2.81439e+08	8.69779e+06
Q6NUK1	Calcium-binding mitochondrial carrier protein SCaMC-1 OS=Homo sapiens OX=9606 GN=SLC25A24 PE=1 SV=2	SLC25A24	2.23625e+07	1043442281	3.82391e+08	1.21509e+09	2.03788e+07
P55011	Solute carrier family 12 member 2 OS=Homo sapiens OX=9606 GN=SLC12A2 PE=1 SV=1	SLC12A2	1.38218e+06	4.17696e+07	9.95828e+06	9.1611e+07	9.71163e+07
Q5SSJ5	Heterochromatin protein 1-binding protein 3 OS=Homo sapiens OX=9606 GN=HP1BP3 PE=1 SV=1	HP1BP3	6.44584e+07	2.45954e+08	3.6266e+08	3.81132e+08	1.81522e+07
O00231	26S proteasome non-ATPase regulatory subunit 11 OS=Homo sapiens OX=9606 GN=PSMD11 PE=1 SV=3	PSMD11	6.75134e+06	7.27225e+07	3.71174e+07	9.44408e+08	5.17719e+07
P60660	Myosin light polypeptide 6 OS=Homo sapiens OX=9606 GN=MYL6 PE=1 SV=2	MYL6	4.36991e+08	2.41725e+09	1.78675e+09	7.35799e+09	1.60701e+08
P80303	Nucleobindin-2 OS=Homo sapiens OX=9606 GN=NUCB2 PE=1 SV=3	NUCB2	966880	2.2146e+07	7.13597e+06	5.381e+08	1.36091e+07
Q8WYP5	Protein ELYS OS=Homo sapiens OX=9606 GN=AHCTF1 PE=1 SV=3	AHCTF1	3.49561e+06	2.93002e+07	1.49265e+07	2.99568e+07	1.88859e+06
Q9H223	EH domain-containing protein 4 OS=Homo sapiens OX=9606 GN=EHD4 PE=1 SV=1	EHD4	1.27123e+06	3.2731e+07	5.92499e+06	3.44666e+07	1.2258e+08
P22307	Non-specific lipid-transfer protein OS=Homo sapiens OX=9606 GN=SCP2 PE=1 SV=2	SCP2	4.58722e+06	4.05334e+07	2.42664e+07	1.20048e+09	5.40739e+06
Q12874	Splicing factor 3A subunit 3 OS=Homo sapiens OX=9606 GN=SF3A3 PE=1 SV=1	SF3A3	1.11175e+08	6.47768e+07	1.32548e+08	3.22553e+08	2.26066e+06
Q86SQ0	Pleckstrin homology-like domain family B member 2 OS=Homo sapiens OX=9606 GN=PHLDB2 PE=1 SV=2	PHLDB2	5.11436e+06	2.93128e+07	2.05856e+07	1.73165e+08	5.27275e+07
O14745	Na(+)/H(+) exchange regulatory cofactor NHE-RF1 OS=Homo sapiens OX=9606 GN=SLC9A3R1 PE=1 SV=4	SLC9A3R1	588209	1.82349e+07	2.29613e+06	6.26948e+08	149594184
P55290	Cadherin-13 OS=Homo sapiens OX=9606 GN=CDH13 PE=1 SV=1	CDH13	1.01045e+07	4.58791e+07	1.69534e+08	6.3615e+08	1.73486e+08
P40763	Signal transducer and activator of transcription 3 OS=Homo sapiens OX=9606 GN=STAT3 PE=1 SV=2	STAT3	287781	3.03365e+07	6.18995e+06	2.22541e+08	2.31782e+07
O76021	Ribosomal L1 domain-containing protein 1 OS=Homo sapiens OX=9606 GN=RSL1D1 PE=1 SV=3	RSL1D1	2.2403e+07	3.39606e+08	2.32582e+08	3.10038e+08	4.33908e+06
P12236	ADP/ATP translocase 3 OS=Homo sapiens OX=9606 GN=SLC25A6 PE=1 SV=4	SLC25A6	2.59928e+06	1.96279e+08	5.30533e+07	1.1503e+08	1.04477e+07
Q9BTU6	Phosphatidylinositol 4-kinase type 2-alpha OS=Homo sapiens OX=9606 GN=PI4K2A PE=1 SV=1	PI4K2A	1.04027e+07	4.00757e+08	7.19915e+07	117444074	4.65481e+07
Q14151	Scaffold attachment factor B2 OS=Homo sapiens OX=9606 GN=SAFB2 PE=1 SV=1	SAFB2	5.16458e+06	3.84007e+08	5.93793e+07	3.05047e+07	5.93611e+07
Q02413	Desmoglein-1 OS=Homo sapiens OX=9606 GN=DSG1 PE=1 SV=2	DSG1	1.9689e+07	1.77637e+07	1.12673e+07	5.89847e+07	1.38027e+07
P11586	C-1-tetrahydrofolate synthase, cytoplasmic OS=Homo sapiens OX=9606 GN=MTHFD1 PE=1 SV=3	MTHFD1	2.09188e+07	6.98817e+07	6.82169e+07	3.25896e+08	7.34085e+07
A5YKK6	CCR4-NOT transcription complex subunit 1 OS=Homo sapiens OX=9606 GN=CNOT1 PE=1 SV=2	CNOT1	9.82767e+06	3.26815e+08	1.46857e+08	1.074e+08	7.38811e+06
Q9UBC2	Epidermal growth factor receptor substrate 15-like 1 OS=Homo sapiens OX=9606 GN=EPS15L1 PE=1 SV=1	EPS15L1	515836	3.64665e+07	5.12045e+06	1.20631e+08	3.08278e+07
Q16881	Thioredoxin reductase 1, cytoplasmic OS=Homo sapiens OX=9606 GN=TXNRD1 PE=1 SV=3	TXNRD1	1.65027e+06	2.20758e+07	4.78227e+06	1.01093e+09	8.06874e+07
P14314	Glucosidase 2 subunit beta OS=Homo sapiens OX=9606 GN=PRKCSH PE=1 SV=2	PRKCSH	9.48557e+06	7.98973e+07	1.84154e+07	2.17583e+09	2.25081e+06
E7EVH7	Uncharacterized protein OS=Homo sapiens OX=9606 PE=4 SV=1		1.47493e+06	3.40339e+07	1.0377e+07	3.7921e+08	4.28747e+07
Q96DI7	U5 small nuclear ribonucleoprotein 40 kDa protein OS=Homo sapiens OX=9606 GN=SNRNP40 PE=1 SV=1	SNRNP40	3.84649e+07	5.12185e+07	6.44391e+07	5.87168e+07	1.50203e+06
P48444	Coatomer subunit delta OS=Homo sapiens OX=9606 GN=ARCN1 PE=1 SV=1	ARCN1	4.93335e+06	8.81856e+07	2.83599e+07	9.95515e+08	2.92667e+07
P18031	Tyrosine-protein phosphatase non-receptor type 1 OS=Homo sapiens OX=9606 GN=PTPN1 PE=1 SV=1	PTPN1	3.77312e+06	2.44135e+08	4.69069e+07	3.49287e+08	1.37215e+07
Q96SQ9	Cytochrome P450 2S1 OS=Homo sapiens OX=9606 GN=CYP2S1 PE=1 SV=2	CYP2S1	3.17789e+06	1.12018e+08	3.0312e+07	6.57875e+08	3.50377e+07
Q96NE9	FERM domain-containing protein 6 OS=Homo sapiens OX=9606 GN=FRMD6 PE=1 SV=1	FRMD6	246549	3.41146e+07	9.79221e+06	2.41415e+07	8.00881e+07
O75306	NADH dehydrogenase [ubiquinone] iron-sulfur protein 2, mitochondrial OS=Homo sapiens OX=9606 GN=NDUFS2 PE=1 SV=2	NDUFS2	6.9658e+06	1.58584e+08	7.86837e+07	1.94948e+08	1.65838e+07
P35609	Alpha-actinin-2 OS=Homo sapiens OX=9606 GN=ACTN2 PE=1 SV=1	ACTN2		574547		738408
Q8TEW0	Partitioning defective 3 homolog OS=Homo sapiens OX=9606 GN=PARD3 PE=1 SV=2	PARD3	583602	2.34436e+07	5.54244e+06	2.8931e+07	4.38092e+07
P18433	Receptor-type tyrosine-protein phosphatase alpha OS=Homo sapiens OX=9606 GN=PTPRA PE=1 SV=3		687964	1.73859e+07	587901	3.96404e+07	7.33553e+07
Q8WUJ3	Cell migration-inducing and hyaluronan-binding protein OS=Homo sapiens OX=9606 GN=CEMIP PE=1 SV=2	KIAA1199; CEMIP	867957	4.10178e+07	3.19123e+07	1.07776e+08	3.81055e+07
Q6PGP7	Tetratricopeptide repeat protein 37 OS=Homo sapiens OX=9606 GN=TTC37 PE=1 SV=1	TTC37	2.13102e+06	5.58494e+07	2.06684e+07	2.6253e+08	6.09378e+07
O75592	E3 ubiquitin-protein ligase MYCBP2 OS=Homo sapiens OX=9606 GN=MYCBP2 PE=1 SV=4		1.18054e+06	2.36267e+07	1.0328e+07	9.45405e+07	6.61147e+07
Q15365	Poly(rC)-binding protein 1 OS=Homo sapiens OX=9606 GN=PCBP1 PE=1 SV=2	PCBP1	1.92053e+07	3.13637e+08	1.04785e+08	1.98438e+09	1.83157e+08
Q96KP4	Cytosolic non-specific dipeptidase OS=Homo sapiens OX=9606 GN=CNDP2 PE=1 SV=2	CNDP2	1.12333e+06	1.45969e+07	3.17899e+06	5.34389e+08	5.23045e+07
P30622	CAP-Gly domain-containing linker protein 1 OS=Homo sapiens OX=9606 GN=CLIP1 PE=1 SV=2	CLIP1	1.93481e+06	2.59894e+07	5.23749e+06	1.37769e+08	8.33064e+07
P07858	Cathepsin B OS=Homo sapiens OX=9606 GN=CTSB PE=1 SV=3	CTSB	4.94076e+07	2.07068e+08	3.40428e+07	5.46351e+09	1.2395e+08
P35998	26S proteasome regulatory subunit 7 OS=Homo sapiens OX=9606 GN=PSMC2 PE=1 SV=3	PSMC2	8.31104e+06	1.02727e+08	4.30098e+07	818043619	7.57556e+07
P40227	T-complex protein 1 subunit zeta OS=Homo sapiens OX=9606 GN=CCT6A PE=1 SV=3	CCT6A	1.28979e+07	2.38971e+08	9.54055e+07	1.31727e+09	1.35927e+08
Q6NZI2	Caveolae-associated protein 1 OS=Homo sapiens OX=9606 GN=CAVIN1 PE=1 SV=1	PTRF; CAVIN1	7.03344e+07	1.56209e+09	6.66018e+08	2.37199e+09	6.78693e+07
P58397	A disintegrin and metalloproteinase with thrombospondin motifs 12 OS=Homo sapiens OX=9606 GN=ADAMTS12 PE=1 SV=2	ADAMTS12	615018	1.22365e+07	1.47621e+07	5.57359e+07	253640
P46087	Probable 28S rRNA (cytosine(4447)-C(5))-methyltransferase OS=Homo sapiens OX=9606 GN=NOP2 PE=1 SV=2	NOP2	4.29796e+07	1.45282e+08	1.0599e+08	1.96769e+08	4.61257e+06
Q86YT6	E3 ubiquitin-protein ligase MIB1 OS=Homo sapiens OX=9606 GN=MIB1 PE=1 SV=1	MIB1	586905	1.68044e+07	4.17549e+06	1.32813e+07	1.49909e+07
P31943	Heterogeneous nuclear ribonucleoprotein H OS=Homo sapiens OX=9606 GN=HNRNPH1 PE=1 SV=4	HNRNPH1	3.46494e+07	3.09722e+08	1.30436e+08	1.60136e+09	2.40475e+07
Q14192	Four and a half LIM domains protein 2 OS=Homo sapiens OX=9606 GN=FHL2 PE=1 SV=3	FHL2	6.29272e+06	8.33302e+07	3.35714e+07	1.62392e+09	1.72261e+08
P09960	Leukotriene A-4 hydrolase OS=Homo sapiens OX=9606 GN=LTA4H PE=1 SV=2	LTA4H	717269	9.36985e+06	1.50048e+06	3.49814e+08	4.2422e+07
Q13616	Cullin-1 OS=Homo sapiens OX=9606 GN=CUL1 PE=1 SV=2	CUL1	1.23032e+06	1.36167e+07	4.32436e+06	1.10759e+08	3.10994e+07
P49411	Elongation factor Tu, mitochondrial OS=Homo sapiens OX=9606 GN=TUFM PE=1 SV=2	TUFM	8.93973e+06	2.50234e+08	1.01219e+08	1.82931e+09	1.00838e+07
Q9NTI5	Sister chromatid cohesion protein PDS5 homolog B OS=Homo sapiens OX=9606 GN=PDS5B PE=1 SV=1	PDS5B	7.62852e+06	2.3874e+07	3.3122e+07	6.10657e+07	1.12977e+07
P36776	Lon protease homolog, mitochondrial OS=Homo sapiens OX=9606 GN=LONP1 PE=1 SV=2	LONP1	3.67017e+06	4.75972e+07	2.54243e+07	5.03968e+08	3.29452e+06
Q8NBS9	Thioredoxin domain-containing protein 5 OS=Homo sapiens OX=9606 GN=TXNDC5 PE=1 SV=2	TXNDC5	7.3052e+06	9.42531e+07	5.70616e+07	2.30498e+09	4.95798e+06
P08240	Signal recognition particle receptor subunit alpha OS=Homo sapiens OX=9606 GN=SRPRA PE=1 SV=2	SRPR; SRPRA	6.43442e+06	3.12181e+08	6.23231e+07	1.98236e+08	4.5872e+06
P17480	Nucleolar transcription factor 1 OS=Homo sapiens OX=9606 GN=UBTF PE=1 SV=1	UBTF	9.48367e+06	1.81303e+08	7.85119e+07	1.97095e+08	1.95129e+06
Q9BVP2	Guanine nucleotide-binding protein-like 3 OS=Homo sapiens OX=9606 GN=GNL3 PE=1 SV=2	GNL3	8.19352e+06	7.42957e+07	5.12162e+07	2.65282e+08	1.04386e+07
Q9NYI0	PH and SEC7 domain-containing protein 3 OS=Homo sapiens OX=9606 GN=PSD3 PE=1 SV=2	PSD3	490230	1.95861e+07	3.58226e+06	1.93929e+07	6.97776e+07
P17813	Endoglin OS=Homo sapiens OX=9606 GN=ENG PE=1 SV=2	ENG	241028	1.35018e+08	3.52582e+06	6.59287e+07	5.01518e+08
O15144	Actin-related protein 2/3 complex subunit 2 OS=Homo sapiens OX=9606 GN=ARPC2 PE=1 SV=1	ARPC2	1.96083e+07	1.2391e+08	9.99663e+07	3.89405e+08	9.30183e+07
O00186	Syntaxin-binding protein 3 OS=Homo sapiens OX=9606 GN=STXBP3 PE=1 SV=2	STXBP3	2.75041e+06	1.3002e+08	3.0131e+07	2.78331e+08	3.42667e+08
P55884	Eukaryotic translation initiation factor 3 subunit B OS=Homo sapiens OX=9606 GN=EIF3B PE=1 SV=3	EIF3B	8.97118e+06	8.60164e+07	2.63153e+07	4.498e+08	3.36983e+07
Q01995	Transgelin OS=Homo sapiens OX=9606 GN=TAGLN PE=1 SV=4	TAGLN	2.19786e+07	3.78936e+08	1.00331e+08	1.02314e+10	9.19674e+08
P09543	2',3'-cyclic-nucleotide 3'-phosphodiesterase OS=Homo sapiens OX=9606 GN=CNP PE=1 SV=2	CNP	7.41253e+06	1.4893e+08	4.32158e+07	3.30224e+08	6.4431e+08
Q92973	Transportin-1 OS=Homo sapiens OX=9606 GN=TNPO1 PE=1 SV=2	TNPO1	5.55745e+06	1.91798e+08	2.82136e+07	4.49375e+08	5.55762e+07
O75970	Multiple PDZ domain protein OS=Homo sapiens OX=9606 GN=MPDZ PE=1 SV=2	MPDZ	358096	2.07366e+07	4.75758e+06	6.7361e+07	3.00666e+07
Q5JWF2	Guanine nucleotide-binding protein G(s) subunit alpha isoforms XLas OS=Homo sapiens OX=9606 GN=GNAS PE=1 SV=2	GNAS	1.22539e+07	2.44694e+08	1.14034e+08	1.29248e+08	5.93347e+08
Q14554	Protein disulfide-isomerase A5 OS=Homo sapiens OX=9606 GN=PDIA5 PE=1 SV=1	PDIA5	3.37519e+07	1.14087e+08	9.57361e+07	8.44339e+08	5.98215e+07
Q99623	Prohibitin-2 OS=Homo sapiens OX=9606 GN=PHB2 PE=1 SV=2	PHB2	6.49786e+07	2.80792e+09	1.07069e+09	2.63388e+09	7.44357e+07
P31946	14-3-3 protein beta/alpha OS=Homo sapiens OX=9606 GN=YWHAB PE=1 SV=3	YWHAB	6.28469e+06	1.47488e+08	2.65114e+07	1411720894	5.08686e+08
Q8NFQ8	Torsin-1A-interacting protein 2 OS=Homo sapiens OX=9606 GN=TOR1AIP2 PE=1 SV=1	TOR1AIP2	540948	1.26187e+08	1.00298e+07	1.8638e+08	8.37891e+06
Q92621	Nuclear pore complex protein Nup205 OS=Homo sapiens OX=9606 GN=NUP205 PE=1 SV=3	NUP205	3.13235e+06	1.85316e+07	4.30261e+06	1.98755e+08	3.69104e+06
P05067	Amyloid-beta precursor protein OS=Homo sapiens OX=9606 GN=APP PE=1 SV=3	APP	9.06729e+06	1.00105e+08	9.80441e+07	5.12143e+08	7.66923e+07
Q9NYL9	Tropomodulin-3 OS=Homo sapiens OX=9606 GN=TMOD3 PE=1 SV=1	TMOD3	3.59276e+07	2.14801e+08	2.1951e+08	4.95933e+08	5.12723e+06
Q9Y512	Sorting and assembly machinery component 50 homolog OS=Homo sapiens OX=9606 GN=SAMM50 PE=1 SV=3	SAMM50	1.23792e+07	4.2149e+08	1.44007e+08	4.1796e+08	6.19051e+07
O95714	E3 ubiquitin-protein ligase HERC2 OS=Homo sapiens OX=9606 GN=HERC2 PE=1 SV=2	HERC2	670189	2.09959e+07	6.99337e+06	2.64956e+07	1.85377e+06
P48449	Lanosterol synthase OS=Homo sapiens OX=9606 GN=LSS PE=1 SV=1	LSS	2.45339e+06	1.31386e+08	1.2669e+07	1.88287e+08	3.65225e+07
Q14156	Protein EFR3 homolog A OS=Homo sapiens OX=9606 GN=EFR3A PE=1 SV=2	EFR3A	1.61427e+06	3.71515e+07	2.94661e+07	1.80038e+08	1.14199e+08
Q15334	Lethal(2) giant larvae protein homolog 1 OS=Homo sapiens OX=9606 GN=LLGL1 PE=1 SV=3	LLGL1	72172.6	1.62677e+07	4.63162e+06	2.53517e+07	8.39918e+07
P00352	Retinal dehydrogenase 1 OS=Homo sapiens OX=9606 GN=ALDH1A1 PE=1 SV=2	ALDH1A1	180912	2.07239e+06	2.92452e+06	7.20204e+08	2.74924e+07
Q8N8Z6	Discoidin, CUB and LCCL domain-containing protein 1 OS=Homo sapiens OX=9606 GN=DCBLD1 PE=1 SV=2	DCBLD1	41115.4	3.00716e+06	765366	1.25053e+06	2.52686e+07
Q69YQ0	Cytospin-A OS=Homo sapiens OX=9606 GN=SPECC1L PE=1 SV=2	SPECC1L	6.69119e+06	2.98109e+07	2.03251e+07	1.66126e+08	1.59141e+07
Q15717	ELAV-like protein 1 OS=Homo sapiens OX=9606 GN=ELAVL1 PE=1 SV=2	ELAVL1	7.50062e+07	2.48079e+08	2.0499e+08	4.42874e+08	3.9766e+06
P78536	Disintegrin and metalloproteinase domain-containing protein 17 OS=Homo sapiens OX=9606 GN=ADAM17 PE=1 SV=1	ADAM17	247290	3.84101e+07	1.2268e+07	5.45166e+07	1.52015e+08
Q99541	Perilipin-2 OS=Homo sapiens OX=9606 GN=PLIN2 PE=1 SV=2	PLIN2	300444	6.20017e+06	2.5415e+06	5.52572e+08	6.65444e+06
P50416	Carnitine O-palmitoyltransferase 1, liver isoform OS=Homo sapiens OX=9606 GN=CPT1A PE=1 SV=2	CPT1A	5.46548e+06	2.33876e+08	4.22858e+07	3.48843e+08	1.49505e+07
O00391	Sulfhydryl oxidase 1 OS=Homo sapiens OX=9606 GN=QSOX1 PE=1 SV=3	QSOX1	3.54311e+06	5.49857e+07	2.34568e+07	8.98211e+07	1.92138e+07
O15042	U2 snRNP-associated SURP motif-containing protein OS=Homo sapiens OX=9606 GN=U2SURP PE=1 SV=2	U2SURP	2.62733e+07	1.44891e+08	1.30708e+08	1.50973e+08	1.67285e+07
Q93050	V-type proton ATPase 116 kDa subunit a isoform 1 OS=Homo sapiens OX=9606 GN=ATP6V0A1 PE=1 SV=3	ATP6V0A1	3.48885e+06	1.98065e+08	9.08657e+07	1.82845e+08	4.01683e+07
P19320	Vascular cell adhesion protein 1 OS=Homo sapiens OX=9606 GN=VCAM1 PE=1 SV=1	VCAM1	1.50282e+06	1.54493e+08	4.1146e+07	683882360	1.27705e+08
P05141	ADP/ATP translocase 2 OS=Homo sapiens OX=9606 GN=SLC25A5 PE=1 SV=7	SLC25A5	1.3246e+08	5.85843e+09	1.692e+09	3.43322e+09	2.18626e+07
P06753	Tropomyosin alpha-3 chain OS=Homo sapiens OX=9606 GN=TPM3 PE=1 SV=2	TPM3	9.25634e+06	6.29903e+07	3.0466e+07	2.20315e+08	5.11004e+06
O15371	Eukaryotic translation initiation factor 3 subunit D OS=Homo sapiens OX=9606 GN=EIF3D PE=1 SV=1	EIF3D	3.54643e+06	4.98344e+07	1.8456e+07	3.32716e+08	1.79456e+07
Q7L2E3	ATP-dependent RNA helicase DHX30 OS=Homo sapiens OX=9606 GN=DHX30 PE=1 SV=1	DHX30	4.76051e+06	7.67314e+07	1.69382e+07	35848461	5.12049e+06
Q9NTJ5	Phosphatidylinositide phosphatase SAC1 OS=Homo sapiens OX=9606 GN=SACM1L PE=1 SV=2	SACM1L	653950	1.40565e+08	1.67827e+07	2.28951e+08	1.80861e+07
P40926	Malate dehydrogenase, mitochondrial OS=Homo sapiens OX=9606 GN=MDH2 PE=1 SV=3	MDH2	3.6615e+07	5.19821e+08	3.86641e+07	4.76609e+09	1.42122e+07
Q9Y262	Eukaryotic translation initiation factor 3 subunit L OS=Homo sapiens OX=9606 GN=EIF3L PE=1 SV=1	EIF3L	1.06322e+07	1.897e+08	5.24775e+07	5.60497e+08	1.03954e+08
O15460	Prolyl 4-hydroxylase subunit alpha-2 OS=Homo sapiens OX=9606 GN=P4HA2 PE=1 SV=1	P4HA2	6.86671e+06	5.95492e+07	5.41673e+07	1.15689e+09	1.36795e+07
Q9Y6M7	Sodium bicarbonate cotransporter 3 OS=Homo sapiens OX=9606 GN=SLC4A7 PE=1 SV=2	SLC4A7	761029	3.48281e+07	1.03122e+07	4.89127e+07	9.01725e+07
P60228	Eukaryotic translation initiation factor 3 subunit E OS=Homo sapiens OX=9606 GN=EIF3E PE=1 SV=1	EIF3E	4.44891e+06	6.72835e+07	2.14704e+07	3.46624e+08	2.25224e+07
P37802	Transgelin-2 OS=Homo sapiens OX=9606 GN=TAGLN2 PE=1 SV=3	TAGLN2	1.47582e+07	9.35335e+07	2.95679e+07	3.92547e+09	1.95471e+08
Q9UJS0	Calcium-binding mitochondrial carrier protein Aralar2 OS=Homo sapiens OX=9606 GN=SLC25A13 PE=1 SV=2	SLC25A13	1.00638e+07	2.18967e+08	1.38996e+08	2.45605e+08	5.25576e+06
P46060	Ran GTPase-activating protein 1 OS=Homo sapiens OX=9606 GN=RANGAP1 PE=1 SV=1	RANGAP1	4.13929e+06	9.27083e+07	2.4459e+07	3.92691e+08	2.24756e+08
Q6P2E9	Enhancer of mRNA-decapping protein 4 OS=Homo sapiens OX=9606 GN=EDC4 PE=1 SV=1	EDC4	2.92262e+06	5.28594e+07	2.17444e+07	3.93248e+08	4.36471e+07
Q08J23	tRNA (cytosine(34)-C(5))-methyltransferase OS=Homo sapiens OX=9606 GN=NSUN2 PE=1 SV=2	NSUN2	4.66877e+06	9.45697e+07	2.14801e+07	1.19975e+08	3.36458e+07
P01024	Complement C3 OS=Homo sapiens OX=9606 GN=C3 PE=1 SV=2	C3	1.01331e+06	4.06186e+06	3.19107e+06	1.22553e+08	1.14641e+07
P26641	Elongation factor 1-gamma OS=Homo sapiens OX=9606 GN=EEF1G PE=1 SV=3	EEF1G	1.98729e+07	3.7751e+08	9.63674e+07	2.78268e+09	9.48639e+07
Q8TDD1	ATP-dependent RNA helicase DDX54 OS=Homo sapiens OX=9606 GN=DDX54 PE=1 SV=2	DDX54	4.18333e+06	5.70269e+07	3.52371e+07	9.14054e+07	7.32533e+06
Q9Y6R1	Electrogenic sodium bicarbonate cotransporter 1 OS=Homo sapiens OX=9606 GN=SLC4A4 PE=1 SV=1	SLC4A4	1.59709e+06	3.08295e+07	2.17197e+07	2.46073e+08	1.56014e+08
Q13617	Cullin-2 OS=Homo sapiens OX=9606 GN=CUL2 PE=1 SV=2	CUL2	1.03285e+07	9.15976e+07	4.79701e+07	1.64242e+08	3.82946e+07
O43432	Eukaryotic translation initiation factor 4 gamma 3 OS=Homo sapiens OX=9606 GN=EIF4G3 PE=1 SV=2	EIF4G3	9.35184e+07	9.55002e+07	7.19075e+07	1.63607e+08	6.21168e+06
P46100	Transcriptional regulator ATRX OS=Homo sapiens OX=9606 GN=ATRX PE=1 SV=5	ATRX	449641	3.956e+07	7.86755e+06	6.30161e+07	5.74028e+06
Q8NI27	THO complex subunit 2 OS=Homo sapiens OX=9606 GN=THOC2 PE=1 SV=2	THOC2	1.47935e+07	4.45636e+07	3.88184e+07	3.55413e+07	1.06923e+07
Q9UJZ1	Stomatin-like protein 2, mitochondrial OS=Homo sapiens OX=9606 GN=STOML2 PE=1 SV=1	STOML2	8.76701e+06	4.68487e+08	1.09481e+08	4.63114e+08	2.1536e+06
P24539	ATP synthase F(0) complex subunit B1, mitochondrial OS=Homo sapiens OX=9606 GN=ATP5PB PE=1 SV=2	ATP5F1	8.06327e+06	1.04198e+09	2.1615e+08	1.05314e+09	2.62313e+06
P56192	Methionine--tRNA ligase, cytoplasmic OS=Homo sapiens OX=9606 GN=MARS PE=1 SV=2	MARS	8.7954e+06	8.34373e+07	4.45833e+07	5.5531e+08	2.73856e+07
P54760	Ephrin type-B receptor 4 OS=Homo sapiens OX=9606 GN=EPHB4 PE=1 SV=2	EPHB4	140778	2.2947e+07	2.40429e+06	1.27093e+08	6.74312e+07
P98095	Fibulin-2 OS=Homo sapiens OX=9606 GN=FBLN2 PE=1 SV=2	FBLN2	766199	2.52729e+07	3.12425e+07	1.29309e+07	1.68712e+06
Q10713	Mitochondrial-processing peptidase subunit alpha OS=Homo sapiens OX=9606 GN=PMPCA PE=1 SV=2	PMPCA	1.11612e+06	4.45344e+07	1.17944e+07	4.60103e+08	4.00885e+06
P43121	Cell surface glycoprotein MUC18 OS=Homo sapiens OX=9606 GN=MCAM PE=1 SV=2	MCAM	74282.4	3.3751e+07	1.20244e+07	2.85688e+07	9.61359e+07
Q15269	Periodic tryptophan protein 2 homolog OS=Homo sapiens OX=9606 GN=PWP2 PE=2 SV=2	PWP2; LOC102724159	1.7219e+07	3.54701e+07	3.20888e+07	4.38329e+07	2.58324e+06
Q9H845	Acyl-CoA dehydrogenase family member 9, mitochondrial OS=Homo sapiens OX=9606 GN=ACAD9 PE=1 SV=1	ACAD9	4.46038e+06	1.19946e+08	5.29363e+07	2.47224e+08	1.03536e+08
P29992	Guanine nucleotide-binding protein subunit alpha-11 OS=Homo sapiens OX=9606 GN=GNA11 PE=1 SV=2	GNA11	2.94416e+06	1.94075e+08	6.53955e+07	1.63909e+08	4.78724e+08
Q9UG63	ATP-binding cassette sub-family F member 2 OS=Homo sapiens OX=9606 GN=ABCF2 PE=1 SV=2	ABCF2	8.41264e+06	9.10275e+07	1.91822e+07	1.04774e+08	4.50824e+07
P60174	Triosephosphate isomerase OS=Homo sapiens OX=9606 GN=TPI1 PE=1 SV=3	TPI1	2.91842e+07	1.82243e+08	5.86046e+07	4.09492e+09	4.26464e+08
Q63ZY3	KN motif and ankyrin repeat domain-containing protein 2 OS=Homo sapiens OX=9606 GN=KANK2 PE=1 SV=1	KANK2	1.599e+07	9.04954e+07	6.30768e+07	1.83933e+08	1.55879e+07
Q9Y3I0	tRNA-splicing ligase RtcB homolog OS=Homo sapiens OX=9606 GN=RTCB PE=1 SV=1	C22orf28; RTCB	4.2294e+07	3.10149e+08	1.43146e+08	1.23041e+09	6.77827e+07
Q9C0J8	pre-mRNA 3' end processing protein WDR33 OS=Homo sapiens OX=9606 GN=WDR33 PE=1 SV=2	WDR33	6.30025e+06	1.02615e+07	1.39504e+07	1.0326e+07	319964
Q9BS26	Endoplasmic reticulum resident protein 44 OS=Homo sapiens OX=9606 GN=ERP44 PE=1 SV=1	ERP44	1.88795e+07	2.49314e+08	1.19177e+08	1.1719e+09	6.96241e+07
O75694	Nuclear pore complex protein Nup155 OS=Homo sapiens OX=9606 GN=NUP155 PE=1 SV=1	NUP155	849118	3.73091e+07	9.60696e+06	2.59475e+08	3.6373e+06
Q12789	General transcription factor 3C polypeptide 1 OS=Homo sapiens OX=9606 GN=GTF3C1 PE=1 SV=4	GTF3C1	3.12225e+06	2.07353e+07	1.85651e+07	4.52619e+07	7.71639e+06
P54920	Alpha-soluble NSF attachment protein OS=Homo sapiens OX=9606 GN=NAPA PE=1 SV=3	NAPA	1.70807e+06	1.55381e+08	2.28868e+07	3.15438e+08	1.30263e+08
P61160	Actin-related protein 2 OS=Homo sapiens OX=9606 GN=ACTR2 PE=1 SV=1	ACTR2	1.59679e+07	1.38921e+08	9.14184e+07	1.0048e+09	8.31139e+07
P52948	Nuclear pore complex protein Nup98-Nup96 OS=Homo sapiens OX=9606 GN=NUP98 PE=1 SV=4	NUP98	1.55373e+06	2.85361e+07	9.45375e+06	1.98999e+08	5.07274e+06
Q7Z2K6	Endoplasmic reticulum metallopeptidase 1 OS=Homo sapiens OX=9606 GN=ERMP1 PE=1 SV=2	ERMP1	5.86048e+06	1.40582e+08	8.05403e+07	5.42769e+08	1.69801e+07
P08572	Collagen alpha-2(IV) chain OS=Homo sapiens OX=9606 GN=COL4A2 PE=1 SV=4	COL4A2	4.79442e+06	6.35042e+06	1.86915e+07	1.71183e+08	7.1394e+06
P82094	TATA element modulatory factor OS=Homo sapiens OX=9606 GN=TMF1 PE=1 SV=2	TMF1	318304	4.4712e+07	8.10316e+06	5.53393e+08	3.65432e+06
Q8NI36	WD repeat-containing protein 36 OS=Homo sapiens OX=9606 GN=WDR36 PE=1 SV=1	WDR36	1.90484e+07	4.84695e+07	4.31754e+07	5.39055e+07	2.31845e+06
P23588	Eukaryotic translation initiation factor 4B OS=Homo sapiens OX=9606 GN=EIF4B PE=1 SV=2	EIF4B	1.66906e+06	2.08795e+07	1.81651e+06	2.31601e+08	1.31565e+07
O75367	Core histone macro-H2A.1 OS=Homo sapiens OX=9606 GN=H2AFY PE=1 SV=4	H2AFY	8.63413e+07	8.797e+08	3.2093e+08	9.8335e+08	1.15234e+08
P42224	Signal transducer and activator of transcription 1-alpha/beta OS=Homo sapiens OX=9606 GN=STAT1 PE=1 SV=2	STAT1	9.48864e+06	1.12899e+08	4.0609e+07	8.73791e+08	2.8893e+08
Q96A65	Exocyst complex component 4 OS=Homo sapiens OX=9606 GN=EXOC4 PE=1 SV=1	EXOC4	754171	2.52036e+07	8.13213e+06	1.23483e+08	2.55207e+07
Q9H4A4	Aminopeptidase B OS=Homo sapiens OX=9606 GN=RNPEP PE=1 SV=2	RNPEP	1.60452e+06	2.07185e+07	6.27092e+06	3.48737e+08	3.96158e+07
O00299	Chloride intracellular channel protein 1 OS=Homo sapiens OX=9606 GN=CLIC1 PE=1 SV=4	CLIC1	1.61289e+07	2.90964e+08	6.33662e+07	9.01865e+08	1183801306
P42285	Exosome RNA helicase MTR4 OS=Homo sapiens OX=9606 GN=MTREX PE=1 SV=3	SKIV2L2	1.46787e+07	2.86434e+07	3.36404e+07	1.70947e+08	5.94142e+06
Q8N122	Regulatory-associated protein of mTOR OS=Homo sapiens OX=9606 GN=RPTOR PE=1 SV=1	RPTOR	250778	8.73906e+06	3.02846e+06	2.7117e+07	2.61931e+06
Q9NZV1	Cysteine-rich motor neuron 1 protein OS=Homo sapiens OX=9606 GN=CRIM1 PE=1 SV=1	CRIM1	164892	1.3991e+08	1.49783e+07	1.24638e+08	1.07127e+08
Q86VY9	Transmembrane protein 200A OS=Homo sapiens OX=9606 GN=TMEM200A PE=1 SV=1	TMEM200A	37484.7	1.50649e+08	4.90991e+06	1.31712e+07	1.25855e+08
P08559	Pyruvate dehydrogenase E1 component subunit alpha, somatic form, mitochondrial OS=Homo sapiens OX=9606 GN=PDHA1 PE=1 SV=3	PDHA1	4.1292e+06	7.58357e+07	7.49689e+07	3.39733e+08	1.19305e+07
Q5JSL3	Dedicator of cytokinesis protein 11 OS=Homo sapiens OX=9606 GN=DOCK11 PE=1 SV=2	DOCK11	2.11706e+06	1.46029e+07	1.10243e+07	2.6429e+07	3.86882e+07
Q8IWA5	Choline transporter-like protein 2 OS=Homo sapiens OX=9606 GN=SLC44A2 PE=1 SV=3	SLC44A2	511567	5.63384e+07	8.54835e+06	101652135	6.53982e+08
P23526	Adenosylhomocysteinase OS=Homo sapiens OX=9606 GN=AHCY PE=1 SV=4	AHCY	8.11255e+06	65826786	1.80257e+07	1.02461e+09	1.331e+08
P35611	Alpha-adducin OS=Homo sapiens OX=9606 GN=ADD1 PE=1 SV=2	ADD1	2.17566e+06	5.39381e+07	1.42794e+07	9.48797e+07	8.74167e+07
P12235	ADP/ATP translocase 1 OS=Homo sapiens OX=9606 GN=SLC25A4 PE=1 SV=4	SLC25A4	1.80154e+06	3.63549e+07	1.99678e+07	6.25826e+07	495531
P62136	Serine/threonine-protein phosphatase PP1-alpha catalytic subunit OS=Homo sapiens OX=9606 GN=PPP1CA PE=1 SV=1	PPP1CA	1.54375e+07	1.84506e+08	5.86655e+07	7.63073e+08	1.69983e+08
P49589	Cysteine--tRNA ligase, cytoplasmic OS=Homo sapiens OX=9606 GN=CARS PE=1 SV=3	CARS	3.58934e+06	3.37087e+07	2.56054e+07	3.82788e+08	2.10605e+07
O14763	Tumor necrosis factor receptor superfamily member 10B OS=Homo sapiens OX=9606 GN=TNFRSF10B PE=1 SV=2	TNFRSF10B	139805	6.29681e+07	3.64436e+06	3.59114e+07	9.86118e+07
Q14692	Ribosome biogenesis protein BMS1 homolog OS=Homo sapiens OX=9606 GN=BMS1 PE=1 SV=1	BMS1	6.93071e+06	5.54389e+07	3.7703e+07	2.51123e+08	4.43367e+07
O43166	Signal-induced proliferation-associated 1-like protein 1 OS=Homo sapiens OX=9606 GN=SIPA1L1 PE=1 SV=4	SIPA1L1	1.27006e+07	5.64901e+07	1.429e+07	2.13931e+08	7.01623e+06
O43847	Nardilysin OS=Homo sapiens OX=9606 GN=NRDC PE=1 SV=3		2.36012e+06	3.06833e+07	1.0748e+07	1.73563e+08	2.13791e+07
Q9P2R3	Rabankyrin-5 OS=Homo sapiens OX=9606 GN=ANKFY1 PE=1 SV=2	ANKFY1	1.69807e+06	3.00077e+07	9.90431e+06	7.3808e+07	4.69007e+07
P62701	40S ribosomal protein S4, X isoform OS=Homo sapiens OX=9606 GN=RPS4X PE=1 SV=2	RPS4X	6.92975e+07	1.21669e+09	4.88361e+08	3.12727e+09	1.72642e+08
Q9UP95	Solute carrier family 12 member 4 OS=Homo sapiens OX=9606 GN=SLC12A4 PE=1 SV=2	SLC12A4	1.48989e+06	1.34729e+08	3.42742e+07	104485705	4.59964e+07
Q15020	Squamous cell carcinoma antigen recognized by T-cells 3 OS=Homo sapiens OX=9606 GN=SART3 PE=1 SV=1	SART3	4.88148e+06	2.6688e+07	1.48405e+07	1.65244e+08	763146
Q96KP1	Exocyst complex component 2 OS=Homo sapiens OX=9606 GN=EXOC2 PE=1 SV=1	EXOC2	3.87949e+06	1.07538e+08	4.80728e+07	1.39163e+08	1.09409e+08
P07195	L-lactate dehydrogenase B chain OS=Homo sapiens OX=9606 GN=LDHB PE=1 SV=2	LDHB	1.02125e+07	1.863e+08	2.45466e+07	2.83602e+09	3.815e+08
P55060	Exportin-2 OS=Homo sapiens OX=9606 GN=CSE1L PE=1 SV=3	CSE1L	884558	9.52951e+07	1.21937e+07	3.278e+08	3.54511e+07
Q5SW79	Centrosomal protein of 170 kDa OS=Homo sapiens OX=9606 GN=CEP170 PE=1 SV=1	CEP170	3.52756e+06	3.84694e+07	1.31205e+07	2.22455e+08	1.64943e+08
P30530	Tyrosine-protein kinase receptor UFO OS=Homo sapiens OX=9606 GN=AXL PE=1 SV=4		140131	7.19664e+07	4.17887e+06	1.51308e+07	5.13009e+07
Q99666	RANBP2-like and GRIP domain-containing protein 5/6 OS=Homo sapiens OX=9606 GN=RGPD6 PE=1 SV=3	RGPD6; RGPD5		852753	177289	5.76415e+06	20497
Q9NZU0	Leucine-rich repeat transmembrane protein FLRT3 OS=Homo sapiens OX=9606 GN=FLRT3 PE=1 SV=1	FLRT3	787939	1.49041e+07	3.60866e+06	2.13293e+07	9.22667e+07
Q15181	Inorganic pyrophosphatase OS=Homo sapiens OX=9606 GN=PPA1 PE=1 SV=2	PPA1	3.03408e+06	5.09636e+07	1.8939e+07	1.40109e+09	1.42801e+08
A0A0B4J2E5	Uncharacterized protein OS=Homo sapiens OX=9606 GN=LOC102724159 PE=1 SV=1	PWP2; LOC102724159			519113
O75534	Cold shock domain-containing protein E1 OS=Homo sapiens OX=9606 GN=CSDE1 PE=1 SV=2	CSDE1	3.9726e+06	7.56455e+07	1.8319e+07	2.82772e+08	2.64074e+07
Q15363	Transmembrane emp24 domain-containing protein 2 OS=Homo sapiens OX=9606 GN=TMED2 PE=1 SV=1	TMED2	3.97059e+06	6.54684e+08	1.94402e+08	4.04448e+08	1.69632e+08
Q96JC1	Vam6/Vps39-like protein OS=Homo sapiens OX=9606 GN=VPS39 PE=1 SV=2	VPS39	443408	1.25546e+07	1.97731e+06	7.5471e+07	1.26866e+07
Q9UDY2	Tight junction protein ZO-2 OS=Homo sapiens OX=9606 GN=TJP2 PE=1 SV=2	TJP2	2.8695e+06	6.47188e+07	1.4483e+07	6.57275e+07	3.25575e+07
Q9UHB9	Signal recognition particle subunit SRP68 OS=Homo sapiens OX=9606 GN=SRP68 PE=1 SV=2	SRP68	6.30682e+06	4.07185e+07	3.11585e+07	1.9193e+08	2.65494e+08
Q9Y265	RuvB-like 1 OS=Homo sapiens OX=9606 GN=RUVBL1 PE=1 SV=1	RUVBL1	2.71346e+07	1.65835e+08	7.40547e+07	4.05806e+08	5.19277e+07
O15270	Serine palmitoyltransferase 2 OS=Homo sapiens OX=9606 GN=SPTLC2 PE=1 SV=1	SPTLC2	527817	5.51795e+07	2.92238e+06	2.30369e+07	2.64112e+06
Q15477	Helicase SKI2W OS=Homo sapiens OX=9606 GN=SKIV2L PE=1 SV=3	SKIV2L	468830	1.22216e+07	4.8525e+06	146215754	1.83477e+07
O00116	Alkyldihydroxyacetonephosphate synthase, peroxisomal OS=Homo sapiens OX=9606 GN=AGPS PE=1 SV=1	AGPS	5.56265e+06	1.02584e+08	4.06645e+07	1.2368e+08	5484275
Q70UQ0	Inhibitor of nuclear factor kappa-B kinase-interacting protein OS=Homo sapiens OX=9606 GN=IKBIP PE=1 SV=1	IKBIP	2.82882e+07	1.13708e+09	2.83547e+08	9.08841e+08	1.90325e+07
Q92878	DNA repair protein RAD50 OS=Homo sapiens OX=9606 GN=RAD50 PE=1 SV=1	RAD50	4.47325e+06	2.26761e+07	1.1562e+07	1.4787e+08	2.17469e+07
Q9Y2G1	Myelin regulatory factor OS=Homo sapiens OX=9606 GN=MYRF PE=1 SV=3	C11orf9; MYRF	4.57355e+07	3.60029e+08	3.21048e+08	3.96737e+07	5.28125e+07
P39880	Homeobox protein cut-like 1 OS=Homo sapiens OX=9606 GN=CUX1 PE=1 SV=3	CUX1	1.45216e+06	6.43303e+07	1.65558e+07	5.31178e+08	5.15994e+06
P36957	Dihydrolipoyllysine-residue succinyltransferase component of 2-oxoglutarate dehydrogenase complex, mitochondrial OS=Homo sapiens OX=9606 GN=DLST PE=1 SV=4	DLST	3.44826e+07	4.24782e+08	4.66187e+08	9.24818e+08	4.33965e+06
Q99590	Protein SCAF11 OS=Homo sapiens OX=9606 GN=SCAF11 PE=1 SV=2	SCAF11	4.13863e+06	1.15092e+07	1.1252e+07	2.64676e+07	847112
O75882	Attractin OS=Homo sapiens OX=9606 GN=ATRN PE=1 SV=2	ATRN	272705	2.2526e+07	3.24074e+06	1.07518e+08	4.51328e+07
Q9UHX1	Poly(U)-binding-splicing factor PUF60 OS=Homo sapiens OX=9606 GN=PUF60 PE=1 SV=1	PUF60	2.95665e+07	9.05077e+07	4.27245e+07	3.85041e+08	9.80722e+06
P50281	Matrix metalloproteinase-14 OS=Homo sapiens OX=9606 GN=MMP14 PE=1 SV=3	MMP14	7.17564e+06	3.39048e+08	6.31992e+07	1.18217e+08	5.05498e+08
Q7L014	Probable ATP-dependent RNA helicase DDX46 OS=Homo sapiens OX=9606 GN=DDX46 PE=1 SV=2	DDX46	1.06211e+07	1.51099e+08	3.22593e+07	1.49841e+08	1.4307e+07
Q02790	Peptidyl-prolyl cis-trans isomerase FKBP4 OS=Homo sapiens OX=9606 GN=FKBP4 PE=1 SV=3	FKBP4	1.27708e+06	2.45716e+07	5.79079e+06	3.64438e+08	2.54559e+07
P04920	Anion exchange protein 2 OS=Homo sapiens OX=9606 GN=SLC4A2 PE=1 SV=4	SLC4A2	417649	2.5288e+07	2.65258e+06	2.34735e+07	4.65286e+07
Q13418	Integrin-linked protein kinase OS=Homo sapiens OX=9606 GN=ILK PE=1 SV=2	ILK	3.50298e+06	1.02705e+08	2.67774e+07	4.87911e+08	3.6425e+08
O60832	H/ACA ribonucleoprotein complex subunit DKC1 OS=Homo sapiens OX=9606 GN=DKC1 PE=1 SV=3	DKC1	2.53499e+07	7.71899e+07	9.11528e+07	2.14605e+08	1.54696e+06
Q6ZNB6	NF-X1-type zinc finger protein NFXL1 OS=Homo sapiens OX=9606 GN=NFXL1 PE=1 SV=2	NFXL1	590307	3.37249e+07	9.60046e+06	1.40543e+07	178928
O00161	Synaptosomal-associated protein 23 OS=Homo sapiens OX=9606 GN=SNAP23 PE=1 SV=1	SNAP23	8.35176e+06	1.35307e+08	6.08566e+07	1.33566e+08	4.28711e+08
O75396	Vesicle-trafficking protein SEC22b OS=Homo sapiens OX=9606 GN=SEC22B PE=1 SV=4	SEC22B	4.06535e+06	4.85498e+08	8.83434e+07	8.23676e+08	1.50796e+08
Q13895	Bystin OS=Homo sapiens OX=9606 GN=BYSL PE=1 SV=3	BYSL	2.20132e+07	3.14813e+07	4.14565e+07	3.00033e+08	1.09519e+07
P17252	Protein kinase C alpha type OS=Homo sapiens OX=9606 GN=PRKCA PE=1 SV=4	PRKCA	5.53218e+06	1.6653e+08	4.0567e+07	8.23769e+07	4.07182e+07
O75746	Calcium-binding mitochondrial carrier protein Aralar1 OS=Homo sapiens OX=9606 GN=SLC25A12 PE=1 SV=2	SLC25A12	6.68933e+06	1.5935e+08	5.0999e+07	89317150	1.99235e+06
O14776	Transcription elongation regulator 1 OS=Homo sapiens OX=9606 GN=TCERG1 PE=1 SV=2	TCERG1	1.93274e+07	2.16779e+07	1.48901e+07	116466879	7.26535e+06
P43490	Nicotinamide phosphoribosyltransferase OS=Homo sapiens OX=9606 GN=NAMPT PE=1 SV=1	NAMPT	3.21153e+06	3.41429e+07	5.43619e+07	2.75751e+09	2.1094e+08
P61586	Transforming protein RhoA OS=Homo sapiens OX=9606 GN=RHOA PE=1 SV=1	RHOA	5.71349e+06	2.16717e+08	5.55024e+07	7.67035e+08	7.37176e+08
O75489	NADH dehydrogenase [ubiquinone] iron-sulfur protein 3, mitochondrial OS=Homo sapiens OX=9606 GN=NDUFS3 PE=1 SV=1	NDUFS3	1.46944e+07	3.15393e+08	1.09583e+08	1.37385e+08	3.3087e+06
P22059	Oxysterol-binding protein 1 OS=Homo sapiens OX=9606 GN=OSBP PE=1 SV=1	OSBP	1.80961e+06	2.75869e+07	1.41839e+07	1.83454e+08	1.91694e+07
O00232	26S proteasome non-ATPase regulatory subunit 12 OS=Homo sapiens OX=9606 GN=PSMD12 PE=1 SV=3	PSMD12	5.48934e+07	4.26088e+07	6.14833e+07	383743048	6.96113e+07
P63096	Guanine nucleotide-binding protein G(i) subunit alpha-1 OS=Homo sapiens OX=9606 GN=GNAI1 PE=1 SV=2	GNAI1	473794	3.21251e+07	3.77766e+07	4.10812e+07	208139084
P61019	Ras-related protein Rab-2A OS=Homo sapiens OX=9606 GN=RAB2A PE=1 SV=1	RAB2A	2.88096e+06	1.35305e+08	2.90489e+07	101381687	6.77096e+07
P52306	Rap1 GTPase-GDP dissociation stimulator 1 OS=Homo sapiens OX=9606 GN=RAP1GDS1 PE=1 SV=3	RAP1GDS1	541731	2.58898e+07	5.57676e+06	242570525	6.72545e+07
Q12965	Unconventional myosin-Ie OS=Homo sapiens OX=9606 GN=MYO1E PE=1 SV=2	MYO1E	2.7534e+06	4.27433e+07	1.85449e+07	8.38657e+07	1.67436e+07
P52209	6-phosphogluconate dehydrogenase, decarboxylating OS=Homo sapiens OX=9606 GN=PGD PE=1 SV=3	PGD	3.45174e+06	4.14024e+07	1.32967e+07	1.46504e+09	1.79556e+08
Q9UKM9	RNA-binding protein Raly OS=Homo sapiens OX=9606 GN=RALY PE=1 SV=1	RALY	5.81212e+07	2.87788e+08	1.73469e+08	4.61596e+08	4.45466e+06
Q9HCU0	Endosialin OS=Homo sapiens OX=9606 GN=CD248 PE=1 SV=1	CD248	466127	1.18612e+08	2.49661e+07	6.76493e+07	1.9366e+08
Q93009	Ubiquitin carboxyl-terminal hydrolase 7 OS=Homo sapiens OX=9606 GN=USP7 PE=1 SV=2	USP7	4.63581e+06	2.16465e+07	1.06562e+07	1.97746e+08	9.36089e+06
Q13123	Protein Red OS=Homo sapiens OX=9606 GN=IK PE=1 SV=3	IK	1.9489e+07	5.763e+07	5.01571e+07	5.54073e+07	8.53481e+07
O43252	Bifunctional 3'-phosphoadenosine 5'-phosphosulfate synthase 1 OS=Homo sapiens OX=9606 GN=PAPSS1 PE=1 SV=2	PAPSS1	749267	1.8232e+07	6.29404e+06	2.29919e+08	5.21721e+07
Q9BXJ9	N-alpha-acetyltransferase 15, NatA auxiliary subunit OS=Homo sapiens OX=9606 GN=NAA15 PE=1 SV=1	NAA15	624940	2.38838e+07	6.03217e+06	1.53283e+08	1.4541e+07
Q9H3U1	Protein unc-45 homolog A OS=Homo sapiens OX=9606 GN=UNC45A PE=1 SV=1	UNC45A	1.26298e+06	4.38712e+07	1.05182e+07	1.40216e+08	3.52684e+07
P62191	26S proteasome regulatory subunit 4 OS=Homo sapiens OX=9606 GN=PSMC1 PE=1 SV=1	PSMC1	4.11097e+06	1.41551e+08	4.94225e+07	7.42602e+08	2.59625e+08
P51608	Methyl-CpG-binding protein 2 OS=Homo sapiens OX=9606 GN=MECP2 PE=1 SV=1	MECP2	9.54627e+06	3.15738e+07	3.23973e+07	7.09033e+07	563470
O95487	Protein transport protein Sec24B OS=Homo sapiens OX=9606 GN=SEC24B PE=1 SV=2	SEC24B	943666	2.76039e+07	6.56657e+06	2.06277e+08	1.27715e+07
P49448	Glutamate dehydrogenase 2, mitochondrial OS=Homo sapiens OX=9606 GN=GLUD2 PE=1 SV=2	GLUD2	964488	4.27892e+06	2.05851e+06		14619524
P51149	Ras-related protein Rab-7a OS=Homo sapiens OX=9606 GN=RAB7A PE=1 SV=1	RAB7A	1.11859e+07	1.10349e+09	1.18277e+08	1.04322e+09	6.44017e+08
Q6NUQ4	Transmembrane protein 214 OS=Homo sapiens OX=9606 GN=TMEM214 PE=1 SV=2	TMEM214	3.98934e+06	2.2095e+08	4.49947e+07	3.43565e+08	3.93402e+06
Q9P0L0	Vesicle-associated membrane protein-associated protein A OS=Homo sapiens OX=9606 GN=VAPA PE=1 SV=3	VAPA	1.55992e+07	3.29271e+08	1.39145e+08	5.2615e+08	1.91568e+07
P15170	Eukaryotic peptide chain release factor GTP-binding subunit ERF3A OS=Homo sapiens OX=9606 GN=GSPT1 PE=1 SV=1	GSPT1	3.07211e+06	8.50046e+07	2.27084e+07	5.13209e+08	1.03564e+08
P62070	Ras-related protein R-Ras2 OS=Homo sapiens OX=9606 GN=RRAS2 PE=1 SV=1	RRAS2	2.64735e+06	2.63883e+08	5.19822e+07	2.38819e+08	6.77568e+08
O00541	Pescadillo homolog OS=Homo sapiens OX=9606 GN=PES1 PE=1 SV=1	PES1	1.59094e+07	6.27506e+07	4.65198e+07	1.29772e+08	6.18601e+06
Q14157	Ubiquitin-associated protein 2-like OS=Homo sapiens OX=9606 GN=UBAP2L PE=1 SV=2	UBAP2L	3.05926e+06	6.24414e+07	1.10841e+07	1.13135e+08	1.42431e+07
Q15042	Rab3 GTPase-activating protein catalytic subunit OS=Homo sapiens OX=9606 GN=RAB3GAP1 PE=1 SV=3	RAB3GAP1	572322	3.03655e+07	6.21378e+06	1.02498e+08	1.38485e+07
Q8WVM8	Sec1 family domain-containing protein 1 OS=Homo sapiens OX=9606 GN=SCFD1 PE=1 SV=4	SCFD1	1.60254e+06	1.27832e+08	2.49794e+07	2.33581e+08	1.24373e+07
O75131	Copine-3 OS=Homo sapiens OX=9606 GN=CPNE3 PE=1 SV=1	CPNE3	4.22105e+06	4.08231e+08	2.23399e+07	2.1484e+08	3.41407e+08
P22102	Trifunctional purine biosynthetic protein adenosine-3 OS=Homo sapiens OX=9606 GN=GART PE=1 SV=1	GART	989916	2.74836e+07	9.25356e+06	3.05074e+08	3.92219e+07
Q86U86	Protein polybromo-1 OS=Homo sapiens OX=9606 GN=PBRM1 PE=1 SV=1	PBRM1	6.58504e+06	1.35756e+07	1.61472e+07	3.59166e+07	364790
Q14344	Guanine nucleotide-binding protein subunit alpha-13 OS=Homo sapiens OX=9606 GN=GNA13 PE=1 SV=2	GNA13	597591	6.80263e+07	3.03274e+07	8.07071e+07	2.3708e+08
P62917	60S ribosomal protein L8 OS=Homo sapiens OX=9606 GN=RPL8 PE=1 SV=2	RPL8	3.12467e+07	7.90064e+08	3.06713e+08	1.2817e+09	1.1122e+08
Q53GS9	U4/U6.U5 tri-snRNP-associated protein 2 OS=Homo sapiens OX=9606 GN=USP39 PE=1 SV=2	USP39	2.89719e+07	3.18189e+07	5.74351e+07	9.56047e+07	2.77799e+06
O14908	PDZ domain-containing protein GIPC1 OS=Homo sapiens OX=9606 GN=GIPC1 PE=1 SV=2	GIPC1	418076	3.75739e+07	5746533	9.38303e+07	1.96025e+08
P49757	Protein numb homolog OS=Homo sapiens OX=9606 GN=NUMB PE=1 SV=2	NUMB	3.55552e+06	8.31689e+07	3.78727e+07	6.66992e+07	1.58412e+08
Q8TCJ2	Dolichyl-diphosphooligosaccharide--protein glycosyltransferase subunit STT3B OS=Homo sapiens OX=9606 GN=STT3B PE=1 SV=1	STT3B	7.6251e+06	2.28265e+08	7.15699e+07	1.98521e+08	5.99632e+06
O43175	D-3-phosphoglycerate dehydrogenase OS=Homo sapiens OX=9606 GN=PHGDH PE=1 SV=4	PHGDH	2.90035e+06	9.90166e+07	5.58803e+07	1.05988e+09	1.45702e+08
P98082	Disabled homolog 2 OS=Homo sapiens OX=9606 GN=DAB2 PE=1 SV=3	DAB2	1.13963e+07	1.14058e+08	7.08114e+07	2.41779e+08	1.57497e+08
Q9UBV2	Protein sel-1 homolog 1 OS=Homo sapiens OX=9606 GN=SEL1L PE=1 SV=3	SEL1L	765092	9.62464e+07	1.51613e+07	1.22886e+08	9.44847e+06
P36871	Phosphoglucomutase-1 OS=Homo sapiens OX=9606 GN=PGM1 PE=1 SV=3	PGM1	3.74659e+06	4.85192e+07	2.04934e+07	5.46408e+08	6.0763e+07
Q15942	Zyxin OS=Homo sapiens OX=9606 GN=ZYX PE=1 SV=1	ZYX	3.13069e+06	1.16021e+08	1.27347e+07	6.33657e+08	1.62442e+08
Q5T1M5	FK506-binding protein 15 OS=Homo sapiens OX=9606 GN=FKBP15 PE=1 SV=2	FKBP15	570057	2.07373e+07	2.48432e+06	7.05478e+07	9.38803e+06
Q9UGI8	Testin OS=Homo sapiens OX=9606 GN=TES PE=1 SV=1	TES	1.73437e+06	1.69489e+07	1.12108e+07	2.43103e+08	4.90473e+07
Q2TAY7	WD40 repeat-containing protein SMU1 OS=Homo sapiens OX=9606 GN=SMU1 PE=1 SV=2	SMU1	4.49844e+07	6.45744e+07	6.79895e+07	6.55934e+07	8.11309e+07
Q14966	Zinc finger protein 638 OS=Homo sapiens OX=9606 GN=ZNF638 PE=1 SV=2	ZNF638	5.65893e+06	2.5691e+07	1.94495e+07	5.61647e+07	2.57343e+06
Q9ULI3	Protein HEG homolog 1 OS=Homo sapiens OX=9606 GN=HEG1 PE=1 SV=3	HEG1	403358	5.3802e+07	6.3155e+06	8.96473e+07	2.29681e+08
P49915	GMP synthase [glutamine-hydrolyzing] OS=Homo sapiens OX=9606 GN=GMPS PE=1 SV=1	GMPS	1.58616e+07	1.81766e+07	1.01538e+07	2.09294e+08	2.50988e+07
P23786	Carnitine O-palmitoyltransferase 2, mitochondrial OS=Homo sapiens OX=9606 GN=CPT2 PE=1 SV=2	CPT2	615826	2.82222e+07	8.46489e+06	2.94174e+08	3.00235e+06
Q9C0D5	Protein TANC1 OS=Homo sapiens OX=9606 GN=TANC1 PE=1 SV=3	TANC1	1.35548e+07	2.76759e+08	8.68794e+07	2.64787e+08	4.81851e+07
Q13283	Ras GTPase-activating protein-binding protein 1 OS=Homo sapiens OX=9606 GN=G3BP1 PE=1 SV=1	G3BP1	7.94392e+06	1.10386e+08	3.94776e+07	4.36549e+08	3.27866e+07
Q02252	Methylmalonate-semialdehyde dehydrogenase [acylating], mitochondrial OS=Homo sapiens OX=9606 GN=ALDH6A1 PE=1 SV=2	ALDH6A1	623721	8.62697e+06	1.04303e+07	8.75496e+08	6.48122e+06
Q13873	Bone morphogenetic protein receptor type-2 OS=Homo sapiens OX=9606 GN=BMPR2 PE=1 SV=2	BMPR2	205143	1.90481e+07	2.1493e+06	4.32014e+07	3.87708e+07
Q99575	Ribonucleases P/MRP protein subunit POP1 OS=Homo sapiens OX=9606 GN=POP1 PE=1 SV=2	POP1	2.48459e+06	3.65861e+07	1.76164e+07	1.02188e+08	1.55275e+06
Q13586	Stromal interaction molecule 1 OS=Homo sapiens OX=9606 GN=STIM1 PE=1 SV=3	STIM1	423487	7.08564e+07	8.97379e+06	7.79755e+07	5.51966e+06
O43294	Transforming growth factor beta-1-induced transcript 1 protein OS=Homo sapiens OX=9606 GN=TGFB1I1 PE=1 SV=2	TGFB1I1	447183	1.32536e+07	4.43109e+06	1.63086e+08	4.43116e+07
P62081	40S ribosomal protein S7 OS=Homo sapiens OX=9606 GN=RPS7 PE=1 SV=1	RPS7	4.97063e+07	6.54613e+08	3.11e+08	5.99462e+08	2.36554e+07
Q9ULV4	Coronin-1C OS=Homo sapiens OX=9606 GN=CORO1C PE=1 SV=1	CORO1C	3.06868e+07	2.25055e+08	1.21968e+08	8.06666e+08	5.09676e+07
Q9BZF1	Oxysterol-binding protein-related protein 8 OS=Homo sapiens OX=9606 GN=OSBPL8 PE=1 SV=3	OSBPL8	1.76647e+06	7.95336e+07	2.80791e+07	9.90971e+07	4.76433e+06
Q8TDM6	Disks large homolog 5 OS=Homo sapiens OX=9606 GN=DLG5 PE=1 SV=4	DLG5	374309	1.62359e+07	3.60313e+06	29503713	1.96361e+07
Q9BZH6	WD repeat-containing protein 11 OS=Homo sapiens OX=9606 GN=WDR11 PE=1 SV=1	WDR11	4.30497e+06	2.63686e+07	1.61395e+07	5.72917e+07	9.22375e+06
Q07955	Serine/arginine-rich splicing factor 1 OS=Homo sapiens OX=9606 GN=SRSF1 PE=1 SV=2	SRSF1	5.1373e+07	2.0313e+08	72072238	4.69408e+08	7.67938e+06
Q92797	Symplekin OS=Homo sapiens OX=9606 GN=SYMPK PE=1 SV=2	SYMPK	3.53384e+06	3.89302e+07	1.19431e+07	1.38335e+08	6.08069e+07
Q96S66	Chloride channel CLIC-like protein 1 OS=Homo sapiens OX=9606 GN=CLCC1 PE=1 SV=1	CLCC1	1.67754e+06	7.76972e+07	1.77843e+07	1.132e+08	2.30343e+07
P78347	General transcription factor II-I OS=Homo sapiens OX=9606 GN=GTF2I PE=1 SV=2	GTF2I	5.48838e+06	5.11771e+07	1.94421e+07	1.53541e+08	2.18494e+06
P29692	Elongation factor 1-delta OS=Homo sapiens OX=9606 GN=EEF1D PE=1 SV=5	EEF1D	8.74393e+06	2.21302e+08	5.41229e+07	1.41638e+09	3.69937e+07
Q2M389	WASH complex subunit 4 OS=Homo sapiens OX=9606 GN=WASHC4 PE=1 SV=2	KIAA1033; WASHC4	266752	1.22161e+07	3.6068e+06	1.09765e+08	9.9245e+06
P10253	Lysosomal alpha-glucosidase OS=Homo sapiens OX=9606 GN=GAA PE=1 SV=4	GAA	3.21462e+06	1.94175e+07	3.48439e+06	3.79914e+08	5.97843e+06
Q08945	FACT complex subunit SSRP1 OS=Homo sapiens OX=9606 GN=SSRP1 PE=1 SV=1	SSRP1	7.96413e+06	1.45303e+08	2.12422e+07	1.77515e+08	3.5213e+06
Q96F07	Cytoplasmic FMR1-interacting protein 2 OS=Homo sapiens OX=9606 GN=CYFIP2 PE=1 SV=2	CYFIP2	81751.4	1.15772e+06	166777	542069	2.56154e+06
P21912	Succinate dehydrogenase [ubiquinone] iron-sulfur subunit, mitochondrial OS=Homo sapiens OX=9606 GN=SDHB PE=1 SV=3	SDHB	1.19623e+07	4.20521e+08	1.49607e+08	4.59639e+08	4.67901e+06
P55795	Heterogeneous nuclear ribonucleoprotein H2 OS=Homo sapiens OX=9606 GN=HNRNPH2 PE=1 SV=1	HNRNPH2	4.86026e+06	3.82886e+07	1.49007e+07	2.92046e+08	1.31769e+07
Q01974	Tyrosine-protein kinase transmembrane receptor ROR2 OS=Homo sapiens OX=9606 GN=ROR2 PE=1 SV=2	ROR2	4.5758e+06	7.19144e+07	2.91312e+07	1.37455e+08	1.72994e+08
Q96T23	Remodeling and spacing factor 1 OS=Homo sapiens OX=9606 GN=RSF1 PE=1 SV=2	RSF1	4.3925e+06	4.03511e+07	1.43385e+07	4.48499e+07	473249
Q15437	Protein transport protein Sec23B OS=Homo sapiens OX=9606 GN=SEC23B PE=1 SV=2	SEC23B	399272	1.30395e+07	1.1695e+06	2.28826e+07	8.55005e+06
Q9BZE4	Nucleolar GTP-binding protein 1 OS=Homo sapiens OX=9606 GN=GTPBP4 PE=1 SV=3	GTPBP4	3.65854e+06	5.34918e+07	3.54304e+07	1.33186e+08	1.16072e+07
Q9H4G0	Band 4.1-like protein 1 OS=Homo sapiens OX=9606 GN=EPB41L1 PE=1 SV=2	EPB41L1	1.58334e+06	1.11504e+07	3.34682e+06	6.80596e+06	4.3063e+07
Q6PJT7	Zinc finger CCCH domain-containing protein 14 OS=Homo sapiens OX=9606 GN=ZC3H14 PE=1 SV=1	ZC3H14	5.01082e+06	2.21599e+07	1.80001e+07	3.00442e+07	19158
Q13464	Rho-associated protein kinase 1 OS=Homo sapiens OX=9606 GN=ROCK1 PE=1 SV=1	ROCK1	132655	8.04366e+06	2.26977e+06	5.66157e+07	1.78601e+07
Q92545	Transmembrane protein 131 OS=Homo sapiens OX=9606 GN=TMEM131 PE=1 SV=3	TMEM131	560151	5.28339e+07	9.95381e+06	1.20697e+07	1.01245e+06
P48634	Protein PRRC2A OS=Homo sapiens OX=9606 GN=PRRC2A PE=1 SV=3	PRRC2A	1.11058e+06	2.17669e+07	5.41416e+06	4.98378e+07	307011
P78344	Eukaryotic translation initiation factor 4 gamma 2 OS=Homo sapiens OX=9606 GN=EIF4G2 PE=1 SV=1	EIF4G2	2.24113e+06	8.45202e+07	2.1706e+07	4.14196e+08	2.39876e+07
P43686	26S proteasome regulatory subunit 6B OS=Homo sapiens OX=9606 GN=PSMC4 PE=1 SV=2	PSMC4	2.75861e+06	3.89412e+07	1.51234e+07	4.66937e+08	2.60897e+07
Q13823	Nucleolar GTP-binding protein 2 OS=Homo sapiens OX=9606 GN=GNL2 PE=1 SV=1	GNL2	2.3197e+06	2.82531e+07	1.08556e+07	1.76238e+07	72834.7
Q9Y2U8	Inner nuclear membrane protein Man1 OS=Homo sapiens OX=9606 GN=LEMD3 PE=1 SV=2	LEMD3	1.04955e+06	3.3926e+07	9.0409e+06	7.15955e+07	9.14975e+06
Q6UB35	Monofunctional C1-tetrahydrofolate synthase, mitochondrial OS=Homo sapiens OX=9606 GN=MTHFD1L PE=1 SV=1	MTHFD1L	2.04434e+06	4.46669e+07	2.40727e+07	2.46112e+08	4.24031e+06
Q13563	Polycystin-2 OS=Homo sapiens OX=9606 GN=PKD2 PE=1 SV=3	PKD2	8.5327e+06	1.45589e+08	2.91063e+07	1.6345e+07	2.28604e+08
O60291	E3 ubiquitin-protein ligase MGRN1 OS=Homo sapiens OX=9606 GN=MGRN1 PE=1 SV=2	MGRN1	11333.7	1.71772e+07	807149	5.67121e+07	3.45564e+07
P49755	Transmembrane emp24 domain-containing protein 10 OS=Homo sapiens OX=9606 GN=TMED10 PE=1 SV=2	TMED10	1.543e+07	1.14e+09	3.32087e+08	1.47305e+09	3.2307e+08
O94855	Protein transport protein Sec24D OS=Homo sapiens OX=9606 GN=SEC24D PE=1 SV=2	SEC24D	8.00193e+06	6.67871e+07	2.15265e+07	3.27202e+08	4.85044e+07
Q9UN86	Ras GTPase-activating protein-binding protein 2 OS=Homo sapiens OX=9606 GN=G3BP2 PE=1 SV=2	G3BP2	3.52662e+06	8.5831e+07	2.58664e+07	3.02989e+08	9.7026e+06
O43264	Centromere/kinetochore protein zw10 homolog OS=Homo sapiens OX=9606 GN=ZW10 PE=1 SV=3	ZW10	219392	6.57424e+07	5.99372e+06	1.06882e+08	7.16662e+06
P62829	60S ribosomal protein L23 OS=Homo sapiens OX=9606 GN=RPL23 PE=1 SV=1	RPL23	4.17947e+07	5.43307e+08	2.90984e+08	7.76861e+08	5.1869e+07
P46777	60S ribosomal protein L5 OS=Homo sapiens OX=9606 GN=RPL5 PE=1 SV=3	RPL5	9.91817e+07	3.33526e+08	2.65228e+08	1.50313e+09	7.82793e+07
Q9Y666	Solute carrier family 12 member 7 OS=Homo sapiens OX=9606 GN=SLC12A7 PE=1 SV=3	SLC12A7	3.3159e+06	2.5198e+07	1.49789e+07	7.70992e+07	7.69868e+07
Q03701	CCAAT/enhancer-binding protein zeta OS=Homo sapiens OX=9606 GN=CEBPZ PE=1 SV=3	CEBPZ	3.64264e+06	3.63624e+07	2.24519e+07	2.2522e+08	3.68681e+06
Q6ZXV5	Protein O-mannosyl-transferase TMTC3 OS=Homo sapiens OX=9606 GN=TMTC3 PE=1 SV=2	TMTC3	1.44058e+06	1.47583e+08	2.25325e+07	8.23259e+07	2.03806e+06
P62140	Serine/threonine-protein phosphatase PP1-beta catalytic subunit OS=Homo sapiens OX=9606 GN=PPP1CB PE=1 SV=3	PPP1CB	2.3271e+06	2.16145e+07	8.91086e+06	1.53604e+08	2.5502e+07
O95816	BAG family molecular chaperone regulator 2 OS=Homo sapiens OX=9606 GN=BAG2 PE=1 SV=1	BAG2	6.98476e+06	4.05431e+08	1.31793e+08	3.87666e+08	6.73504e+07
Q9NQ66	1-phosphatidylinositol 4,5-bisphosphate phosphodiesterase beta-1 OS=Homo sapiens OX=9606 GN=PLCB1 PE=1 SV=1	PLCB1	53319.3	5.53052e+06	941648	2.05179e+07	4.24316e+07
Q9HCE1	Helicase MOV-10 OS=Homo sapiens OX=9606 GN=MOV10 PE=1 SV=2	MOV10	3.10459e+06	7.38935e+07	2.50281e+07	9.18285e+07	5.74744e+06
Q15061	WD repeat-containing protein 43 OS=Homo sapiens OX=9606 GN=WDR43 PE=1 SV=3	WDR43	9.78891e+06	3.19538e+07	2.87036e+07	1.4709e+08	782398
P00749	Urokinase-type plasminogen activator OS=Homo sapiens OX=9606 GN=PLAU PE=1 SV=2	PLAU	7.96782e+06	4.83897e+07	2.45488e+07	5.73674e+07	5.32401e+07
Q13177	Serine/threonine-protein kinase PAK 2 OS=Homo sapiens OX=9606 GN=PAK2 PE=1 SV=3	PAK2	1.30922e+06	2.21287e+07	4.61659e+06	2.25627e+08	4.65595e+07
P54578	Ubiquitin carboxyl-terminal hydrolase 14 OS=Homo sapiens OX=9606 GN=USP14 PE=1 SV=3	USP14	372252	3.64741e+07	1.32465e+07	4.99289e+08	5.6204e+07
P10301	Ras-related protein R-Ras OS=Homo sapiens OX=9606 GN=RRAS PE=1 SV=1	RRAS	4.85469e+06	2.68898e+08	1.07402e+08	2.88276e+08	6.2008e+08
Q16698	2,4-dienoyl-CoA reductase, mitochondrial OS=Homo sapiens OX=9606 GN=DECR1 PE=1 SV=1	DECR1	1.20758e+08	3.29493e+08	6.35373e+08	1.11811e+09	3.59836e+07
Q9UNX4	WD repeat-containing protein 3 OS=Homo sapiens OX=9606 GN=WDR3 PE=1 SV=1	WDR3	1.49896e+07	4.50165e+07	3.10486e+07	1.01425e+08	103124
P47756	F-actin-capping protein subunit beta OS=Homo sapiens OX=9606 GN=CAPZB PE=1 SV=4	CAPZB	1.24588e+07	1.27135e+08	9.8713e+07	1.36423e+09	2.03979e+08
Q9UBF2	Coatomer subunit gamma-2 OS=Homo sapiens OX=9606 GN=COPG2 PE=1 SV=1	COPG2	723459	1.42714e+07	3.16072e+06	3.47592e+08	2.50691e+06
Q9UNE7	E3 ubiquitin-protein ligase CHIP OS=Homo sapiens OX=9606 GN=STUB1 PE=1 SV=2	STUB1	2.64412e+06	1.12905e+08	2.11469e+07	1.50804e+08	1.07568e+08
Q92692	Nectin-2 OS=Homo sapiens OX=9606 GN=NECTIN2 PE=1 SV=1	PVRL2; NECTIN2	2.10528e+06	1.06832e+08	1.27361e+07	1.58674e+08	2.78478e+08
Q9NW13	RNA-binding protein 28 OS=Homo sapiens OX=9606 GN=RBM28 PE=1 SV=3	RBM28	4.79214e+06	6.42151e+07	3.54797e+07	7.49874e+07	1.24137e+06
Q6P996	Pyridoxal-dependent decarboxylase domain-containing protein 1 OS=Homo sapiens OX=9606 GN=PDXDC1 PE=1 SV=2	PDXDC1; LOC102724985	1.89014e+06	5.27005e+07	1.76484e+07	2.14825e+08	5.86845e+06
O43747	AP-1 complex subunit gamma-1 OS=Homo sapiens OX=9606 GN=AP1G1 PE=1 SV=5	AP1G1	1.6466e+06	6.36906e+07	1.7623e+07	1.88893e+08	4.13649e+07
O75475	PC4 and SFRS1-interacting protein OS=Homo sapiens OX=9606 GN=PSIP1 PE=1 SV=1	PSIP1	1.61918e+07	5.09437e+07	3.51758e+07	1.1041e+08	2.05979e+06
O60271	C-Jun-amino-terminal kinase-interacting protein 4 OS=Homo sapiens OX=9606 GN=SPAG9 PE=1 SV=4	SPAG9	363250	8.24325e+06	1.24096e+06	1.25734e+08	1.24114e+07
Q15833	Syntaxin-binding protein 2 OS=Homo sapiens OX=9606 GN=STXBP2 PE=1 SV=2	STXBP2	16564.8	3.86526e+06	2.78985e+06	5.92424e+07	4.72361e+07
P32189	Glycerol kinase OS=Homo sapiens OX=9606 GN=GK PE=1 SV=3	GK	6.09769e+06	9.778e+07	6.06916e+07	2.63272e+08	2.33043e+06
Q96HE7	ERO1-like protein alpha OS=Homo sapiens OX=9606 GN=ERO1A PE=1 SV=2	ERO1L; ERO1A	1.75833e+06	1.19637e+07	6.79048e+06	7.48349e+08	3.83706e+06
P32322	Pyrroline-5-carboxylate reductase 1, mitochondrial OS=Homo sapiens OX=9606 GN=PYCR1 PE=1 SV=2	PYCR1	2.45285e+06	1.84245e+08	6.1388e+07	4.79272e+08	2.10598e+06
Q96PD2	Discoidin, CUB and LCCL domain-containing protein 2 OS=Homo sapiens OX=9606 GN=DCBLD2 PE=1 SV=1	DCBLD2	2.07881e+06	4.06387e+07	1.69366e+07	1.97321e+06	1.24297e+08
O94915	Protein furry homolog-like OS=Homo sapiens OX=9606 GN=FRYL PE=1 SV=2	FRYL	281984	9.92532e+06	1.76242e+06	2.92118e+07	2.13356e+07
Q6ZS17	Rho family-interacting cell polarization regulator 1 OS=Homo sapiens OX=9606 GN=RIPOR1 PE=1 SV=1	FAM65A; RIPOR1	509583	1.24781e+07	2.04661e+06	7.14667e+07	5.5196e+07
P50895	Basal cell adhesion molecule OS=Homo sapiens OX=9606 GN=BCAM PE=1 SV=2	BCAM	128008	1.32798e+07	1.39393e+07	4.84214e+07	7.65045e+07
P41091	Eukaryotic translation initiation factor 2 subunit 3 OS=Homo sapiens OX=9606 GN=EIF2S3 PE=1 SV=3	EIF2S3	6.4908e+07	1.51627e+08	1.2173e+08	5.13847e+08	3.15411e+07
Q8NB49	Phospholipid-transporting ATPase IG OS=Homo sapiens OX=9606 GN=ATP11C PE=1 SV=3	ATP11C	1.41992e+06	7.21446e+07	2.26651e+07	1.18774e+08	4.2598e+07
Q8N1F7	Nuclear pore complex protein Nup93 OS=Homo sapiens OX=9606 GN=NUP93 PE=1 SV=2	NUP93	1.35074e+06	3.06947e+07	1.01474e+07	3.62655e+08	8.03436e+06
O95831	Apoptosis-inducing factor 1, mitochondrial OS=Homo sapiens OX=9606 GN=AIFM1 PE=1 SV=1	AIFM1	4.03805e+06	1.6228e+08	3.05128e+07	5.43373e+08	593476
P19022	Cadherin-2 OS=Homo sapiens OX=9606 GN=CDH2 PE=1 SV=4	CDH2	3.81787e+06	8.41698e+07	4.44622e+07	4.90489e+08	2.52377e+08
Q16832	Discoidin domain-containing receptor 2 OS=Homo sapiens OX=9606 GN=DDR2 PE=1 SV=2	DDR2	145828	8.07521e+07	8.27297e+06	37298688	6.92018e+07
P50570	Dynamin-2 OS=Homo sapiens OX=9606 GN=DNM2 PE=1 SV=2	DNM2	2.14211e+06	5.96386e+07	1.71877e+07	2.61258e+08	4.16883e+07
P61224	Ras-related protein Rap-1b OS=Homo sapiens OX=9606 GN=RAP1B PE=1 SV=1	RAP1B	7.03155e+06	5.5241e+08	3.00071e+08	8.92021e+08	2.5704e+09
Q09161	Nuclear cap-binding protein subunit 1 OS=Homo sapiens OX=9606 GN=NCBP1 PE=1 SV=1	NCBP1	6.51352e+06	2.91983e+07	1.4268e+07	8.39743e+07	925278
P18583	Protein SON OS=Homo sapiens OX=9606 GN=SON PE=1 SV=4	SON	8.22058e+06	1.32273e+08	3.24472e+07	1.13192e+08	1.09265e+07
Q92888	Rho guanine nucleotide exchange factor 1 OS=Homo sapiens OX=9606 GN=ARHGEF1 PE=1 SV=2	ARHGEF1	152481	2.36038e+07	6.09045e+06	1.02668e+08	3.16286e+07
P46531	Neurogenic locus notch homolog protein 1 OS=Homo sapiens OX=9606 GN=NOTCH1 PE=1 SV=4	NOTCH1	246958	1.75087e+07	2.96214e+06	2.06934e+06	2.34583e+07
P57740	Nuclear pore complex protein Nup107 OS=Homo sapiens OX=9606 GN=NUP107 PE=1 SV=1	NUP107	2.29591e+06	4.62248e+07	1.48308e+07	1.75333e+08	1.91684e+07
Q9HD45	Transmembrane 9 superfamily member 3 OS=Homo sapiens OX=9606 GN=TM9SF3 PE=1 SV=2	TM9SF3	6.71127e+06	5.65185e+08	1.36643e+08	5.04233e+08	7.50016e+07
Q8TAF3	WD repeat-containing protein 48 OS=Homo sapiens OX=9606 GN=WDR48 PE=1 SV=1	WDR48	1.27342e+06	1.30388e+07	2.95115e+06	1.92667e+07	3.24711e+07
P32455	Guanylate-binding protein 1 OS=Homo sapiens OX=9606 GN=GBP1 PE=1 SV=2	GBP1	326681	6.4027e+06	2.0606e+06	4.64422e+08	4.07414e+07
O60610	Protein diaphanous homolog 1 OS=Homo sapiens OX=9606 GN=DIAPH1 PE=1 SV=2	DIAPH1	596528	1.34836e+07	8.11566e+06	9.51586e+07	3.96057e+07
Q14684	Ribosomal RNA processing protein 1 homolog B OS=Homo sapiens OX=9606 GN=RRP1B PE=1 SV=3	RRP1B	5.33679e+06	5.05316e+07	3.32551e+07	7.21927e+07	2.09811e+06
P62333	26S proteasome regulatory subunit 10B OS=Homo sapiens OX=9606 GN=PSMC6 PE=1 SV=1	PSMC6	3.88401e+06	4.17066e+07	1.76665e+07	4.51261e+08	2.12498e+07
Q8TEW8	Partitioning defective 3 homolog B OS=Homo sapiens OX=9606 GN=PARD3B PE=1 SV=2	PARD3B	101452	9.48865e+06	2.17719e+06	1.87096e+07	3.48619e+07
P31689	DnaJ homolog subfamily A member 1 OS=Homo sapiens OX=9606 GN=DNAJA1 PE=1 SV=2	DNAJA1	2.16284e+06	7.50501e+07	1.71735e+07	1.34116e+08	7.3969e+07
P13807	Glycogen [starch] synthase, muscle OS=Homo sapiens OX=9606 GN=GYS1 PE=1 SV=2	GYS1	1.31939e+06	1.74836e+07	6.90631e+06	9.20993e+07	1.37659e+07
Q7Z3J2	VPS35 endosomal protein sorting factor-like OS=Homo sapiens OX=9606 GN=VPS35L PE=1 SV=2	C16orf62	3.03904e+07	4.64441e+07	3.89283e+07	5.07277e+08	8.7832e+06
Q8TD43	Transient receptor potential cation channel subfamily M member 4 OS=Homo sapiens OX=9606 GN=TRPM4 PE=1 SV=1	TRPM4	971486	3.78759e+07	1.4273e+07	2.16753e+07	1.62409e+07
P00505	Aspartate aminotransferase, mitochondrial OS=Homo sapiens OX=9606 GN=GOT2 PE=1 SV=3	GOT2	7.08778e+06	8.79002e+07	2.36892e+07	1433384783	5.08108e+07
P46977	Dolichyl-diphosphooligosaccharide--protein glycosyltransferase subunit STT3A OS=Homo sapiens OX=9606 GN=STT3A PE=1 SV=2	STT3A	1.11549e+07	7.7517e+08	1.63177e+08	3.79403e+08	1.60738e+07
Q15366	Poly(rC)-binding protein 2 OS=Homo sapiens OX=9606 GN=PCBP2 PE=1 SV=1	PCBP2	9.00091e+06	9.93612e+07	4.09194e+07	5.01724e+08	4.32769e+07
P20594	Atrial natriuretic peptide receptor 2 OS=Homo sapiens OX=9606 GN=NPR2 PE=1 SV=1	NPR2	203308	1.60811e+07	1.82992e+06	1.01212e+07	4.1634e+07
P52907	F-actin-capping protein subunit alpha-1 OS=Homo sapiens OX=9606 GN=CAPZA1 PE=1 SV=3	CAPZA1	1.17847e+07	1.05086e+08	7.91062e+07	6.98605e+08	1.51351e+08
P09429	High mobility group protein B1 OS=Homo sapiens OX=9606 GN=HMGB1 PE=1 SV=3	HMGB1	9.63705e+06	4.43139e+07	1.75303e+07	7.3751e+08	5.43738e+06
Q9UPU5	Ubiquitin carboxyl-terminal hydrolase 24 OS=Homo sapiens OX=9606 GN=USP24 PE=1 SV=3	USP24	209489	1.28474e+07	2.51887e+06	7.05666e+07	8.45725e+06
P55268	Laminin subunit beta-2 OS=Homo sapiens OX=9606 GN=LAMB2 PE=1 SV=2	LAMB2	1.21277e+06	7.4889e+06	3.85662e+06	1.39062e+08	1.49165e+06
P00750	Tissue-type plasminogen activator OS=Homo sapiens OX=9606 GN=PLAT PE=1 SV=1	PLAT	2.78036e+06	6.51415e+07	1.49169e+07	34650334	7.22448e+06
O75874	Isocitrate dehydrogenase [NADP] cytoplasmic OS=Homo sapiens OX=9606 GN=IDH1 PE=1 SV=2	IDH1	1.55149e+06	3.25287e+07	9.5833e+06	7.04038e+08	1.2302e+08
P08069	Insulin-like growth factor 1 receptor OS=Homo sapiens OX=9606 GN=IGF1R PE=1 SV=1	IGF1R	749596	5.6867e+07	3.59238e+07	2.06811e+07	2.65984e+08
P09622	Dihydrolipoyl dehydrogenase, mitochondrial OS=Homo sapiens OX=9606 GN=DLD PE=1 SV=2	DLD	6.24933e+06	1.29842e+08	5.8572e+07	6.49598e+08	5.58107e+06
Q8WWM7	Ataxin-2-like protein OS=Homo sapiens OX=9606 GN=ATXN2L PE=1 SV=2	ATXN2L	1.48937e+06	8.01579e+07	8.5894e+06	1.539e+08	9.42022e+06
P49916	DNA ligase 3 OS=Homo sapiens OX=9606 GN=LIG3 PE=1 SV=2	LIG3	1.00263e+07	2.69429e+07	2.25691e+07	5.06956e+07
Q9UMS4	Pre-mRNA-processing factor 19 OS=Homo sapiens OX=9606 GN=PRPF19 PE=1 SV=1	PRPF19	8.05673e+07	1.65308e+08	1.20465e+08	2.92087e+08	2.28226e+07
Q16363	Laminin subunit alpha-4 OS=Homo sapiens OX=9606 GN=LAMA4 PE=1 SV=4	LAMA4	6.5828e+06	1.71731e+07	5.23706e+06	4.17748e+07	1.92411e+07
Q8WUD1	Ras-related protein Rab-2B OS=Homo sapiens OX=9606 GN=RAB2B PE=1 SV=1	RAB2B	3.44617e+06	2.83526e+08	4.56048e+07	3.23676e+08	1.06717e+08
P15121	Aldo-keto reductase family 1 member B1 OS=Homo sapiens OX=9606 GN=AKR1B1 PE=1 SV=3	AKR1B1	2.04559e+07	4.74996e+07	5.44641e+07	2.69606e+09	2.75138e+08
O76024	Wolframin OS=Homo sapiens OX=9606 GN=WFS1 PE=1 SV=2	WFS1	2.28548e+06	1.79978e+08	3.48885e+07	1.86651e+08	3.48825e+07
A3KMH1	von Willebrand factor A domain-containing protein 8 OS=Homo sapiens OX=9606 GN=VWA8 PE=1 SV=2	VWA8	832336	2.13866e+07	6.14053e+06	4.89025e+07	1.40052e+06
O95299	NADH dehydrogenase [ubiquinone] 1 alpha subcomplex subunit 10, mitochondrial OS=Homo sapiens OX=9606 GN=NDUFA10 PE=1 SV=1	NDUFA10	8.65316e+06	1.91875e+08	9.24445e+07	1.65391e+08	5.78974e+06
Q02878	60S ribosomal protein L6 OS=Homo sapiens OX=9606 GN=RPL6 PE=1 SV=3	RPL6	8.40721e+07	1.62205e+09	5.42545e+08	2.57718e+09	8.8165e+07
Q8WUM0	Nuclear pore complex protein Nup133 OS=Homo sapiens OX=9606 GN=NUP133 PE=1 SV=2	NUP133	2.24243e+06	3.05775e+07	1.07717e+07	1.27582e+08	2.80118e+06
O75400	Pre-mRNA-processing factor 40 homolog A OS=Homo sapiens OX=9606 GN=PRPF40A PE=1 SV=2	PRPF40A	2.86987e+07	6.69941e+07	4.58585e+07	1.11822e+08	8.32951e+06
Q04917	14-3-3 protein eta OS=Homo sapiens OX=9606 GN=YWHAH PE=1 SV=4	YWHAH	3.5372e+06	9.13402e+07	1.7581e+07	487010274	2.89492e+08
Q9Y266	Nuclear migration protein nudC OS=Homo sapiens OX=9606 GN=NUDC PE=1 SV=1	NUDC	822552	4.22117e+07	4.99825e+06	4.65056e+08	4.4584e+07
P49189	4-trimethylaminobutyraldehyde dehydrogenase OS=Homo sapiens OX=9606 GN=ALDH9A1 PE=1 SV=3	ALDH9A1	4.25563e+06	3.99499e+07	8.25567e+06	6.65849e+08	9.85191e+07
Q5M775	Cytospin-B OS=Homo sapiens OX=9606 GN=SPECC1 PE=1 SV=1	SPECC1	997361	4.85726e+06	2.29613e+07	5.52669e+07	5.90172e+06
Q9UI12	V-type proton ATPase subunit H OS=Homo sapiens OX=9606 GN=ATP6V1H PE=1 SV=1	ATP6V1H	3.75795e+06	1.15024e+08	6.377e+07	2.05873e+08	1.56289e+07
Q9BZ29	Dedicator of cytokinesis protein 9 OS=Homo sapiens OX=9606 GN=DOCK9 PE=1 SV=2	DOCK9	305828	3.26039e+06	598709	5.41547e+06	2.50697e+07
Q03405	Urokinase plasminogen activator surface receptor OS=Homo sapiens OX=9606 GN=PLAUR PE=1 SV=1	PLAUR	3.2529e+06	4.31912e+07	2.38375e+07	1.15945e+07	1.09171e+08
Q8TD55	Pleckstrin homology domain-containing family O member 2 OS=Homo sapiens OX=9606 GN=PLEKHO2 PE=1 SV=1	PLEKHO2	358594	9.28815e+06	1.49255e+06	1.39215e+08	1.32541e+08
P08754	Guanine nucleotide-binding protein G(k) subunit alpha OS=Homo sapiens OX=9606 GN=GNAI3 PE=1 SV=3	GNAI3	1.85136e+06	5.29391e+07	3.7119e+07	4.1601e+07	2.74699e+08
Q8N163	Cell cycle and apoptosis regulator protein 2 OS=Homo sapiens OX=9606 GN=CCAR2 PE=1 SV=2	CCAR2; KIAA1967	4.06771e+06	4.88345e+07	2.85534e+07	1.79454e+08	3.67335e+07
P36873	Serine/threonine-protein phosphatase PP1-gamma catalytic subunit OS=Homo sapiens OX=9606 GN=PPP1CC PE=1 SV=1	PPP1CC	2457933	1.65105e+07	4.51912e+06	19390422	11636898
Q9GZR7	ATP-dependent RNA helicase DDX24 OS=Homo sapiens OX=9606 GN=DDX24 PE=1 SV=1	DDX24	3.16143e+06	3.22663e+07	1.88224e+07	8.94143e+07	1.23193e+07
P51531	Probable global transcription activator SNF2L2 OS=Homo sapiens OX=9606 GN=SMARCA2 PE=1 SV=2	SMARCA2	2.02233e+06	5.04835e+06	4.89033e+06	4.65216e+07	683728
Q13332	Receptor-type tyrosine-protein phosphatase S OS=Homo sapiens OX=9606 GN=PTPRS PE=1 SV=3	PTPRS	174155	1.10444e+07	1.52419e+06	3.71327e+08	1.11417e+07
O43660	Pleiotropic regulator 1 OS=Homo sapiens OX=9606 GN=PLRG1 PE=1 SV=1	PLRG1	1.36127e+07	3.96022e+07	3.16843e+07	3.04894e+07	300395
P55010	Eukaryotic translation initiation factor 5 OS=Homo sapiens OX=9606 GN=EIF5 PE=1 SV=2	EIF5	1.66454e+06	2.83249e+07	5.54832e+06	3.1295e+08	2.43044e+07
P37173	TGF-beta receptor type-2 OS=Homo sapiens OX=9606 GN=TGFBR2 PE=1 SV=2	TGFBR2	147745	1.33798e+08	2.14081e+06	1.41786e+07	1.64412e+08
Q9Y639	Neuroplastin OS=Homo sapiens OX=9606 GN=NPTN PE=1 SV=2	NPTN	786002	2.08777e+08	1.97898e+07	1.74231e+08	3.99366e+08
P23528	Cofilin-1 OS=Homo sapiens OX=9606 GN=CFL1 PE=1 SV=3	CFL1	4.22244e+07	4.92212e+08	1.16527e+08	3.65007e+09	1.19376e+09
P05362	Intercellular adhesion molecule 1 OS=Homo sapiens OX=9606 GN=ICAM1 PE=1 SV=2	ICAM1	1.22897e+06	5.07341e+07	1.95319e+07	324391612	3.03752e+08
Q9NYH9	U3 small nucleolar RNA-associated protein 6 homolog OS=Homo sapiens OX=9606 GN=UTP6 PE=2 SV=2	UTP6	1.68568e+07	3.47883e+07	2.80969e+07	8.37596e+07	7.78741e+06
P21283	V-type proton ATPase subunit C 1 OS=Homo sapiens OX=9606 GN=ATP6V1C1 PE=1 SV=4	ATP6V1C1	5.4663e+06	1.75534e+08	8.42642e+07	2.47677e+08	4.24145e+07
Q13620	Cullin-4B OS=Homo sapiens OX=9606 GN=CUL4B PE=1 SV=4	CUL4B	7.89684e+06	3.61613e+07	1.02666e+07	1.97104e+08	3.36164e+07
P51858	Hepatoma-derived growth factor OS=Homo sapiens OX=9606 GN=HDGF PE=1 SV=1	HDGF	8.62969e+06	1.61638e+07	5.76802e+06	5.43702e+08	2.23279e+06
Q8N3V7	Synaptopodin OS=Homo sapiens OX=9606 GN=SYNPO PE=1 SV=2	SYNPO	1.76146e+06	2.70481e+07	3.81324e+07	2.0907e+08	7.60107e+06
Q96PK6	RNA-binding protein 14 OS=Homo sapiens OX=9606 GN=RBM14 PE=1 SV=2	RBM14; RBM14-RBM4	1.35983e+07	2.00865e+08	6.39791e+07	3.54974e+08	8.2855e+07
P51116	Fragile X mental retardation syndrome-related protein 2 OS=Homo sapiens OX=9606 GN=FXR2 PE=1 SV=2	FXR2	5.8405e+06	2.16112e+07	1.85592e+07	8.53538e+07	1.67778e+06
P21964	Catechol O-methyltransferase OS=Homo sapiens OX=9606 GN=COMT PE=1 SV=2	COMT	1.79836e+07	1.72911e+08	3.03932e+07	2.87545e+08	2.08989e+07
O60518	Ran-binding protein 6 OS=Homo sapiens OX=9606 GN=RANBP6 PE=1 SV=2	RANBP6	277789	2.88131e+07	3.1803e+06	2.64417e+07	2.26455e+06
Q14240	Eukaryotic initiation factor 4A-II OS=Homo sapiens OX=9606 GN=EIF4A2 PE=1 SV=2	EIF4A2	742981	5488417	616684	8.33351e+07	2.84489e+06
P49754	Vacuolar protein sorting-associated protein 41 homolog OS=Homo sapiens OX=9606 GN=VPS41 PE=1 SV=3	VPS41	103949	1.19766e+07	3.31512e+06	2.4459e+07	1.18399e+07
P51148	Ras-related protein Rab-5C OS=Homo sapiens OX=9606 GN=RAB5C PE=1 SV=2	RAB5C	3.02455e+06	2.48638e+08	3.22649e+07	3.40868e+08	1.59133e+08
P30533	Alpha-2-macroglobulin receptor-associated protein OS=Homo sapiens OX=9606 GN=LRPAP1 PE=1 SV=1	LRPAP1	1.2006e+07	4.06361e+08	6.9325e+07	4.41739e+08	1.34416e+07
Q9Y224	RNA transcription, translation and transport factor protein OS=Homo sapiens OX=9606 GN=RTRAF PE=1 SV=1	C14orf166; RTRAF	1.31853e+07	1.54436e+08	7.17439e+07	4.5433e+08	3.00703e+07
O95347	Structural maintenance of chromosomes protein 2 OS=Homo sapiens OX=9606 GN=SMC2 PE=1 SV=2	SMC2	1.8831e+06	2.19273e+07	5.47037e+06	7.40061e+07	1.13611e+07
Q07666	KH domain-containing, RNA-binding, signal transduction-associated protein 1 OS=Homo sapiens OX=9606 GN=KHDRBS1 PE=1 SV=1	KHDRBS1	5.52839e+07	9.69785e+07	8.79687e+07	6.79224e+08	3.52615e+06
Q12904	Aminoacyl tRNA synthase complex-interacting multifunctional protein 1 OS=Homo sapiens OX=9606 GN=AIMP1 PE=1 SV=2	AIMP1	7.14458e+06	4.34684e+07	2.4666e+07	3.58651e+08	1.13489e+07
P10155	60 kDa SS-A/Ro ribonucleoprotein OS=Homo sapiens OX=9606 GN=RO60 PE=1 SV=2	TROVE2	1.46551e+06	2.13507e+07	4.51428e+06	4.15058e+08	1.23919e+07
O75477	Erlin-1 OS=Homo sapiens OX=9606 GN=ERLIN1 PE=1 SV=1	ERLIN1	7.00567e+06	3.12614e+08	1.06226e+08	2.26961e+08	1.11579e+07
Q96GQ7	Probable ATP-dependent RNA helicase DDX27 OS=Homo sapiens OX=9606 GN=DDX27 PE=1 SV=2	DDX27	1.36804e+07	1.67888e+08	8.27448e+07	2.01147e+08	2.42997e+07
Q14689	Disco-interacting protein 2 homolog A OS=Homo sapiens OX=9606 GN=DIP2A PE=1 SV=2	DIP2A	403215	5.54941e+06	1.51692e+06	1.20893e+07	3.15772e+07
Q96DZ1	Endoplasmic reticulum lectin 1 OS=Homo sapiens OX=9606 GN=ERLEC1 PE=1 SV=1	ERLEC1	536270	9.78042e+07	1.31896e+07	7.5254e+07	5.83424e+06
Q15019	Septin-2 OS=Homo sapiens OX=9606 GN=SEPT2 PE=1 SV=1	SEPT2	3.37711e+06	9.56113e+07	2.41961e+07	8.45729e+08	4.16926e+07
O15143	Actin-related protein 2/3 complex subunit 1B OS=Homo sapiens OX=9606 GN=ARPC1B PE=1 SV=3	ARPC1B	1.4713e+07	1.18971e+08	8.14626e+07	5.23502e+08	7.91295e+07
Q12802	A-kinase anchor protein 13 OS=Homo sapiens OX=9606 GN=AKAP13 PE=1 SV=2	AKAP13	2.17418e+06	6.59685e+07	1.30824e+07	1.293e+08	1.78886e+07
Q14498	RNA-binding protein 39 OS=Homo sapiens OX=9606 GN=RBM39 PE=1 SV=2	RBM39	9.00103e+06	5.04898e+07	3.39303e+07	1.60229e+08	3.08855e+06
Q9Y305	Acyl-coenzyme A thioesterase 9, mitochondrial OS=Homo sapiens OX=9606 GN=ACOT9 PE=1 SV=2	ACOT9	6.01746e+06	6.76786e+07	4.14452e+07	2.57724e+08	6.00049e+06
Q9UNM6	26S proteasome non-ATPase regulatory subunit 13 OS=Homo sapiens OX=9606 GN=PSMD13 PE=1 SV=2	PSMD13	7.5972e+06	7.57917e+07	2.54051e+07	6.70275e+08	4.88535e+07
Q96CW1	AP-2 complex subunit mu OS=Homo sapiens OX=9606 GN=AP2M1 PE=1 SV=2	AP2M1	1.59709e+07	2.59398e+08	1.3666e+08	4.60312e+08	1.42134e+08
Q9H9B4	Sideroflexin-1 OS=Homo sapiens OX=9606 GN=SFXN1 PE=1 SV=4	SFXN1	1.48943e+07	5.11639e+08	2.11728e+08	4.34251e+08	1.94181e+07
Q9HDC9	Adipocyte plasma membrane-associated protein OS=Homo sapiens OX=9606 GN=APMAP PE=1 SV=2	APMAP	5.03334e+06	4.00257e+08	4.86369e+07	8.08026e+08	6.66973e+07
Q01814	Plasma membrane calcium-transporting ATPase 2 OS=Homo sapiens OX=9606 GN=ATP2B2 PE=1 SV=2	ATP2B2	95308.7	1.36228e+06	1.35092e+06		1412465
O00443	Phosphatidylinositol 4-phosphate 3-kinase C2 domain-containing subunit alpha OS=Homo sapiens OX=9606 GN=PIK3C2A PE=1 SV=2	PIK3C2A	2.84662e+07	8.39472e+07	4.40426e+07	2.59943e+08	1.36675e+07
Q9BT78	COP9 signalosome complex subunit 4 OS=Homo sapiens OX=9606 GN=COPS4 PE=1 SV=1	COPS4	1.56676e+06	2.22583e+07	7.83671e+06	2.21149e+08	2.2129e+07
Q9NXF1	Testis-expressed protein 10 OS=Homo sapiens OX=9606 GN=TEX10 PE=1 SV=2	TEX10	4.92182e+06	6.06296e+07	2.83136e+07	96925810	8.40277e+06
O94925	Glutaminase kidney isoform, mitochondrial OS=Homo sapiens OX=9606 GN=GLS PE=1 SV=1	GLS	1.82647e+06	7.46171e+07	2.7468e+07	6.21205e+08	1.52813e+06
Q5GLZ8	Probable E3 ubiquitin-protein ligase HERC4 OS=Homo sapiens OX=9606 GN=HERC4 PE=1 SV=1	HERC4	194503	2.3028e+07	4.43446e+06	5.31045e+07	1.54749e+07
P12429	Annexin A3 OS=Homo sapiens OX=9606 GN=ANXA3 PE=1 SV=3	ANXA3	1.63785e+06	2.15259e+08	3.45749e+06	5.1043e+08	3.4211e+08
O94808	Glutamine--fructose-6-phosphate aminotransferase [isomerizing] 2 OS=Homo sapiens OX=9606 GN=GFPT2 PE=1 SV=3	GFPT2	931517	2.77948e+07	1.17949e+07	8.06487e+07	2.53621e+07
Q99714	3-hydroxyacyl-CoA dehydrogenase type-2 OS=Homo sapiens OX=9606 GN=HSD17B10 PE=1 SV=3	HSD17B10	6.07115e+06	126372853	4.83602e+07	6.44604e+08	1.37292e+07
Q8IXI1	Mitochondrial Rho GTPase 2 OS=Homo sapiens OX=9606 GN=RHOT2 PE=1 SV=2	RHOT2	1.1872e+06	1.46718e+08	3.49102e+07	6.79742e+07	3.6816e+07
Q15738	Sterol-4-alpha-carboxylate 3-dehydrogenase, decarboxylating OS=Homo sapiens OX=9606 GN=NSDHL PE=1 SV=2	NSDHL	645827	5.78143e+07	3.00006e+06	1.8069e+08	9.10921e+06
Q9Y617	Phosphoserine aminotransferase OS=Homo sapiens OX=9606 GN=PSAT1 PE=1 SV=2	PSAT1	2.1861e+08	5.55641e+08	1.11499e+09	7.61889e+08	3.8754e+08
P13611	Versican core protein OS=Homo sapiens OX=9606 GN=VCAN PE=1 SV=3	VCAN	2.58962e+07	2.9625e+07	9.2832e+07	3.96693e+07	6.63144e+06
Q9P266	Junctional protein associated with coronary artery disease OS=Homo sapiens OX=9606 GN=JCAD PE=1 SV=3	KIAA1462; JCAD	286078	2.6024e+07	7.81505e+06	8.59323e+07	1.31469e+07
Q13098	COP9 signalosome complex subunit 1 OS=Homo sapiens OX=9606 GN=GPS1 PE=1 SV=4	GPS1	847691	1.94594e+07	5.68507e+06	2.16606e+08	2.16636e+07
Q16720	Plasma membrane calcium-transporting ATPase 3 OS=Homo sapiens OX=9606 GN=ATP2B3 PE=1 SV=3	ATP2B3	28179.7	290360	81082.7		250967
Q13523	Serine/threonine-protein kinase PRP4 homolog OS=Homo sapiens OX=9606 GN=PRPF4B PE=1 SV=3	PRPF4B	9.25817e+06	3.75293e+07	2.06765e+07	3.12539e+07	1.34664e+07
P63241	Eukaryotic translation initiation factor 5A-1 OS=Homo sapiens OX=9606 GN=EIF5A PE=1 SV=2	EIF5A	1.3692e+07	1.75422e+08	4.65873e+07	2.76473e+09	3.54806e+08
Q15758	Neutral amino acid transporter B(0) OS=Homo sapiens OX=9606 GN=SLC1A5 PE=1 SV=2	SLC1A5	2.28664e+06	3.79203e+08	9.88276e+07	4.94446e+08	3.52267e+09
P60981	Destrin OS=Homo sapiens OX=9606 GN=DSTN PE=1 SV=3	DSTN	4.10029e+06	1.47696e+08	4.50684e+07	1.88596e+09	3.27892e+08
Q9H0U4	Ras-related protein Rab-1B OS=Homo sapiens OX=9606 GN=RAB1B PE=1 SV=1	RAB1B	1.85047e+06	2.36226e+08	3.36374e+07	1.31004e+08	1.05341e+08
A1L0T0	Acetolactate synthase-like protein OS=Homo sapiens OX=9606 GN=ILVBL PE=1 SV=2	ILVBL	525175	1.00671e+08	1.00393e+07	7.52181e+07	1.51806e+07
P42166	Lamina-associated polypeptide 2, isoform alpha OS=Homo sapiens OX=9606 GN=TMPO PE=1 SV=2	TMPO	1.14711e+07	6.67375e+07	3.11073e+07	1.48848e+08	3.20449e+06
P17980	26S proteasome regulatory subunit 6A OS=Homo sapiens OX=9606 GN=PSMC3 PE=1 SV=3	PSMC3	1.36982e+07	3.26039e+08	1.31056e+08	5.50605e+08	3.59015e+07
Q5D862	Filaggrin-2 OS=Homo sapiens OX=9606 GN=FLG2 PE=1 SV=1	FLG2	1.27358e+07	6.57157e+06	8.98761e+06	2.5365e+07	1.81868e+07
P37059	Estradiol 17-beta-dehydrogenase 2 OS=Homo sapiens OX=9606 GN=HSD17B2 PE=1 SV=1	HSD17B2	1.44459e+06	6.67324e+07	5.33345e+07	3.10018e+08	4.37411e+07
P46934	E3 ubiquitin-protein ligase NEDD4 OS=Homo sapiens OX=9606 GN=NEDD4 PE=1 SV=4	NEDD4	13534.4	3.42906e+07	906895	1.40546e+07	2.12119e+07
O75844	CAAX prenyl protease 1 homolog OS=Homo sapiens OX=9606 GN=ZMPSTE24 PE=1 SV=2	ZMPSTE24	2.72226e+06	2.76527e+08	3.99812e+07	1.89438e+08	1.94708e+07
Q9BXP5	Serrate RNA effector molecule homolog OS=Homo sapiens OX=9606 GN=SRRT PE=1 SV=1	SRRT	3.50378e+06	4.59687e+07	1.31151e+07	2.39998e+08	5.77583e+07
P78316	Nucleolar protein 14 OS=Homo sapiens OX=9606 GN=NOP14 PE=1 SV=3	NOP14	4.01045e+06	3.60551e+07	1.87108e+07	1.83714e+08	6.87922e+06
Q99442	Translocation protein SEC62 OS=Homo sapiens OX=9606 GN=SEC62 PE=1 SV=1	SEC62	2.92777e+06	2.51276e+08	6.37475e+07	2.22037e+08	8.5533e+06
Q5VY43	Platelet endothelial aggregation receptor 1 OS=Homo sapiens OX=9606 GN=PEAR1 PE=1 SV=1	PEAR1		1.11818e+07	100275	10799089	2.74293e+07
P62820	Ras-related protein Rab-1A OS=Homo sapiens OX=9606 GN=RAB1A PE=1 SV=3	RAB1A	6.10342e+06	6.5468e+08	1.23025e+08	7.72657e+08	4.04225e+08
P68400	Casein kinase II subunit alpha OS=Homo sapiens OX=9606 GN=CSNK2A1 PE=1 SV=1	CSNK2A1	6.64548e+06	6.7423e+07	2.38605e+07	1.88849e+08	2.93865e+07
Q14978	Nucleolar and coiled-body phosphoprotein 1 OS=Homo sapiens OX=9606 GN=NOLC1 PE=1 SV=2	NOLC1	8.08778e+06	4.98341e+07	4.33444e+07	5.28459e+07	2.54269e+06
Q16850	Lanosterol 14-alpha demethylase OS=Homo sapiens OX=9606 GN=CYP51A1 PE=1 SV=3	CYP51A1	805820	1.84208e+08	1.21166e+07	2.7584e+08	1.19241e+07
Q8NEY1	Neuron navigator 1 OS=Homo sapiens OX=9606 GN=NAV1 PE=1 SV=2	NAV1	491792	1.49785e+07	2.10301e+06	1.6941e+07	2.07191e+07
P28838	Cytosol aminopeptidase OS=Homo sapiens OX=9606 GN=LAP3 PE=1 SV=3	LAP3	3.12452e+06	3.31918e+07	9.27212e+06	3.55796e+08	3.31969e+07
Q16795	NADH dehydrogenase [ubiquinone] 1 alpha subcomplex subunit 9, mitochondrial OS=Homo sapiens OX=9606 GN=NDUFA9 PE=1 SV=2	NDUFA9	1.00865e+07	3.21863e+08	1.2601e+08	3.26315e+08	154292
Q95604	HLA class I histocompatibility antigen, Cw-17 alpha chain OS=Homo sapiens OX=9606 GN=HLA-C PE=1 SV=1	HLA-C	1.35384e+06	2.06874e+07	2.21572e+07	3.70781e+08	2.66032e+08
Q13162	Peroxiredoxin-4 OS=Homo sapiens OX=9606 GN=PRDX4 PE=1 SV=1	PRDX4	5.60567e+06	2.50534e+07	1.28573e+07	7.09538e+08	2.91936e+06
Q13769	THO complex subunit 5 homolog OS=Homo sapiens OX=9606 GN=THOC5 PE=1 SV=2	THOC5	8.57549e+06	2.18341e+07	1.8732e+07	3.12789e+07	17602.2
Q96FV9	THO complex subunit 1 OS=Homo sapiens OX=9606 GN=THOC1 PE=1 SV=1	THOC1	1.52287e+07	1.04256e+08	5.4394e+07	3.49651e+07	4.41975e+06
Q6S8J3	POTE ankyrin domain family member E OS=Homo sapiens OX=9606 GN=POTEE PE=2 SV=3	POTEE	183964	4.53088e+06	1.76674e+06		2961420
O75718	Cartilage-associated protein OS=Homo sapiens OX=9606 GN=CRTAP PE=1 SV=1	CRTAP	2.35962e+06	1.14383e+08	3.99971e+07	6.42978e+08	1.98264e+06
P25786	Proteasome subunit alpha type-1 OS=Homo sapiens OX=9606 GN=PSMA1 PE=1 SV=1	PSMA1	8.30601e+06	2.92134e+08	1.11157e+07	8.76958e+08	8.67998e+07
Q9UH65	Switch-associated protein 70 OS=Homo sapiens OX=9606 GN=SWAP70 PE=1 SV=1	SWAP70	1.42918e+06	1.27667e+07	3.76901e+06	2.90432e+08	1.6196e+07
Q8IZL8	Proline-, glutamic acid- and leucine-rich protein 1 OS=Homo sapiens OX=9606 GN=PELP1 PE=1 SV=2	PELP1	1.30075e+07	1.07373e+08	5.01637e+07	1.4518e+08	9.20787e+06
Q6P1N0	Coiled-coil and C2 domain-containing protein 1A OS=Homo sapiens OX=9606 GN=CC2D1A PE=1 SV=1	CC2D1A	1.28519e+06	2.72764e+07	5.34168e+06	39159597	2.53876e+07
Q9BRR6	ADP-dependent glucokinase OS=Homo sapiens OX=9606 GN=ADPGK PE=1 SV=1	ADPGK	232830	6.54539e+07	7.29051e+06	1.01133e+08	4.0189e+06
Q8IX01	SURP and G-patch domain-containing protein 2 OS=Homo sapiens OX=9606 GN=SUGP2 PE=1 SV=2	SUGP2	5.41147e+06	5.15821e+07	2.27842e+07	7.6039e+08	2.62906e+06
P50453	Serpin B9 OS=Homo sapiens OX=9606 GN=SERPINB9 PE=1 SV=1	SERPINB9	846548	4.07646e+06	2.895e+06	3.50909e+08	5.01374e+07
Q31612	HLA class I histocompatibility antigen, B-73 alpha chain OS=Homo sapiens OX=9606 GN=HLA-B PE=1 SV=1	HLA-B	8.93613e+06	4.35024e+08	1.6775e+08	8.47652e+08	1.58551e+09
Q96KG9	N-terminal kinase-like protein OS=Homo sapiens OX=9606 GN=SCYL1 PE=1 SV=1	SCYL1	2.69995e+06	5.06796e+07	1.22412e+07	1.26544e+08	1.77937e+07
P30519	Heme oxygenase 2 OS=Homo sapiens OX=9606 GN=HMOX2 PE=1 SV=2	HMOX2	874449	2.36502e+08	1.92302e+07	5.5664e+08	8.84157e+06
Q9UKN8	General transcription factor 3C polypeptide 4 OS=Homo sapiens OX=9606 GN=GTF3C4 PE=1 SV=2	GTF3C4	1.12778e+07	9.53954e+06	1.50063e+07	1.45784e+07	1.68068e+06
P56945	Breast cancer anti-estrogen resistance protein 1 OS=Homo sapiens OX=9606 GN=BCAR1 PE=1 SV=2	BCAR1	524572	1.60071e+07	2.79073e+06	3.80525e+07	2.81363e+07
P50579	Methionine aminopeptidase 2 OS=Homo sapiens OX=9606 GN=METAP2 PE=1 SV=1	METAP2	4.85443e+06	1.435e+07	6.51021e+06	5.0408e+07	4.76225e+06
Q03519	Antigen peptide transporter 2 OS=Homo sapiens OX=9606 GN=TAP2 PE=1 SV=1	TAP2	1.37866e+06	9.2386e+07	1.51927e+07	3.07104e+08	8.55857e+06
Q9Y2E4	Disco-interacting protein 2 homolog C OS=Homo sapiens OX=9606 GN=DIP2C PE=1 SV=2	DIP2C	586262	7.47577e+06	1.04064e+06	8.32574e+07	3.58984e+07
Q69YN4	Protein virilizer homolog OS=Homo sapiens OX=9606 GN=VIRMA PE=1 SV=2	KIAA1429; VIRMA	2.70904e+06	8.99553e+06	7.9532e+06	1.86924e+07	3.34959e+06
Q8TDB6	E3 ubiquitin-protein ligase DTX3L OS=Homo sapiens OX=9606 GN=DTX3L PE=1 SV=1	DTX3L	2.71752e+06	8.54605e+06	8.11395e+06	4.61597e+08	8.98e+06
Q9BSQ5	Cerebral cavernous malformations 2 protein OS=Homo sapiens OX=9606 GN=CCM2 PE=1 SV=1	CCM2	358614	2.04006e+07	4.86098e+06	813002	3.18497e+07
P61163	Alpha-centractin OS=Homo sapiens OX=9606 GN=ACTR1A PE=1 SV=1	ACTR1A	5.64712e+06	9.14859e+07	4.19039e+07	6.08493e+08	4.25594e+07
Q8IWE2	Protein NOXP20 OS=Homo sapiens OX=9606 GN=FAM114A1 PE=1 SV=2	FAM114A1	367952	2.21017e+07	8.82603e+06	9.58181e+07	1.2022e+07
Q96AG4	Leucine-rich repeat-containing protein 59 OS=Homo sapiens OX=9606 GN=LRRC59 PE=1 SV=1	LRRC59	4.68993e+07	1.92472e+09	4.22018e+08	1.19855e+09	1.31353e+07
Q92597	Protein NDRG1 OS=Homo sapiens OX=9606 GN=NDRG1 PE=1 SV=1	NDRG1	109219	6.5878e+06	1.82371e+06	199654305	4.08982e+07
Q03169	Tumor necrosis factor alpha-induced protein 2 OS=Homo sapiens OX=9606 GN=TNFAIP2 PE=2 SV=2	TNFAIP2	5642.89	1.29808e+06	1.79313e+06	1.80662e+08	4.48995e+07
Q8IVL6	Prolyl 3-hydroxylase 3 OS=Homo sapiens OX=9606 GN=P3H3 PE=1 SV=1	LEPREL2; P3H3	1.33958e+06	2.08356e+07	1.24063e+07	2.52719e+08	906468
Q53H12	Acylglycerol kinase, mitochondrial OS=Homo sapiens OX=9606 GN=AGK PE=1 SV=2	AGK	1.30042e+07	2.89332e+08	6.32628e+07	1.64687e+08	2.12044e+08
P27635	60S ribosomal protein L10 OS=Homo sapiens OX=9606 GN=RPL10 PE=1 SV=4	RPL10	2.75984e+07	6.52145e+08	2.74216e+08	1.22043e+09	8.25565e+07
P05120	Plasminogen activator inhibitor 2 OS=Homo sapiens OX=9606 GN=SERPINB2 PE=1 SV=2	SERPINB2	477336	3.42382e+07	1.45177e+07	1.14719e+09	1.23403e+08
P62424	60S ribosomal protein L7a OS=Homo sapiens OX=9606 GN=RPL7A PE=1 SV=2	RPL7A	7.65867e+07	1.24341e+09	487233557	1.47143e+09	1.42479e+08
Q5BKZ1	DBIRD complex subunit ZNF326 OS=Homo sapiens OX=9606 GN=ZNF326 PE=1 SV=2	ZNF326	7.32915e+06	4.43911e+07	3.80077e+07	1.00002e+08	803158
O14979	Heterogeneous nuclear ribonucleoprotein D-like OS=Homo sapiens OX=9606 GN=HNRNPDL PE=1 SV=3	HNRNPDL; HNRPDL	5.59383e+07	1.0319e+08	8.01525e+07	1.74346e+08	4.65557e+07
P28288	ATP-binding cassette sub-family D member 3 OS=Homo sapiens OX=9606 GN=ABCD3 PE=1 SV=1	ABCD3	1.2562e+07	1.48549e+08	8.66534e+07	1.88782e+08	1.02965e+06
Q5VZK9	F-actin-uncapping protein LRRC16A OS=Homo sapiens OX=9606 GN=CARMIL1 PE=1 SV=1	LRRC16A; CARMIL1	689741	2.0582e+07	2.53545e+06	9.62804e+06	1.78684e+07
P07948	Tyrosine-protein kinase Lyn OS=Homo sapiens OX=9606 GN=LYN PE=1 SV=3	LYN	3.08278e+06	8.43485e+07	6.28003e+07	1.97907e+08	2.58852e+08
Q86XL3	Ankyrin repeat and LEM domain-containing protein 2 OS=Homo sapiens OX=9606 GN=ANKLE2 PE=1 SV=4	ANKLE2	514581	3.28223e+07	7.50241e+06	4.59669e+07	1.39734e+07
Q9BVK6	Transmembrane emp24 domain-containing protein 9 OS=Homo sapiens OX=9606 GN=TMED9 PE=1 SV=2	TMED9	7.48785e+06	7.48019e+08	1.74675e+08	7.8742e+08	1.53072e+08
Q96TC7	Regulator of microtubule dynamics protein 3 OS=Homo sapiens OX=9606 GN=RMDN3 PE=1 SV=2	FAM82A2; RMDN3	1.53454e+07	1.33395e+08	1.09389e+08	2.62615e+08	3.8746e+06
P61225	Ras-related protein Rap-2b OS=Homo sapiens OX=9606 GN=RAP2B PE=1 SV=1	RAP2B	2.47323e+06	1.57811e+08	3.28588e+07	8.80474e+07	2.54533e+08
Q7Z434	Mitochondrial antiviral-signaling protein OS=Homo sapiens OX=9606 GN=MAVS PE=1 SV=2	MAVS	1.11178e+06	9.62207e+07	3.33814e+07	9.19985e+07	2.12876e+06
Q00325	Phosphate carrier protein, mitochondrial OS=Homo sapiens OX=9606 GN=SLC25A3 PE=1 SV=2	SLC25A3	3.65775e+07	1.73842e+09	6.41216e+08	5.63005e+08	8.04483e+06
Q9NX63	MICOS complex subunit MIC19 OS=Homo sapiens OX=9606 GN=CHCHD3 PE=1 SV=1	CHCHD3	2.53133e+08	7.23283e+08	3.81527e+08	3.54795e+08	1.74658e+08
O95394	Phosphoacetylglucosamine mutase OS=Homo sapiens OX=9606 GN=PGM3 PE=1 SV=1	PGM3	2.7744e+06	4.48767e+07	3.13623e+07	5.54784e+08	9.55209e+07
P05388	60S acidic ribosomal protein P0 OS=Homo sapiens OX=9606 GN=RPLP0 PE=1 SV=1	RPLP0	8.20859e+07	1.35605e+09	5.38483e+08	2.222e+09	6.51595e+07
Q96CC6	Inactive rhomboid protein 1 OS=Homo sapiens OX=9606 GN=RHBDF1 PE=1 SV=2	RHBDF1	6.50235e+06	9.74788e+07	4.68736e+07	7.7392e+06	8.44827e+07
Q16543	Hsp90 co-chaperone Cdc37 OS=Homo sapiens OX=9606 GN=CDC37 PE=1 SV=1	CDC37	1.63102e+06	6.4477e+07	1.02978e+07	3.99274e+08	8.02359e+07
Q6IBS0	Twinfilin-2 OS=Homo sapiens OX=9606 GN=TWF2 PE=1 SV=2	TWF2	1.58934e+06	1.67767e+07	5.29124e+06	2.12747e+08	3.38622e+07
Q14165	Malectin OS=Homo sapiens OX=9606 GN=MLEC PE=1 SV=1	MLEC	1.01159e+07	4.55978e+08	1.16661e+08	3.21951e+08	9.31471e+06
P11498	Pyruvate carboxylase, mitochondrial OS=Homo sapiens OX=9606 GN=PC PE=1 SV=2	PC	704734	4.16811e+07	9.79769e+06	9.92794e+07	3.96773e+07
P50148	Guanine nucleotide-binding protein G(q) subunit alpha OS=Homo sapiens OX=9606 GN=GNAQ PE=1 SV=4	GNAQ	37872.7	9.80082e+06	2.49172e+06	9.72427e+06	3.60914e+07
Q7Z460	CLIP-associating protein 1 OS=Homo sapiens OX=9606 GN=CLASP1 PE=1 SV=1	CLASP1	2.10079e+07	6.82431e+07	4.38754e+07	2.05316e+07	1.04934e+07
Q01780	Exosome component 10 OS=Homo sapiens OX=9606 GN=EXOSC10 PE=1 SV=2	EXOSC10	9.79916e+06	3.18187e+07	3.00433e+07	5.01146e+07	1.26386e+06
Q14596	Next to BRCA1 gene 1 protein OS=Homo sapiens OX=9606 GN=NBR1 PE=1 SV=3	NBR1	342838	7.40197e+07	9.05233e+06	8.64897e+07	7.33249e+06
P05387	60S acidic ribosomal protein P2 OS=Homo sapiens OX=9606 GN=RPLP2 PE=1 SV=1	RPLP2	2.33177e+08	2.30125e+09	8.4699e+08	2.9175e+09	6.88338e+07
P08237	ATP-dependent 6-phosphofructokinase, muscle type OS=Homo sapiens OX=9606 GN=PFKM PE=1 SV=2	PFKM	1.13031e+06	1.72448e+07	4.54317e+06	6.1896e+07	1.39619e+07
Q86W42	THO complex subunit 6 homolog OS=Homo sapiens OX=9606 GN=THOC6 PE=1 SV=1	THOC6	1.46342e+07	2.53358e+07	2.57617e+07	5.58967e+07
Q16851	UTP--glucose-1-phosphate uridylyltransferase OS=Homo sapiens OX=9606 GN=UGP2 PE=1 SV=5	UGP2	951708	1.61277e+07	7.90103e+06	4.97225e+08	4.70774e+07
P27695	DNA-(apurinic or apyrimidinic site) lyase OS=Homo sapiens OX=9606 GN=APEX1 PE=1 SV=2	APEX1	4.80056e+07	3.48594e+07	9.93205e+06	3.33785e+08	9.56343e+06
Q9BQ39	ATP-dependent RNA helicase DDX50 OS=Homo sapiens OX=9606 GN=DDX50 PE=1 SV=1	DDX50	3.31239e+06	3.38722e+07	1.78808e+07	4.17104e+07	6.74587e+06
O60287	Nucleolar pre-ribosomal-associated protein 1 OS=Homo sapiens OX=9606 GN=URB1 PE=1 SV=4	URB1	699788	4.13023e+06	4.1085e+06	1.37831e+07	42393.8
P42696	RNA-binding protein 34 OS=Homo sapiens OX=9606 GN=RBM34 PE=1 SV=2	RBM34	3.68001e+06	1.05998e+08	6.64981e+07	2.12164e+08	2.05134e+06
P35659	Protein DEK OS=Homo sapiens OX=9606 GN=DEK PE=1 SV=1	DEK	1.46414e+07	7.47381e+07	4.05382e+07	8.19625e+07	797306
Q9NUU7	ATP-dependent RNA helicase DDX19A OS=Homo sapiens OX=9606 GN=DDX19A PE=1 SV=1	DDX19A	253467	3.40083e+07	8.22716e+06	3.2592e+08	4.23311e+07
Q9Y3L5	Ras-related protein Rap-2c OS=Homo sapiens OX=9606 GN=RAP2C PE=1 SV=1	RAP2C	164635	2.11767e+07	5.64187e+06	1.39099e+07	7.69709e+07
Q9UQB8	Brain-specific angiogenesis inhibitor 1-associated protein 2 OS=Homo sapiens OX=9606 GN=BAIAP2 PE=1 SV=1	BAIAP2	1.72861e+06	2.2693e+07	4.86226e+06	6.87554e+07	6.25569e+07
P08243	Asparagine synthetase [glutamine-hydrolyzing] OS=Homo sapiens OX=9606 GN=ASNS PE=1 SV=4	ASNS	270550	2.10905e+07	1.30542e+07	2.32226e+08	6.33709e+07
Q9H6B4	CXADR-like membrane protein OS=Homo sapiens OX=9606 GN=CLMP PE=1 SV=1	CLMP	39962.2	5.33212e+07	1.19876e+07	141844006	2.23669e+08
Q9H6R4	Nucleolar protein 6 OS=Homo sapiens OX=9606 GN=NOL6 PE=1 SV=2	NOL6	5.96995e+06	4.59847e+07	2.65743e+07	7.82647e+07	2.46071e+06
Q13217	DnaJ homolog subfamily C member 3 OS=Homo sapiens OX=9606 GN=DNAJC3 PE=1 SV=1	DNAJC3	1.27352e+06	2.88515e+07	1.26254e+07	6.24361e+08	1.09015e+07
P82650	28S ribosomal protein S22, mitochondrial OS=Homo sapiens OX=9606 GN=MRPS22 PE=1 SV=1	MRPS22	1.38519e+06	6.66239e+07	1.84067e+07	182460035	140205
Q8TDN6	Ribosome biogenesis protein BRX1 homolog OS=Homo sapiens OX=9606 GN=BRIX1 PE=1 SV=2	BRIX1	6.66236e+06	4.41535e+07	6.08003e+07	9.43547e+07	1.93737e+06
P63244	Receptor of activated protein C kinase 1 OS=Homo sapiens OX=9606 GN=RACK1 PE=1 SV=3	GNB2L1; RACK1	9.24374e+06	1.66854e+08	4.98165e+07	8.03183e+08	3.21412e+07
Q99848	Probable rRNA-processing protein EBP2 OS=Homo sapiens OX=9606 GN=EBNA1BP2 PE=1 SV=2	EBNA1BP2	1.04937e+07	6.33149e+07	6.21275e+07	2.3902e+08	9.12752e+06
Q7Z6B7	SLIT-ROBO Rho GTPase-activating protein 1 OS=Homo sapiens OX=9606 GN=SRGAP1 PE=1 SV=1	SRGAP1	186245	8.28395e+06	1.59175e+06	3.13625e+07	2.6646e+07
O95466	Formin-like protein 1 OS=Homo sapiens OX=9606 GN=FMNL1 PE=1 SV=3	FMNL1	159545	5.8982e+06	2.09225e+06	1.01874e+07	4.85496e+07
P46013	Proliferation marker protein Ki-67 OS=Homo sapiens OX=9606 GN=MKI67 PE=1 SV=2	MKI67	1.16916e+06	1.66632e+07	1.26101e+06	7.05908e+06	231015
Q8IXB1	DnaJ homolog subfamily C member 10 OS=Homo sapiens OX=9606 GN=DNAJC10 PE=1 SV=2	DNAJC10	2.19367e+06	4.3288e+07	1.53816e+07	2.60389e+08	8.6421e+06
Q9NYU1	UDP-glucose:glycoprotein glucosyltransferase 2 OS=Homo sapiens OX=9606 GN=UGGT2 PE=1 SV=4	UGGT2	2.11574e+06	3.42828e+07	2.22566e+07	1.09773e+08	1.47567e+07
P11177	Pyruvate dehydrogenase E1 component subunit beta, mitochondrial OS=Homo sapiens OX=9606 GN=PDHB PE=1 SV=3	PDHB	5.50784e+06	9.91529e+07	9.0172e+07	4.96936e+08	2.26196e+06
Q6NUM9	All-trans-retinol 13,14-reductase OS=Homo sapiens OX=9606 GN=RETSAT PE=1 SV=2	RETSAT	4.24498e+06	7.70269e+07	1.65819e+07	2.43382e+08	9.9606e+06
Q9BYT8	Neurolysin, mitochondrial OS=Homo sapiens OX=9606 GN=NLN PE=1 SV=1	NLN	163874	1.1138e+07	1.63126e+06	2.40266e+08	9.53617e+06
P30566	Adenylosuccinate lyase OS=Homo sapiens OX=9606 GN=ADSL PE=1 SV=2	ADSL	197571	4.48262e+06	472850	2.39725e+08	7.97894e+06
Q6PIU2	Neutral cholesterol ester hydrolase 1 OS=Homo sapiens OX=9606 GN=NCEH1 PE=1 SV=3	NCEH1	1.11303e+06	1.82417e+08	1.33121e+07	1.42851e+08	1.87111e+07
Q9UBT2	SUMO-activating enzyme subunit 2 OS=Homo sapiens OX=9606 GN=UBA2 PE=1 SV=2	UBA2	1.62942e+06	1.05172e+07	1.08857e+07	2.28959e+08	1.81004e+06
O95479	GDH/6PGL endoplasmic bifunctional protein OS=Homo sapiens OX=9606 GN=H6PD PE=1 SV=2	H6PD	1.92838e+06	7.59448e+06	7.06969e+06	2.58883e+08	1.66872e+06
P62318	Small nuclear ribonucleoprotein Sm D3 OS=Homo sapiens OX=9606 GN=SNRPD3 PE=1 SV=1	SNRPD3	5.89869e+07	1.33775e+08	9.22264e+07	3.84506e+08	4.44654e+06
Q8WWI5	Choline transporter-like protein 1 OS=Homo sapiens OX=9606 GN=SLC44A1 PE=1 SV=1	SLC44A1	22034.2	3.43076e+07	2.15146e+06	1.61956e+07	1.64359e+08
P62491	Ras-related protein Rab-11A OS=Homo sapiens OX=9606 GN=RAB11A PE=1 SV=3	RAB11A	154329	1.72664e+07	1.62557e+06	8.56586e+06	1.46869e+07
Q9H2U1	ATP-dependent DNA/RNA helicase DHX36 OS=Homo sapiens OX=9606 GN=DHX36 PE=1 SV=2	DHX36	2.89258e+06	1.93049e+07	1.14871e+07	5.19544e+07	4.53206e+06
Q03518	Antigen peptide transporter 1 OS=Homo sapiens OX=9606 GN=TAP1 PE=1 SV=2	TAP1	1.41628e+06	1.01528e+08	1.12381e+07	1.97233e+08	4.76322e+06
P39656	Dolichyl-diphosphooligosaccharide--protein glycosyltransferase 48 kDa subunit OS=Homo sapiens OX=9606 GN=DDOST PE=1 SV=4	DDOST	3.49663e+07	9.95588e+08	2.75546e+08	1.07162e+09	2.56828e+07
Q7Z4V5	Hepatoma-derived growth factor-related protein 2 OS=Homo sapiens OX=9606 GN=HDGFL2 PE=1 SV=1	HDGFRP2; HDGFL2	1.35188e+06	8.32274e+06	4.92738e+06	1.04382e+08	143555
Q7Z2K8	G protein-regulated inducer of neurite outgrowth 1 OS=Homo sapiens OX=9606 GN=GPRIN1 PE=1 SV=2	GPRIN1	41127.8	2.82029e+06	1.24206e+06	2.86896e+07	1.53265e+07
P19404	NADH dehydrogenase [ubiquinone] flavoprotein 2, mitochondrial OS=Homo sapiens OX=9606 GN=NDUFV2 PE=1 SV=2	NDUFV2	4.15185e+07	4.65468e+08	1.95403e+08	1.39566e+08	9.46075e+06
O60231	Pre-mRNA-splicing factor ATP-dependent RNA helicase DHX16 OS=Homo sapiens OX=9606 GN=DHX16 PE=1 SV=2	DHX16	5.4732e+06	6.61042e+06	8.83543e+06	1.42156e+07	347305
Q9UEY8	Gamma-adducin OS=Homo sapiens OX=9606 GN=ADD3 PE=1 SV=1	ADD3	2.00609e+06	5.9215e+07	1.49928e+07	1.03677e+08	9.4986e+07
P08865	40S ribosomal protein SA OS=Homo sapiens OX=9606 GN=RPSA PE=1 SV=4	RPSA	1.73858e+07	312792028	3.57157e+07	1.30669e+09	7.7543e+07
Q9H7Z7	Prostaglandin E synthase 2 OS=Homo sapiens OX=9606 GN=PTGES2 PE=1 SV=1	PTGES2	839854	6.03479e+07	1.73336e+07	2.04675e+08	1.22466e+07
Q9NPQ8	Synembryn-A OS=Homo sapiens OX=9606 GN=RIC8A PE=1 SV=3	RIC8A	328409	1.17637e+07	3.23598e+06	7.55795e+07	2.3925e+07
Q9NZW5	MAGUK p55 subfamily member 6 OS=Homo sapiens OX=9606 GN=MPP6 PE=1 SV=2	MPP6	933211	3.72922e+07	1.20369e+07	1.67775e+07	7.66893e+07
O14579	Coatomer subunit epsilon OS=Homo sapiens OX=9606 GN=COPE PE=1 SV=3	COPE	4.89836e+06	1.08873e+08	2.09174e+07	6.3955e+08	1.85095e+07
P09936	Ubiquitin carboxyl-terminal hydrolase isozyme L1 OS=Homo sapiens OX=9606 GN=UCHL1 PE=1 SV=2	UCHL1	1.07677e+07	1.7072e+08	5.73713e+07	3.43415e+09	4.27827e+08
P40222	Alpha-taxilin OS=Homo sapiens OX=9606 GN=TXLNA PE=1 SV=3	TXLNA	4.23239e+06	4.56667e+07	1.39998e+07	1.23462e+08	8.71506e+06
Q9UMR2	ATP-dependent RNA helicase DDX19B OS=Homo sapiens OX=9606 GN=DDX19B PE=1 SV=1	DDX19B	19057.5	248470	103573		173980
O00303	Eukaryotic translation initiation factor 3 subunit F OS=Homo sapiens OX=9606 GN=EIF3F PE=1 SV=1	EIF3F	3.41859e+06	6.30809e+07	2.22259e+07	4.41698e+08	3.31817e+07
Q7Z406	Myosin-14 OS=Homo sapiens OX=9606 GN=MYH14 PE=1 SV=2	MYH14	1.07064e+06	61336672	7175471		10761768
Q13838	Spliceosome RNA helicase DDX39B OS=Homo sapiens OX=9606 GN=DDX39B PE=1 SV=1	DDX39B	2.91121e+07	3.06187e+07	7.29706e+07	7.58683e+08	6.57196e+06
Q92544	Transmembrane 9 superfamily member 4 OS=Homo sapiens OX=9606 GN=TM9SF4 PE=1 SV=2	TM9SF4	3.00189e+06	1.79188e+08	4.3546e+07	8.51581e+07	2.8906e+07
P05121	Plasminogen activator inhibitor 1 OS=Homo sapiens OX=9606 GN=SERPINE1 PE=1 SV=1	SERPINE1	9.26181e+06	1.31663e+08	8.09261e+07	3.02002e+08	8.71638e+07
Q13772	Nuclear receptor coactivator 4 OS=Homo sapiens OX=9606 GN=NCOA4 PE=1 SV=1	NCOA4	496021	5.61843e+07	1.72082e+07	3.20086e+06	4.57692e+07
Q16513	Serine/threonine-protein kinase N2 OS=Homo sapiens OX=9606 GN=PKN2 PE=1 SV=1	PKN2	265403	9.28458e+06	1.22865e+06	2.86672e+07	2.13105e+07
Q8IYB3	Serine/arginine repetitive matrix protein 1 OS=Homo sapiens OX=9606 GN=SRRM1 PE=1 SV=2	SRRM1	1.13018e+07	5.55556e+07	3.14498e+07	2.6598e+08	1.07542e+06
Q6Y7W6	GRB10-interacting GYF protein 2 OS=Homo sapiens OX=9606 GN=GIGYF2 PE=1 SV=1	GIGYF2	526092	1.67564e+07	6.56229e+06	7.36606e+07	4.30109e+06
Q14118	Dystroglycan OS=Homo sapiens OX=9606 GN=DAG1 PE=1 SV=2	DAG1	685825	7.18842e+07	1.18558e+07	3.38956e+07	5.94624e+07
Q8N1G4	Leucine-rich repeat-containing protein 47 OS=Homo sapiens OX=9606 GN=LRRC47 PE=1 SV=1	LRRC47	4.44788e+06	1.90782e+07	5.13849e+06	2.58141e+08	1.85014e+07
P14735	Insulin-degrading enzyme OS=Homo sapiens OX=9606 GN=IDE PE=1 SV=4	IDE	968684	9.59521e+06	3.80796e+06	1.66399e+08	2.32329e+07
Q9NVJ2	ADP-ribosylation factor-like protein 8B OS=Homo sapiens OX=9606 GN=ARL8B PE=1 SV=1	ARL8B	3.49926e+06	1.13183e+08	2.45009e+07	4.17189e+08	9.23332e+07
Q15654	Thyroid receptor-interacting protein 6 OS=Homo sapiens OX=9606 GN=TRIP6 PE=1 SV=3	TRIP6	87863	1.49321e+07	2.1755e+06	4.42482e+07	2.47562e+07
Q14393	Growth arrest-specific protein 6 OS=Homo sapiens OX=9606 GN=GAS6 PE=1 SV=3		3.12659e+06	5.76233e+07	1.79543e+07	8.9775e+07	5.04744e+07
O43865	S-adenosylhomocysteine hydrolase-like protein 1 OS=Homo sapiens OX=9606 GN=AHCYL1 PE=1 SV=2	AHCYL1	1.88173e+06	2.77504e+07	1.59614e+07	2.29469e+08	5.672e+07
P22234	Multifunctional protein ADE2 OS=Homo sapiens OX=9606 GN=PAICS PE=1 SV=3	PAICS	2.42579e+06	3.90732e+07	1.43325e+07	2.55926e+08	6.69115e+07
Q96AX1	Vacuolar protein sorting-associated protein 33A OS=Homo sapiens OX=9606 GN=VPS33A PE=1 SV=1	VPS33A	439392	1.78079e+07	4.76339e+06	2.57692e+08	1.78113e+07
Q5QJE6	Deoxynucleotidyltransferase terminal-interacting protein 2 OS=Homo sapiens OX=9606 GN=DNTTIP2 PE=1 SV=2	DNTTIP2	6.10286e+06	1.95534e+07	2.02557e+07	3.18229e+07	1.00259e+06
Q9HCS7	Pre-mRNA-splicing factor SYF1 OS=Homo sapiens OX=9606 GN=XAB2 PE=1 SV=2	XAB2	1.04975e+07	1.83593e+07	1.51664e+07	5.31324e+06	149429
Q9Y6M5	Zinc transporter 1 OS=Homo sapiens OX=9606 GN=SLC30A1 PE=1 SV=3	SLC30A1	347732	4.61399e+07	8.8904e+06	4.16113e+07	128487745
P17812	CTP synthase 1 OS=Homo sapiens OX=9606 GN=CTPS1 PE=1 SV=2	CTPS1	1.48377e+06	2.56939e+07	1.14944e+07	3.41109e+08	2.83264e+07
Q8WUM9	Sodium-dependent phosphate transporter 1 OS=Homo sapiens OX=9606 GN=SLC20A1 PE=1 SV=1	SLC20A1	1.58766e+07	4.28757e+08	5.46908e+07	3.67212e+07	1.58191e+08
Q14155	Rho guanine nucleotide exchange factor 7 OS=Homo sapiens OX=9606 GN=ARHGEF7 PE=1 SV=2	ARHGEF7	331474	1.28466e+07	4.06536e+06	7.91879e+07	3.18766e+07
Q9BZJ0	Crooked neck-like protein 1 OS=Homo sapiens OX=9606 GN=CRNKL1 PE=1 SV=4	CRNKL1	1.87655e+07	3.21352e+07	2.45479e+07	6.95593e+06	228134
O95292	Vesicle-associated membrane protein-associated protein B/C OS=Homo sapiens OX=9606 GN=VAPB PE=1 SV=3	VAPB	4.79882e+06	2.28914e+08	6.49643e+07	1.88422e+08	5.63108e+06
Q8IVF7	Formin-like protein 3 OS=Homo sapiens OX=9606 GN=FMNL3 PE=1 SV=3	FMNL3	537097	8.21323e+06	2.47251e+06	525921	2.02226e+07
Q9Y2Z0	Protein SGT1 homolog OS=Homo sapiens OX=9606 GN=SUGT1 PE=1 SV=3	SUGT1	415509	2.80953e+07	5.01575e+06	3.34229e+08	2.20247e+07
O75381	Peroxisomal membrane protein PEX14 OS=Homo sapiens OX=9606 GN=PEX14 PE=1 SV=1	PEX14	420894	7.77641e+07	2.60157e+07	1.12991e+08	869835
Q05707	Collagen alpha-1(XIV) chain OS=Homo sapiens OX=9606 GN=COL14A1 PE=1 SV=3	COL14A1	4.33327e+06	7.68781e+06	2.59521e+07	60858962	1.83284e+06
P07686	Beta-hexosaminidase subunit beta OS=Homo sapiens OX=9606 GN=HEXB PE=1 SV=3	HEXB	1.20273e+07	6.79558e+07	7.22613e+06	1.10711e+09	7.16855e+07
P23497	Nuclear autoantigen Sp-100 OS=Homo sapiens OX=9606 GN=SP100 PE=1 SV=3	SP100	3.42351e+06	5.53904e+07	7.50902e+06	2.20293e+08	660710
Q99755	Phosphatidylinositol 4-phosphate 5-kinase type-1 alpha OS=Homo sapiens OX=9606 GN=PIP5K1A PE=1 SV=1	PIP5K1A	1.90359e+06	5.011e+07	1.35238e+07	1.49387e+07	6.497e+07
P11117	Lysosomal acid phosphatase OS=Homo sapiens OX=9606 GN=ACP2 PE=1 SV=3	ACP2	453740	1.17895e+08	1.52167e+07	1.67319e+08	5.74721e+07
Q14161	ARF GTPase-activating protein GIT2 OS=Homo sapiens OX=9606 GN=GIT2 PE=1 SV=2	GIT2	127545	1.16288e+07	5.38803e+06	4.62169e+07	3.48241e+07
P04181	Ornithine aminotransferase, mitochondrial OS=Homo sapiens OX=9606 GN=OAT PE=1 SV=1	OAT	3.92076e+06	8.1665e+07	2.23583e+07	4.20657e+08	4.14499e+06
Q9H0D6	5'-3' exoribonuclease 2 OS=Homo sapiens OX=9606 GN=XRN2 PE=1 SV=1	XRN2	4.31498e+06	4.72715e+07	1.76295e+07	200293210	4.14677e+06
P16403	Histone H1.2 OS=Homo sapiens OX=9606 GN=HIST1H1C PE=1 SV=2	HIST1H1C	2.44808e+06	1.6277e+08	5.8144e+07	3.39637e+07	1.40822e+07
P46379	Large proline-rich protein BAG6 OS=Homo sapiens OX=9606 GN=BAG6 PE=1 SV=2	BAG6	290500	1.6203e+07	5.063e+06	1.22064e+08	4.62305e+06
P32969	60S ribosomal protein L9 OS=Homo sapiens OX=9606 GN=RPL9P9 PE=1 SV=1	RPL9	4.99135e+07	3.25309e+08	2.7072e+08	5.33171e+08	4.66401e+07
P61619	Protein transport protein Sec61 subunit alpha isoform 1 OS=Homo sapiens OX=9606 GN=SEC61A1 PE=1 SV=2	SEC61A1	1.37553e+07	1.12515e+09	1.76417e+08	7.23337e+08	2.06827e+07
P62873	Guanine nucleotide-binding protein G(I)/G(S)/G(T) subunit beta-1 OS=Homo sapiens OX=9606 GN=GNB1 PE=1 SV=3	GNB1	5.78843e+06	2.44236e+08	1.2959e+08	2.10104e+08	6.90729e+08
Q99700	Ataxin-2 OS=Homo sapiens OX=9606 GN=ATXN2 PE=1 SV=2	ATXN2	754116	5.50418e+07	6.39816e+06	1.00855e+08	4.98402e+06
P48735	Isocitrate dehydrogenase [NADP], mitochondrial OS=Homo sapiens OX=9606 GN=IDH2 PE=1 SV=2	IDH2	6.77039e+06	1.40174e+08	4.25788e+07	4.64668e+08	8.57636e+07
Q06323	Proteasome activator complex subunit 1 OS=Homo sapiens OX=9606 GN=PSME1 PE=1 SV=1	PSME1	3.78155e+06	4.36627e+07	8.91866e+06	1.63805e+09	8.46019e+07
Q15113	Procollagen C-endopeptidase enhancer 1 OS=Homo sapiens OX=9606 GN=PCOLCE PE=1 SV=2	PCOLCE	1.26079e+07	4.22047e+07	4.04538e+07	8.20712e+07	1.48754e+07
Q9Y2D4	Exocyst complex component 6B OS=Homo sapiens OX=9606 GN=EXOC6B PE=1 SV=3	EXOC6B	1.70526e+06	1.82348e+07	7.69862e+06	8.63344e+07	1.83732e+07
Q8N3R9	MAGUK p55 subfamily member 5 OS=Homo sapiens OX=9606 GN=MPP5 PE=1 SV=3	MPP5	6.60296e+06	1.82011e+07	2.18716e+07	1.62527e+07	1.68823e+07
P21359	Neurofibromin OS=Homo sapiens OX=9606 GN=NF1 PE=1 SV=2	NF1	891339	1.45105e+07	1.3154e+07	5.51585e+07	1.4084e+07
P47755	F-actin-capping protein subunit alpha-2 OS=Homo sapiens OX=9606 GN=CAPZA2 PE=1 SV=3	CAPZA2	1.87628e+07	1.10976e+08	1.02027e+08	1.39373e+09	1.53669e+08
P18621	60S ribosomal protein L17 OS=Homo sapiens OX=9606 GN=RPL17 PE=1 SV=3	RPL17	6.63204e+07	1.54554e+09	5.06887e+08	2.49855e+09	1.41313e+08
Q9Y2J2	Band 4.1-like protein 3 OS=Homo sapiens OX=9606 GN=EPB41L3 PE=1 SV=2	EPB41L3	1.78293e+06	2.64416e+07	103255		1.08891e+06
Q8IYI6	Exocyst complex component 8 OS=Homo sapiens OX=9606 GN=EXOC8 PE=1 SV=2	EXOC8	420676	1.62459e+07	6.10858e+06	8.05213e+07	1.65423e+07
P49790	Nuclear pore complex protein Nup153 OS=Homo sapiens OX=9606 GN=NUP153 PE=1 SV=2	NUP153	3.52634e+06	5.40795e+07	1.09657e+07	1.21438e+08	5.15606e+06
Q9BZE1	39S ribosomal protein L37, mitochondrial OS=Homo sapiens OX=9606 GN=MRPL37 PE=1 SV=2	MRPL37	5.83674e+06	1.12385e+08	4.0309e+07	8.64469e+07	1.54414e+07
Q13619	Cullin-4A OS=Homo sapiens OX=9606 GN=CUL4A PE=1 SV=3	CUL4A	1.69773e+06	1.18132e+07	3.55158e+06	37199172	9.86979e+06
Q9P2E5	Chondroitin sulfate glucuronyltransferase OS=Homo sapiens OX=9606 GN=CHPF2 PE=2 SV=2	CHPF2	1.22086e+06	4.53013e+07	1.62802e+07	4.28267e+07	7.54609e+06
Q969X6	U3 small nucleolar RNA-associated protein 4 homolog OS=Homo sapiens OX=9606 GN=UTP4 PE=1 SV=1	CIRH1A; UTP4	7.59844e+06	2.02298e+07	1.7617e+07	4.51456e+07	2.11916e+06
P62495	Eukaryotic peptide chain release factor subunit 1 OS=Homo sapiens OX=9606 GN=ETF1 PE=1 SV=3	ETF1	4.92069e+06	2.90037e+07	9.26228e+06	3.01702e+08	4.97502e+07
Q8TEX9	Importin-4 OS=Homo sapiens OX=9606 GN=IPO4 PE=1 SV=2	IPO4	763196	1.73515e+07	4.21734e+06	3.53917e+07	1.84249e+07
Q13573	SNW domain-containing protein 1 OS=Homo sapiens OX=9606 GN=SNW1 PE=1 SV=1	SNW1	3.33444e+07	9.36472e+07	6.23532e+07	8.60276e+07	1.03617e+08
P39060	Collagen alpha-1(XVIII) chain OS=Homo sapiens OX=9606 GN=COL18A1 PE=1 SV=5	COL18A1	2.06558e+07	6.0619e+07	2.5385e+07	1.02808e+08	2.82985e+07
Q9NQS3	Nectin-3 OS=Homo sapiens OX=9606 GN=NECTIN3 PE=1 SV=1	PVRL3; NECTIN3	50581.4	5.76807e+07	4.67947e+06	4822001	1.43339e+08
Q5VUB5	Protein FAM171A1 OS=Homo sapiens OX=9606 GN=FAM171A1 PE=1 SV=1	FAM171A1	1622.12	8.48214e+06	143882	1.29837e+06	3.21411e+07
Q6ZRP7	Sulfhydryl oxidase 2 OS=Homo sapiens OX=9606 GN=QSOX2 PE=1 SV=3	QSOX2	182877	7.26746e+07	7.49115e+06	3.46389e+07	2.64263e+07
Q13425	Beta-2-syntrophin OS=Homo sapiens OX=9606 GN=SNTB2 PE=1 SV=1	SNTB2	2.91553e+06	1.24691e+08	2.74121e+07	8.31736e+08	6.17517e+07
Q96GP6	Scavenger receptor class F member 2 OS=Homo sapiens OX=9606 GN=SCARF2 PE=1 SV=5		397516	1.39184e+07	4.30471e+06	1.02324e+07	2.34979e+07
Q9H013	Disintegrin and metalloproteinase domain-containing protein 19 OS=Homo sapiens OX=9606 GN=ADAM19 PE=1 SV=3	ADAM19	519419	7.55523e+07	3.01865e+06	1.30467e+07	2.86675e+07
Q96PC5	Melanoma inhibitory activity protein 2 OS=Homo sapiens OX=9606 GN=MIA2 PE=1 SV=4	CTAGE5; MIA2	250498	3.12525e+07	1.92773e+06	3.29462e+07	2.6316e+06
O15067	Phosphoribosylformylglycinamidine synthase OS=Homo sapiens OX=9606 GN=PFAS PE=1 SV=4	PFAS	329811	4.19696e+06	539511	1.18189e+08	1.33027e+07
O14964	Hepatocyte growth factor-regulated tyrosine kinase substrate OS=Homo sapiens OX=9606 GN=HGS PE=1 SV=1	HGS	302580	4.85419e+07	5.76526e+06	1.50015e+08	5.61746e+07
Q70E73	Ras-associated and pleckstrin homology domains-containing protein 1 OS=Homo sapiens OX=9606 GN=RAPH1 PE=1 SV=3	RAPH1	632707	8.01945e+06	2.64538e+06	1.90929e+08	1.61672e+07
Q8IWJ2	GRIP and coiled-coil domain-containing protein 2 OS=Homo sapiens OX=9606 GN=GCC2 PE=1 SV=4	GCC2	1.54966e+06	1.16762e+07	8.14933e+06	3.52442e+07	451013
Q8NC56	LEM domain-containing protein 2 OS=Homo sapiens OX=9606 GN=LEMD2 PE=1 SV=1	LEMD2	3.76025e+06	1.03953e+08	4.37391e+07	1.6122e+08	6.08144e+07
Q8IZP0	Abl interactor 1 OS=Homo sapiens OX=9606 GN=ABI1 PE=1 SV=4	ABI1	693936	2.65589e+07	5.19839e+06	4.57663e+08	8.05692e+07
Q99497	Protein/nucleic acid deglycase DJ-1 OS=Homo sapiens OX=9606 GN=PARK7 PE=1 SV=2	PARK7	6.84857e+06	4.05728e+07	2.98776e+06	9.12262e+08	1.41662e+08
Q9HCM4	Band 4.1-like protein 5 OS=Homo sapiens OX=9606 GN=EPB41L5 PE=1 SV=3	EPB41L5	1.18336e+06	1.35151e+07	9.18941e+06	1.94027e+07	5.28072e+07
O76094	Signal recognition particle subunit SRP72 OS=Homo sapiens OX=9606 GN=SRP72 PE=1 SV=3	SRP72	2.26852e+06	1.02319e+08	5.54702e+07	1.6795e+08	6.07931e+07
Q9Y3Z3	Deoxynucleoside triphosphate triphosphohydrolase SAMHD1 OS=Homo sapiens OX=9606 GN=SAMHD1 PE=1 SV=2	SAMHD1	2.52724e+06	6.17152e+06	6.72181e+06	1.6118e+08	1.0946e+06
P62834	Ras-related protein Rap-1A OS=Homo sapiens OX=9606 GN=RAP1A PE=1 SV=1	RAP1A	397428	4.62231e+07	2.60032e+07	82747773	1.53532e+08
P62879	Guanine nucleotide-binding protein G(I)/G(S)/G(T) subunit beta-2 OS=Homo sapiens OX=9606 GN=GNB2 PE=1 SV=3	GNB2	6.22346e+06	1.95879e+08	9.70869e+07	9.45578e+07	5.51563e+08
P49023	Paxillin OS=Homo sapiens OX=9606 GN=PXN PE=1 SV=3	PXN	1.16368e+06	4.11759e+07	4.70959e+06	410401182	6.03984e+07
Q9P260	RAB11-binding protein RELCH OS=Homo sapiens OX=9606 GN=RELCH PE=1 SV=2	KIAA1468	101631	2.81331e+06	792360	5.91853e+07	4.8517e+06
Q9ULG6	Cell cycle progression protein 1 OS=Homo sapiens OX=9606 GN=CCPG1 PE=1 SV=3	CCPG1	571679	5.26293e+07	1.99662e+07	4.76853e+07	3.19714e+06
P62241	40S ribosomal protein S8 OS=Homo sapiens OX=9606 GN=RPS8 PE=1 SV=2	RPS8	3.43119e+07	5.02098e+08	1.50893e+08	980845188	1.03936e+08
Q14671	Pumilio homolog 1 OS=Homo sapiens OX=9606 GN=PUM1 PE=1 SV=3	PUM1	1.24831e+06	3.36752e+07	7.339e+06	68043531	3.05335e+06
Q68EM7	Rho GTPase-activating protein 17 OS=Homo sapiens OX=9606 GN=ARHGAP17 PE=1 SV=1	ARHGAP17	139487	1.32518e+07	4.44063e+06	1.20044e+08	2.19729e+07
Q9NP58	ATP-binding cassette sub-family B member 6, mitochondrial OS=Homo sapiens OX=9606 GN=ABCB6 PE=1 SV=1	ABCB6	68962.7	1.07829e+07	3.08987e+06	1.53799e+07	4.33666e+06
Q9Y285	Phenylalanine--tRNA ligase alpha subunit OS=Homo sapiens OX=9606 GN=FARSA PE=1 SV=3	FARSA	984832	3.30924e+07	5.68139e+06	1.2764e+08	5.66843e+06
Q9NW15	Anoctamin-10 OS=Homo sapiens OX=9606 GN=ANO10 PE=1 SV=2	ANO10	2.25416e+06	1.19964e+08	2.77676e+07	7.33033e+07	1.70965e+07
Q9H7B2	Ribosome production factor 2 homolog OS=Homo sapiens OX=9606 GN=RPF2 PE=1 SV=2	RPF2	3.87359e+06	3.40666e+07	3.07441e+07	6.02038e+07	2.65234e+06
Q15147	1-phosphatidylinositol 4,5-bisphosphate phosphodiesterase beta-4 OS=Homo sapiens OX=9606 GN=PLCB4 PE=1 SV=3	PLCB4	674006	6.82002e+06	2.15243e+06	1.01256e+08	4.65479e+07
Q15286	Ras-related protein Rab-35 OS=Homo sapiens OX=9606 GN=RAB35 PE=1 SV=1	RAB35	606991	3.50366e+07	2.46477e+07	8.69942e+07	1.69565e+08
P10412	Histone H1.4 OS=Homo sapiens OX=9606 GN=HIST1H1E PE=1 SV=2	HIST1H1E	4.69136e+06	9.21697e+07	5.34247e+07	2.77463e+07	1.14191e+07
Q969G3	SWI/SNF-related matrix-associated actin-dependent regulator of chromatin subfamily E member 1 OS=Homo sapiens OX=9606 GN=SMARCE1 PE=1 SV=2	SMARCE1	1.1705e+07	2.04929e+07	1.63937e+07	8.32593e+07	7.47829e+07
P52597	Heterogeneous nuclear ribonucleoprotein F OS=Homo sapiens OX=9606 GN=HNRNPF PE=1 SV=3	HNRNPF	6.88314e+06	5.84764e+07	2.77626e+07	2.77595e+08	6.22832e+06
Q96PE2	Rho guanine nucleotide exchange factor 17 OS=Homo sapiens OX=9606 GN=ARHGEF17 PE=1 SV=1	ARHGEF17	1.32942e+06	1.12736e+07	8.58477e+06	2.64336e+07	1.50019e+06
Q9UKM7	Endoplasmic reticulum mannosyl-oligosaccharide 1,2-alpha-mannosidase OS=Homo sapiens OX=9606 GN=MAN1B1 PE=1 SV=2	MAN1B1	735640	8.91632e+07	1.47469e+07	6.79903e+07	8.13238e+06
Q9Y5J1	U3 small nucleolar RNA-associated protein 18 homolog OS=Homo sapiens OX=9606 GN=UTP18 PE=1 SV=3	UTP18	4.76324e+06	2.10942e+07	1.48017e+07	1.97177e+07
Q14137	Ribosome biogenesis protein BOP1 OS=Homo sapiens OX=9606 GN=BOP1 PE=1 SV=2	BOP1	5.63682e+06	3.42129e+07	2.08344e+07	2.09789e+08	210556
Q7L1Q6	Basic leucine zipper and W2 domain-containing protein 1 OS=Homo sapiens OX=9606 GN=BZW1 PE=1 SV=1	BZW1	6.28592e+06	2.29862e+08	3.92546e+07	6.39937e+08	2.26285e+08
P15880	40S ribosomal protein S2 OS=Homo sapiens OX=9606 GN=RPS2 PE=1 SV=2	RPS2	4.04796e+07	6.31625e+08	1.85301e+08	1.12862e+09	9.53441e+07
Q6VY07	Phosphofurin acidic cluster sorting protein 1 OS=Homo sapiens OX=9606 GN=PACS1 PE=1 SV=2	PACS1	2.08995e+07	2.56533e+08	9.66791e+07	5.95677e+07	2.81638e+07
P98196	Probable phospholipid-transporting ATPase IH OS=Homo sapiens OX=9606 GN=ATP11A PE=1 SV=3	ATP11A	121452	1.45595e+07	4.7758e+06	6.87209e+06	3.05262e+07
P15586	N-acetylglucosamine-6-sulfatase OS=Homo sapiens OX=9606 GN=GNS PE=1 SV=3	GNS	2.17e+07	1.78901e+08	5.39214e+07	680581036	2.83838e+07
Q5VW36	Focadhesin OS=Homo sapiens OX=9606 GN=FOCAD PE=1 SV=1	FOCAD	210687	7.54306e+06	5.58514e+06	1.50303e+08	5.91734e+07
P16989	Y-box-binding protein 3 OS=Homo sapiens OX=9606 GN=YBX3 PE=1 SV=4	CSDA; YBX3	3.37035e+06	30738817	1.4143e+07	6.1033e+07	5.5113e+06
Q9UPQ0	LIM and calponin homology domains-containing protein 1 OS=Homo sapiens OX=9606 GN=LIMCH1 PE=1 SV=4	LIMCH1	3.88671e+06	8.79384e+07	4.50379e+07	228397035	3.84062e+06
Q9NQC3	Reticulon-4 OS=Homo sapiens OX=9606 GN=RTN4 PE=1 SV=2	RTN4	8.96739e+06	9.90056e+08	7.93885e+07	2.71264e+09	2.75324e+08
P04792	Heat shock protein beta-1 OS=Homo sapiens OX=9606 GN=HSPB1 PE=1 SV=2	HSPB1	7.63107e+06	3.50524e+08	1.65216e+08	4.77452e+09	3.71158e+08
Q96HS1	Serine/threonine-protein phosphatase PGAM5, mitochondrial OS=Homo sapiens OX=9606 GN=PGAM5 PE=1 SV=2	PGAM5	1.66865e+07	2.20197e+08	8.51007e+07	1.29461e+08	3.98133e+06
Q13409	Cytoplasmic dynein 1 intermediate chain 2 OS=Homo sapiens OX=9606 GN=DYNC1I2 PE=1 SV=3	DYNC1I2	1.47054e+06	3.70026e+07	9.49461e+06	2.5816e+08	2.25326e+07
Q9H269	Vacuolar protein sorting-associated protein 16 homolog OS=Homo sapiens OX=9606 GN=VPS16 PE=1 SV=2	VPS16	173871	1.6145e+07	6.17351e+06	6.32877e+07	2.24305e+07
P07954	Fumarate hydratase, mitochondrial OS=Homo sapiens OX=9606 GN=FH PE=1 SV=3	FH	4.19892e+06	2.68607e+08	2.5053e+07	5.65762e+08	8.18513e+06
O43157	Plexin-B1 OS=Homo sapiens OX=9606 GN=PLXNB1 PE=1 SV=3	PLXNB1	501070	5.20607e+07	1.52911e+07	3.67194e+07	1.34379e+08
Q8TDZ2	[F-actin]-monooxygenase MICAL1 OS=Homo sapiens OX=9606 GN=MICAL1 PE=1 SV=2	MICAL1	1.21564e+06	1.09592e+08	1.79279e+07	8.16444e+07	2.62842e+07
O43854	EGF-like repeat and discoidin I-like domain-containing protein 3 OS=Homo sapiens OX=9606 GN=EDIL3 PE=1 SV=1	EDIL3	3.82904e+06	2.06122e+08	2.58233e+07	1.428e+07	1.90185e+08
Q9HC07	Transmembrane protein 165 OS=Homo sapiens OX=9606 GN=TMEM165 PE=1 SV=1	TMEM165	2.52164e+06	2.51504e+08	6.64795e+07	2.11512e+08	4.42341e+07
P16333	Cytoplasmic protein NCK1 OS=Homo sapiens OX=9606 GN=NCK1 PE=1 SV=1	NCK1	7723.03	4.5947e+06	2.01683e+06	8.00273e+07	1.44361e+07
Q8NFJ5	Retinoic acid-induced protein 3 OS=Homo sapiens OX=9606 GN=GPRC5A PE=1 SV=2	GPRC5A	534590	1.28366e+08	6.11787e+07	210112996	4.23716e+08
P30048	Thioredoxin-dependent peroxide reductase, mitochondrial OS=Homo sapiens OX=9606 GN=PRDX3 PE=1 SV=3	PRDX3	2.67679e+07	1.80007e+08	5.22692e+07	2.24402e+09	7.04928e+06
Q9Y2W2	WW domain-binding protein 11 OS=Homo sapiens OX=9606 GN=WBP11 PE=1 SV=1	WBP11	1.57458e+07	3.41307e+07	5.20345e+07	5.30573e+07	4.35522e+06
P20930	Filaggrin OS=Homo sapiens OX=9606 GN=FLG PE=1 SV=3	FLG	1.06493e+06	1.69797e+06	1.03175e+06	1.16002e+06	1.61651e+06
P26373	60S ribosomal protein L13 OS=Homo sapiens OX=9606 GN=RPL13 PE=1 SV=4	RPL13	7.20877e+07	1.57884e+09	5.05764e+08	1.55516e+09	1.19385e+08
P07947	Tyrosine-protein kinase Yes OS=Homo sapiens OX=9606 GN=YES1 PE=1 SV=3	YES1	599945	3.23347e+07	1.56789e+07	5.0745e+08	8.52744e+07
P07737	Profilin-1 OS=Homo sapiens OX=9606 GN=PFN1 PE=1 SV=2	PFN1	5.6083e+07	4.25886e+08	1.92299e+08	8.66776e+09	1.12384e+09
P49591	Serine--tRNA ligase, cytoplasmic OS=Homo sapiens OX=9606 GN=SARS PE=1 SV=3	SARS	1.05049e+06	2.11478e+07	5.84747e+06	1.95892e+08	2.76555e+07
Q14677	Clathrin interactor 1 OS=Homo sapiens OX=9606 GN=CLINT1 PE=1 SV=1	CLINT1	1.0278e+06	5.98407e+07	1.24227e+07	1.57122e+08	2.55412e+07
O15269	Serine palmitoyltransferase 1 OS=Homo sapiens OX=9606 GN=SPTLC1 PE=1 SV=1	SPTLC1	1.59283e+06	1.17959e+08	1.26282e+07	1.39861e+08	1.89984e+07
Q562R1	Beta-actin-like protein 2 OS=Homo sapiens OX=9606 GN=ACTBL2 PE=1 SV=2	ACTBL2		57229.4	962302		187517
Q9Y376	Calcium-binding protein 39 OS=Homo sapiens OX=9606 GN=CAB39 PE=1 SV=1	CAB39	1.31338e+06	1.58471e+07	2.64251e+06	1.18374e+08	2.04676e+08
Q96I99	Succinate--CoA ligase [GDP-forming] subunit beta, mitochondrial OS=Homo sapiens OX=9606 GN=SUCLG2 PE=1 SV=2	SUCLG2	1.50047e+06	4.21231e+07	1.90235e+07	7.23169e+08	1.91921e+06
P51828	Adenylate cyclase type 7 OS=Homo sapiens OX=9606 GN=ADCY7 PE=1 SV=1	ADCY7	5842	1.09465e+07	1.55236e+06	2.60413e+06	2.06051e+07
Q7KZ85	Transcription elongation factor SPT6 OS=Homo sapiens OX=9606 GN=SUPT6H PE=1 SV=2	SUPT6H	2.3066e+06	5.64473e+06	3.72701e+06	3.77013e+07	1.76876e+06
O95248	Myotubularin-related protein 5 OS=Homo sapiens OX=9606 GN=SBF1 PE=1 SV=4		292110	9.59843e+06	2.99291e+06	9.33807e+07	9.90776e+06
Q07960	Rho GTPase-activating protein 1 OS=Homo sapiens OX=9606 GN=ARHGAP1 PE=1 SV=1	ARHGAP1	3.32801e+06	5.22178e+07	3.22347e+07	3.65489e+08	3.68441e+07
P08621	U1 small nuclear ribonucleoprotein 70 kDa OS=Homo sapiens OX=9606 GN=SNRNP70 PE=1 SV=2	SNRNP70	9.88145e+06	7.02581e+07	2.27019e+07	2.49322e+08	6.61011e+06
Q9NRW7	Vacuolar protein sorting-associated protein 45 OS=Homo sapiens OX=9606 GN=VPS45 PE=1 SV=1	VPS45	1.98104e+06	6.08799e+07	1.85753e+07	6.60521e+07	1.30115e+07
O14976	Cyclin-G-associated kinase OS=Homo sapiens OX=9606 GN=GAK PE=1 SV=2	GAK	98432.6	1.09632e+07	1.56481e+06	4.49971e+07	9.09502e+06
P62263	40S ribosomal protein S14 OS=Homo sapiens OX=9606 GN=RPS14 PE=1 SV=3	RPS14	3.53103e+07	4.35397e+08	1.39414e+08	1.03948e+09	2.71836e+07
P16402	Histone H1.3 OS=Homo sapiens OX=9606 GN=HIST1H1D PE=1 SV=2	HIST1H1D	4.98048e+08	1.98571e+09	1.84608e+09	1.62131e+09	8.60411e+07
P10515	Dihydrolipoyllysine-residue acetyltransferase component of pyruvate dehydrogenase complex, mitochondrial OS=Homo sapiens OX=9606 GN=DLAT PE=1 SV=3	DLAT	1.15245e+07	1.37408e+08	6.88143e+07	6.03026e+08	1.2082e+06
P37837	Transaldolase OS=Homo sapiens OX=9606 GN=TALDO1 PE=1 SV=2	TALDO1	7.43767e+06	3.80873e+07	6.6972e+06	2.02247e+09	8.27295e+07
Q8N1F8	Serine/threonine-protein kinase 11-interacting protein OS=Homo sapiens OX=9606 GN=STK11IP PE=1 SV=4		921007	2.40826e+07	5.85273e+06	1.60651e+07	2.08258e+06
P07099	Epoxide hydrolase 1 OS=Homo sapiens OX=9606 GN=EPHX1 PE=1 SV=1	EPHX1	1.07407e+06	8.47382e+07	7.97395e+06	1.30983e+08	1.46688e+07
Q7Z794	Keratin, type II cytoskeletal 1b OS=Homo sapiens OX=9606 GN=KRT77 PE=2 SV=3	KRT77	4.28018e+06	6.21268e+06	4.55119e+06	5.50391e+06	6.05893e+06
A1X283	SH3 and PX domain-containing protein 2B OS=Homo sapiens OX=9606 GN=SH3PXD2B PE=1 SV=3	SH3PXD2B	2.03728e+06	1.55455e+07	3.82922e+06	5.75316e+07	1.47171e+07
Q99805	Transmembrane 9 superfamily member 2 OS=Homo sapiens OX=9606 GN=TM9SF2 PE=1 SV=1	TM9SF2	1.24302e+06	2.31839e+08	3.01523e+07	1.23124e+08	8.90096e+07
P07339	Cathepsin D OS=Homo sapiens OX=9606 GN=CTSD PE=1 SV=1	CTSD	1.60513e+07	1.90318e+08	8.02938e+07	1.73453e+09	2.07264e+08
P51798	H(+)/Cl(-) exchange transporter 7 OS=Homo sapiens OX=9606 GN=CLCN7 PE=1 SV=2	CLCN7	902926	7.8461e+07	1.08941e+07	1.19163e+08	1.61635e+07
Q93084	Sarcoplasmic/endoplasmic reticulum calcium ATPase 3 OS=Homo sapiens OX=9606 GN=ATP2A3 PE=1 SV=2	ATP2A3		217965	176548		19212.8
P24752	Acetyl-CoA acetyltransferase, mitochondrial OS=Homo sapiens OX=9606 GN=ACAT1 PE=1 SV=1	ACAT1	1.02627e+07	7.73783e+07	1.90963e+07	7.66096e+08	855050
Q9UBE0	SUMO-activating enzyme subunit 1 OS=Homo sapiens OX=9606 GN=SAE1 PE=1 SV=1	SAE1	163731	2.97686e+06	485130	2.55479e+08	396186
Q5JSH3	WD repeat-containing protein 44 OS=Homo sapiens OX=9606 GN=WDR44 PE=1 SV=1	WDR44	316127	4.78041e+06	1.24806e+06	7.72293e+07	1.13759e+07
Q96T37	RNA-binding protein 15 OS=Homo sapiens OX=9606 GN=RBM15 PE=1 SV=2	RBM15	4.55549e+06	1.86966e+07	1.77126e+07	2.76156e+07	774676
Q9BWM7	Sideroflexin-3 OS=Homo sapiens OX=9606 GN=SFXN3 PE=1 SV=3	SFXN3	9.26433e+06	3.98233e+08	1.59522e+08	1.919e+08	380108
P29597	Non-receptor tyrosine-protein kinase TYK2 OS=Homo sapiens OX=9606 GN=TYK2 PE=1 SV=3	TYK2	740086	6.89463e+06	1.42581e+06		2.14391e+07
Q8TCS8	Polyribonucleotide nucleotidyltransferase 1, mitochondrial OS=Homo sapiens OX=9606 GN=PNPT1 PE=1 SV=2	PNPT1	1.68259e+06	2.84929e+07	1.19128e+07	1.4945e+08	3.21691e+06
Q9ULT8	E3 ubiquitin-protein ligase HECTD1 OS=Homo sapiens OX=9606 GN=HECTD1 PE=1 SV=3	HECTD1	432333	1.16966e+07	1.18319e+07	7.52608e+08	1.05062e+07
O75688	Protein phosphatase 1B OS=Homo sapiens OX=9606 GN=PPM1B PE=1 SV=1	PPM1B	640315	4.70771e+06	2.85206e+06	1.32995e+08	1.48998e+07
Q6WKZ4	Rab11 family-interacting protein 1 OS=Homo sapiens OX=9606 GN=RAB11FIP1 PE=1 SV=3	RAB11FIP1	568047	1.29843e+07	5.37307e+06	8.83228e+07	6.09436e+06
Q9Y3T9	Nucleolar complex protein 2 homolog OS=Homo sapiens OX=9606 GN=NOC2L PE=1 SV=4	NOC2L	7.99327e+06	5.22198e+07	4.23493e+07	2.89142e+08	8.47854e+06
Q96JJ3	Engulfment and cell motility protein 2 OS=Homo sapiens OX=9606 GN=ELMO2 PE=1 SV=2	ELMO2	3.21061e+06	2.0007e+07	7.72352e+06	2.15635e+08	3.47242e+07
P61326	Protein mago nashi homolog OS=Homo sapiens OX=9606 GN=MAGOH PE=1 SV=1	MAGOH	3.76276e+07	4.7559e+07	2.83345e+07	1.81457e+08	4.87323e+06
Q9BRK5	45 kDa calcium-binding protein OS=Homo sapiens OX=9606 GN=SDF4 PE=1 SV=1	SDF4	474207	2.70456e+07	1.74161e+07	3.2493e+08	1.07362e+07
P51790	H(+)/Cl(-) exchange transporter 3 OS=Homo sapiens OX=9606 GN=CLCN3 PE=1 SV=2	CLCN3	662136	5.02271e+07	8.73544e+06	88453968	1.90675e+07
Q9Y2H6	Fibronectin type-III domain-containing protein 3A OS=Homo sapiens OX=9606 GN=FNDC3A PE=1 SV=4	FNDC3A	1.432e+06	7.42757e+07	1.15309e+07	7.6827e+07	544246
Q99650	Oncostatin-M-specific receptor subunit beta OS=Homo sapiens OX=9606 GN=OSMR PE=1 SV=1	OSMR	25507.4	5.26918e+07	8.08437e+06	4.466e+07	6.53863e+07
O75351	Vacuolar protein sorting-associated protein 4B OS=Homo sapiens OX=9606 GN=VPS4B PE=1 SV=2	VPS4B	1.69969e+06	5.42739e+07	1.06674e+07	1.25781e+08	5.67884e+07
Q66K74	Microtubule-associated protein 1S OS=Homo sapiens OX=9606 GN=MAP1S PE=1 SV=2	MAP1S	1.00791e+06	2.26346e+07	3223006	1.09072e+08	2.4229e+06
P11166	Solute carrier family 2, facilitated glucose transporter member 1 OS=Homo sapiens OX=9606 GN=SLC2A1 PE=1 SV=2	SLC2A1	2.52208e+06	1.96452e+08	1.33295e+07	5.32588e+07	1.16794e+08
Q14847	LIM and SH3 domain protein 1 OS=Homo sapiens OX=9606 GN=LASP1 PE=1 SV=2	LASP1	4.10473e+06	1.03649e+08	2.59775e+07	1.12929e+09	1.28161e+08
O60216	Double-strand-break repair protein rad21 homolog OS=Homo sapiens OX=9606 GN=RAD21 PE=1 SV=2	RAD21	5.52968e+06	7.71331e+06	8.43906e+06	1.83879e+07	1.26947e+06
Q03135	Caveolin-1 OS=Homo sapiens OX=9606 GN=CAV1 PE=1 SV=4	CAV1	1.40175e+07	8.58683e+08	4.6139e+08	7.47259e+08	1.30841e+08
Q08380	Galectin-3-binding protein OS=Homo sapiens OX=9606 GN=LGALS3BP PE=1 SV=1	LGALS3BP	2.81796e+06	6.51049e+07	4.97009e+07	5.29994e+08	2.223e+08
P35658	Nuclear pore complex protein Nup214 OS=Homo sapiens OX=9606 GN=NUP214 PE=1 SV=2	NUP214	1.14185e+06	7.68834e+06	1.85149e+06	1.0086e+08	1.03762e+06
Q7Z3E5	LisH domain-containing protein ARMC9 OS=Homo sapiens OX=9606 GN=ARMC9 PE=1 SV=3		482417	1.11592e+07	4.55299e+06	2.94306e+08	2.81308e+07
Q12765	Secernin-1 OS=Homo sapiens OX=9606 GN=SCRN1 PE=1 SV=2	SCRN1	1.13784e+07	5.02319e+07	3.05333e+07	2.19242e+08	2.5637e+07
P22413	Ectonucleotide pyrophosphatase/phosphodiesterase family member 1 OS=Homo sapiens OX=9606 GN=ENPP1 PE=1 SV=2	ENPP1	513749	4.84469e+07	988398	6.34063e+06	3.22697e+07
Q13131	5'-AMP-activated protein kinase catalytic subunit alpha-1 OS=Homo sapiens OX=9606 GN=PRKAA1 PE=1 SV=4	PRKAA1	795589	2.61397e+07	7.10445e+06	7.96076e+07	4.47315e+07
Q9Y450	HBS1-like protein OS=Homo sapiens OX=9606 GN=HBS1L PE=1 SV=1	HBS1L	846510	1.49761e+07	2.55661e+06	4.36123e+07	7.05572e+06
P43034	Platelet-activating factor acetylhydrolase IB subunit alpha OS=Homo sapiens OX=9606 GN=PAFAH1B1 PE=1 SV=2	PAFAH1B1	1.16351e+06	1.44835e+07	6.30298e+06	6.89098e+07	2.93137e+07
O43776	Asparagine--tRNA ligase, cytoplasmic OS=Homo sapiens OX=9606 GN=NARS PE=1 SV=1	NARS	1.38116e+07	3.56583e+07	2.13964e+07	4.79981e+08	4.03662e+07
Q12846	Syntaxin-4 OS=Homo sapiens OX=9606 GN=STX4 PE=1 SV=2	STX4	5487333	1.89193e+08	4.84844e+07	1.30781e+08	2.38386e+08
P08134	Rho-related GTP-binding protein RhoC OS=Homo sapiens OX=9606 GN=RHOC PE=1 SV=1	RHOC	317830	4.34088e+07	6.11555e+06	3.23487e+07	7.69765e+07
P61011	Signal recognition particle 54 kDa protein OS=Homo sapiens OX=9606 GN=SRP54 PE=1 SV=1	SRP54	1.07302e+06	2.29441e+07	1.20824e+07	8.84095e+07	1.78591e+07
Q10472	Polypeptide N-acetylgalactosaminyltransferase 1 OS=Homo sapiens OX=9606 GN=GALNT1 PE=1 SV=1	GALNT1	2.36258e+06	9.16753e+07	3.70506e+07	2.22965e+08	2.85259e+07
O60524	Nuclear export mediator factor NEMF OS=Homo sapiens OX=9606 GN=NEMF PE=1 SV=4	NEMF	2.95811e+06	4.5918e+07	1.43568e+07	6.41086e+07	4.10565e+06
Q86SF2	N-acetylgalactosaminyltransferase 7 OS=Homo sapiens OX=9606 GN=GALNT7 PE=1 SV=1	GALNT7	502722	9.40052e+07	1.24189e+07	3.65486e+07	8.06228e+06
P35613	Basigin OS=Homo sapiens OX=9606 GN=BSG PE=1 SV=2	BSG	1.01304e+07	6.08071e+08	2.71304e+08	8.42013e+08	1.92846e+09
Q9NRX5	Serine incorporator 1 OS=Homo sapiens OX=9606 GN=SERINC1 PE=1 SV=1	SERINC1	621108	2.90938e+08	2.15282e+07	1.28484e+08	1.47968e+08
P43007	Neutral amino acid transporter A OS=Homo sapiens OX=9606 GN=SLC1A4 PE=1 SV=1	SLC1A4	1.00738e+06	2.0581e+07	1.64298e+07	2.2887e+07	4.78779e+08
Q14185	Dedicator of cytokinesis protein 1 OS=Homo sapiens OX=9606 GN=DOCK1 PE=1 SV=2	DOCK1	652833	4.43229e+06	3.46227e+06	3.92241e+07	9.01122e+06
P45880	Voltage-dependent anion-selective channel protein 2 OS=Homo sapiens OX=9606 GN=VDAC2 PE=1 SV=2	VDAC2	1.40272e+08	3.01445e+09	1.93276e+09	3.61961e+09	5.54897e+07
O00291	Huntingtin-interacting protein 1 OS=Homo sapiens OX=9606 GN=HIP1 PE=1 SV=5	HIP1	610271	1.67943e+07	3.10079e+06	5.05734e+08	5.61165e+06
P20340	Ras-related protein Rab-6A OS=Homo sapiens OX=9606 GN=RAB6A PE=1 SV=3	RAB6A	2.43726e+06	2.44807e+08	4.7468e+07	1.90705e+08	4.50194e+07
A0A096LPI6	Uncharacterized protein (Fragment) OS=Homo sapiens OX=9606 PE=4 SV=2		444848	5.41281e+06	1.51183e+06	2.76701e+08
P04626	Receptor tyrosine-protein kinase erbB-2 OS=Homo sapiens OX=9606 GN=ERBB2 PE=1 SV=1	ERBB2	51177.2	1.41182e+07	1.25498e+06	7.03474e+06	1.90839e+07
P50213	Isocitrate dehydrogenase [NAD] subunit alpha, mitochondrial OS=Homo sapiens OX=9606 GN=IDH3A PE=1 SV=1	IDH3A	7.32055e+06	7.77669e+07	3.84232e+07	5.41006e+08	1.20707e+06
P49773	Histidine triad nucleotide-binding protein 1 OS=Homo sapiens OX=9606 GN=HINT1 PE=1 SV=2	HINT1	380629	1.32943e+07	5.30522e+06	3.88801e+08	2.58843e+07
Q96TA2	ATP-dependent zinc metalloprotease YME1L1 OS=Homo sapiens OX=9606 GN=YME1L1 PE=1 SV=2	YME1L1	2.98839e+06	1.03944e+08	2.48083e+07	2.85779e+07	694905
Q86UX7	Fermitin family homolog 3 OS=Homo sapiens OX=9606 GN=FERMT3 PE=1 SV=1	FERMT3		472613	506987	1.43359e+07	41522343
Q9H2U2	Inorganic pyrophosphatase 2, mitochondrial OS=Homo sapiens OX=9606 GN=PPA2 PE=1 SV=2	PPA2	3.07387e+06	2.53684e+07	6.48972e+06	3.3683e+08	2.09354e+06
Q99439	Calponin-2 OS=Homo sapiens OX=9606 GN=CNN2 PE=1 SV=4	CNN2	3.02177e+06	4.5353e+07	1.27997e+07	1.39741e+09	4.25314e+07
O15484	Calpain-5 OS=Homo sapiens OX=9606 GN=CAPN5 PE=1 SV=2	CAPN5	361236	4.74301e+07	1.16156e+07	1.14481e+07	1.2325e+08
P20339	Ras-related protein Rab-5A OS=Homo sapiens OX=9606 GN=RAB5A PE=1 SV=2	RAB5A	5.62409e+06	3.02776e+08	5.95076e+07	1.9388e+08	2.31695e+08
Q15599	Na(+)/H(+) exchange regulatory cofactor NHE-RF2 OS=Homo sapiens OX=9606 GN=SLC9A3R2 PE=1 SV=2	SLC9A3R2	2.26833e+06	2.48161e+07	9.45172e+06	9.23483e+07	1.56602e+07
O75179	Ankyrin repeat domain-containing protein 17 OS=Homo sapiens OX=9606 GN=ANKRD17 PE=1 SV=3	ANKRD17	6.66939e+06	33045348	4.47182e+07	2.51182e+08	1.28913e+07
O95140	Mitofusin-2 OS=Homo sapiens OX=9606 GN=MFN2 PE=1 SV=3	MFN2	92079.1	5.81812e+07	3.11898e+06	8.40779e+07	2.25755e+06
O43172	U4/U6 small nuclear ribonucleoprotein Prp4 OS=Homo sapiens OX=9606 GN=PRPF4 PE=1 SV=2	PRPF4	5.20666e+06	63805406	1.87191e+07	1.08456e+08	4.0326e+07
Q8IVL5	Prolyl 3-hydroxylase 2 OS=Homo sapiens OX=9606 GN=P3H2 PE=1 SV=1	LEPREL1; P3H2	4.16244e+06	8.20136e+08	2.33422e+07	263187802	3.39589e+08
Q9NV70	Exocyst complex component 1 OS=Homo sapiens OX=9606 GN=EXOC1 PE=1 SV=4	EXOC1	2.45861e+06	3.59917e+07	1.46579e+07	1.18659e+08	27611324
Q8IY81	pre-rRNA 2'-O-ribose RNA methyltransferase FTSJ3 OS=Homo sapiens OX=9606 GN=FTSJ3 PE=1 SV=2	FTSJ3	7.84526e+06	5.67335e+07	3.78933e+07	2.16308e+08	1.36837e+06
Q7Z3U7	Protein MON2 homolog OS=Homo sapiens OX=9606 GN=MON2 PE=1 SV=3	MON2	1.56396e+06	2.47493e+07	8.56152e+06	5.06605e+07	1.62664e+07
Q16222	UDP-N-acetylhexosamine pyrophosphorylase OS=Homo sapiens OX=9606 GN=UAP1 PE=1 SV=3	UAP1	638693	2.20635e+07	3.78617e+06	8.87022e+07	4.17035e+07
Q15907	Ras-related protein Rab-11B OS=Homo sapiens OX=9606 GN=RAB11B PE=1 SV=4	RAB11B	7.08362e+06	7.91713e+08	1.11024e+08	5.85738e+08	6.15907e+08
P10644	cAMP-dependent protein kinase type I-alpha regulatory subunit OS=Homo sapiens OX=9606 GN=PRKAR1A PE=1 SV=1	PRKAR1A	610787	1.34772e+08	2.31688e+07	5.53187e+08	3.74996e+07
Q6PJF5	Inactive rhomboid protein 2 OS=Homo sapiens OX=9606 GN=RHBDF2 PE=1 SV=2	RHBDF2	207169	1.84195e+07	3.90034e+06	3.09224e+07	5.22676e+07
P28300	Protein-lysine 6-oxidase OS=Homo sapiens OX=9606 GN=LOX PE=1 SV=2	LOX	1.12761e+06	3.63098e+07	3.16231e+07	198330417	1.1238e+07
Q8WVV9	Heterogeneous nuclear ribonucleoprotein L-like OS=Homo sapiens OX=9606 GN=HNRNPLL PE=1 SV=1	HNRNPLL; HNRPLL	5.7383e+06	1.71762e+07	1.83732e+07	4.6646e+07	703119
Q8IWA4	Mitofusin-1 OS=Homo sapiens OX=9606 GN=MFN1 PE=1 SV=3	MFN1	2.02473e+06	3.3672e+07	5.96667e+06	1.76083e+07	921868
Q76M96	Coiled-coil domain-containing protein 80 OS=Homo sapiens OX=9606 GN=CCDC80 PE=1 SV=1	CCDC80	18543.1	6.27235e+06	7.49975e+06	9.32814e+06	595143
Q9NSD9	Phenylalanine--tRNA ligase beta subunit OS=Homo sapiens OX=9606 GN=FARSB PE=1 SV=3	FARSB	5.20808e+06	5.87668e+07	1.637e+07	4.32625e+08	1.48245e+07
Q9BWD1	Acetyl-CoA acetyltransferase, cytosolic OS=Homo sapiens OX=9606 GN=ACAT2 PE=1 SV=2	ACAT2	2.29157e+06	6.20395e+07	2.53978e+07	4.27624e+08	6.08644e+07
Q9BYG3	MKI67 FHA domain-interacting nucleolar phosphoprotein OS=Homo sapiens OX=9606 GN=NIFK PE=1 SV=1	MKI67IP; NIFK	9.758e+06	5.79816e+07	4.01101e+07	6.28099e+07	155633
P19634	Sodium/hydrogen exchanger 1 OS=Homo sapiens OX=9606 GN=SLC9A1 PE=1 SV=2	SLC9A1	222339	2.67812e+07	1.33679e+07	3.06814e+07	8.69453e+07
Q9UHD1	Cysteine and histidine-rich domain-containing protein 1 OS=Homo sapiens OX=9606 GN=CHORDC1 PE=1 SV=2	CHORDC1	430947	1.41342e+07	2.04954e+06	9.28905e+07	8.68393e+06
P55287	Cadherin-11 OS=Homo sapiens OX=9606 GN=CDH11 PE=1 SV=2	CDH11	1.08462e+06	4.81904e+07	3.51715e+07	7.90159e+07	8.15465e+07
Q13641	Trophoblast glycoprotein OS=Homo sapiens OX=9606 GN=TPBG PE=1 SV=1	TPBG	1.37645e+06	2.26322e+08	8.23222e+06	2.94007e+08	3.69119e+08
Q04656	Copper-transporting ATPase 1 OS=Homo sapiens OX=9606 GN=ATP7A PE=1 SV=4		476133	2.66637e+07	3.6804e+06	3.86721e+07	2.36423e+07
Q15397	Pumilio homolog 3 OS=Homo sapiens OX=9606 GN=PUM3 PE=1 SV=3	KIAA0020; PUM3	9.42396e+06	7.21383e+07	6.28715e+07	1.39124e+08	72621.8
Q13492	Phosphatidylinositol-binding clathrin assembly protein OS=Homo sapiens OX=9606 GN=PICALM PE=1 SV=2	PICALM	1.33906e+06	4.31201e+07	8405148	1.7931e+08	3.51867e+07
P15531	Nucleoside diphosphate kinase A OS=Homo sapiens OX=9606 GN=NME1 PE=1 SV=1	NME1	2.08867e+07	1.67724e+08	2.38369e+07	3.6474e+09	3.75888e+08
Q9NX58	Cell growth-regulating nucleolar protein OS=Homo sapiens OX=9606 GN=LYAR PE=1 SV=2	LYAR	4.57516e+06	7.01167e+07	2.74816e+07	2.05675e+07	4.56146e+06
P09382	Galectin-1 OS=Homo sapiens OX=9606 GN=LGALS1 PE=1 SV=2	LGALS1	1.04064e+08	1.59761e+09	5.72749e+08	1.48281e+10	1.65559e+09
Q3KQU3	MAP7 domain-containing protein 1 OS=Homo sapiens OX=9606 GN=MAP7D1 PE=1 SV=1	MAP7D1	1.54886e+06	3.15047e+07	6.78326e+06	6.8069e+07	5.45115e+06
O00622	Protein CYR61 OS=Homo sapiens OX=9606 GN=CYR61 PE=1 SV=1	CYR61	2.3623e+06	5.0039e+07	3.32892e+07	7.01683e+07	9.92569e+06
P62937	Peptidyl-prolyl cis-trans isomerase A OS=Homo sapiens OX=9606 GN=PPIA PE=1 SV=2	PPIA	8.75238e+07	9.9071e+08	1.69493e+08	9.92396e+09	1.48028e+09
Q9Y6E2	Basic leucine zipper and W2 domain-containing protein 2 OS=Homo sapiens OX=9606 GN=BZW2 PE=1 SV=1	BZW2	698469	3.11024e+07	3.29941e+06	9.9571e+07	12657050
Q9UBQ7	Glyoxylate reductase/hydroxypyruvate reductase OS=Homo sapiens OX=9606 GN=GRHPR PE=1 SV=1	GRHPR	1.68647e+06	3.81914e+07	5.40422e+06	349106595	2.58864e+07
Q9BY44	Eukaryotic translation initiation factor 2A OS=Homo sapiens OX=9606 GN=EIF2A PE=1 SV=3	EIF2A	7.06359e+06	4.49659e+07	2.10937e+07	1.55292e+08	2.7792e+07
Q5SRE5	Nucleoporin NUP188 homolog OS=Homo sapiens OX=9606 GN=NUP188 PE=1 SV=1	NUP188	30274.2	2.49447e+06	591319	4.21662e+07	1.37164e+06
P61026	Ras-related protein Rab-10 OS=Homo sapiens OX=9606 GN=RAB10 PE=1 SV=1	RAB10	1.99453e+07	1.05609e+09	2.18149e+08	1.07565e+09	7.7091e+08
O96008	Mitochondrial import receptor subunit TOM40 homolog OS=Homo sapiens OX=9606 GN=TOMM40 PE=1 SV=1	TOMM40	6.15586e+06	2.22937e+08	9.71101e+07	1.90478e+08	1.63199e+06
P04632	Calpain small subunit 1 OS=Homo sapiens OX=9606 GN=CAPNS1 PE=1 SV=1	CAPNS1	3.42835e+06	1.30045e+08	2.12787e+07	1.09642e+09	1.23906e+08
Q86XP3	ATP-dependent RNA helicase DDX42 OS=Homo sapiens OX=9606 GN=DDX42 PE=1 SV=1	DDX42	1.24694e+06	4.28429e+06	1.4813e+06	1.03215e+08	367464
Q96T76	MMS19 nucleotide excision repair protein homolog OS=Homo sapiens OX=9606 GN=MMS19 PE=1 SV=2	MMS19	599863	1.38965e+07	2.77673e+06	7.21358e+07	6.04821e+06
Q13017	Rho GTPase-activating protein 5 OS=Homo sapiens OX=9606 GN=ARHGAP5 PE=1 SV=2	ARHGAP5	55496.6	4.79055e+06	2.09317e+06	4.18797e+07	9.63311e+06
Q969P0	Immunoglobulin superfamily member 8 OS=Homo sapiens OX=9606 GN=IGSF8 PE=1 SV=1	IGSF8	265302	6.81227e+06	1.64339e+06	2.28967e+06	2.64022e+08
P83731	60S ribosomal protein L24 OS=Homo sapiens OX=9606 GN=RPL24 PE=1 SV=1	RPL24	4.31184e+07	8.53385e+08	2.57851e+08	1.29596e+09	5.78673e+07
Q9HB90	Ras-related GTP-binding protein C OS=Homo sapiens OX=9606 GN=RRAGC PE=1 SV=1	RRAGC	919738	6.87732e+07	1.50895e+07	130860418	1.863e+07
Q8NE86	Calcium uniporter protein, mitochondrial OS=Homo sapiens OX=9606 GN=MCU PE=1 SV=1	MCU	3.43928e+06	1.22201e+08	3.7288e+07	7.73823e+07	2.78864e+07
Q96QZ7	Membrane-associated guanylate kinase, WW and PDZ domain-containing protein 1 OS=Homo sapiens OX=9606 GN=MAGI1 PE=1 SV=3	MAGI1	77166.8	8.07231e+06	1.46875e+06	7.18439e+06	1.23807e+07
Q9UHQ9	NADH-cytochrome b5 reductase 1 OS=Homo sapiens OX=9606 GN=CYB5R1 PE=1 SV=1	CYB5R1	4.92147e+06	2.35784e+08	6.01956e+07	5.34825e+08	3.88995e+06
Q15050	Ribosome biogenesis regulatory protein homolog OS=Homo sapiens OX=9606 GN=RRS1 PE=1 SV=2	RRS1	4.99445e+06	4.52637e+07	3.1993e+07	6.45372e+07	3.89261e+06
Q8N3D4	EH domain-binding protein 1-like protein 1 OS=Homo sapiens OX=9606 GN=EHBP1L1 PE=1 SV=2	EHBP1L1	2.12002e+06	2.36918e+07	5.91602e+06	2.50007e+07	1.83971e+07
Q14694	Ubiquitin carboxyl-terminal hydrolase 10 OS=Homo sapiens OX=9606 GN=USP10 PE=1 SV=2	USP10	2.59035e+06	1.26201e+08	6.61519e+07	1.04154e+08	1.5262e+07
P27448	MAP/microtubule affinity-regulating kinase 3 OS=Homo sapiens OX=9606 GN=MARK3 PE=1 SV=5		317135	1.0708e+07	2.98331e+06	8.24884e+06	2.68852e+07
Q15642	Cdc42-interacting protein 4 OS=Homo sapiens OX=9606 GN=TRIP10 PE=1 SV=3	TRIP10	361048	2.95837e+06	555885	4.95362e+07	1.19025e+07
Q9UHI8	A disintegrin and metalloproteinase with thrombospondin motifs 1 OS=Homo sapiens OX=9606 GN=ADAMTS1 PE=1 SV=4	ADAMTS1	930560	9.40809e+06	1.95621e+07	1.58785e+07	4.19908e+06
P46781	40S ribosomal protein S9 OS=Homo sapiens OX=9606 GN=RPS9 PE=1 SV=3	RPS9	4.25565e+07	1.04396e+09	3.22672e+08	1.74767e+09	1.29264e+08
Q86VS8	Protein Hook homolog 3 OS=Homo sapiens OX=9606 GN=HOOK3 PE=1 SV=2	HOOK3	741817	1.37401e+07	4.1574e+06	7.51335e+07	3.88616e+06
Q99996	A-kinase anchor protein 9 OS=Homo sapiens OX=9606 GN=AKAP9 PE=1 SV=4		108433	3.69983e+06	1.20375e+06	3.71118e+07	846883
Q9NUQ9	Protein FAM49B OS=Homo sapiens OX=9606 GN=FAM49B PE=1 SV=1	FAM49B	289230	1.76157e+07	1.7781e+06	1.23343e+08	6.45542e+07
P62714	Serine/threonine-protein phosphatase 2A catalytic subunit beta isoform OS=Homo sapiens OX=9606 GN=PPP2CB PE=1 SV=1	PPP2CB	1.84151e+07	6.94297e+07	5.96479e+07	2.45882e+08	9.0904e+07
P19784	Casein kinase II subunit alpha' OS=Homo sapiens OX=9606 GN=CSNK2A2 PE=1 SV=1	CSNK2A2	3.03701e+06	1.99773e+07	1.05448e+07	86754231	9.8112e+06
Q658P3	Metalloreductase STEAP3 OS=Homo sapiens OX=9606 GN=STEAP3 PE=1 SV=2	STEAP3	1.08479e+07	2.94509e+08	5.39922e+07	2.42705e+08	2.31868e+08
Q5QNW6	Histone H2B type 2-F OS=Homo sapiens OX=9606 GN=HIST2H2BF PE=1 SV=3	HIST2H2BF	3.3277e+08	2.04162e+09	8.70145e+08	1.97191e+09	2.83465e+08
Q14BN4	Sarcolemmal membrane-associated protein OS=Homo sapiens OX=9606 GN=SLMAP PE=1 SV=1	SLMAP	777541	3.92527e+07	1.01395e+07	8.85895e+07	5.82494e+07
O60749	Sorting nexin-2 OS=Homo sapiens OX=9606 GN=SNX2 PE=1 SV=2	SNX2	441254	1.64812e+07	3.78662e+06	1.70638e+08	9.58051e+06
P16152	Carbonyl reductase [NADPH] 1 OS=Homo sapiens OX=9606 GN=CBR1 PE=1 SV=3	CBR1; SETD4	1.99279e+07	8.76754e+07	85197769	6.84898e+08	5.79007e+07
P28482	Mitogen-activated protein kinase 1 OS=Homo sapiens OX=9606 GN=MAPK1 PE=1 SV=3	MAPK1	1.42665e+06	3.27935e+07	3.80845e+06	1.85362e+08	4.75439e+07
Q14534	Squalene monooxygenase OS=Homo sapiens OX=9606 GN=SQLE PE=1 SV=3	SQLE	485247	2.767e+07	7.84887e+06	5.97598e+07	3.62034e+06
Q96JB2	Conserved oligomeric Golgi complex subunit 3 OS=Homo sapiens OX=9606 GN=COG3 PE=1 SV=3	COG3	39221.8	9.31649e+06	1.27373e+06	4.06321e+07	1.39945e+06
Q9NW64	Pre-mRNA-splicing factor RBM22 OS=Homo sapiens OX=9606 GN=RBM22 PE=1 SV=1	RBM22	2.174e+07	4.06859e+07	3.23224e+07	4.90919e+07	1.04423e+06
P00491	Purine nucleoside phosphorylase OS=Homo sapiens OX=9606 GN=PNP PE=1 SV=2	PNP	3.88946e+06	7.15187e+06	2.09432e+06	2.19613e+08	4.25671e+07
Q9Y6C9	Mitochondrial carrier homolog 2 OS=Homo sapiens OX=9606 GN=MTCH2 PE=1 SV=1	MTCH2	8.7671e+06	3.29125e+08	1.1229e+08	3.67916e+08	2.0467e+06
P52926	High mobility group protein HMGI-C OS=Homo sapiens OX=9606 GN=HMGA2 PE=1 SV=1	HMGA2	1.75229e+08	5.26123e+08	5.85375e+08	1.00201e+09	9.65514e+06
Q9Y3F4	Serine-threonine kinase receptor-associated protein OS=Homo sapiens OX=9606 GN=STRAP PE=1 SV=1	STRAP	9.53046e+06	7.84554e+07	7.17383e+07	3.507e+08	1.1205e+08
P67775	Serine/threonine-protein phosphatase 2A catalytic subunit alpha isoform OS=Homo sapiens OX=9606 GN=PPP2CA PE=1 SV=1	PPP2CA	123248	5.57284e+06	1.5574e+06	3.61795e+07	5.85424e+06
Q9HCJ6	Synaptic vesicle membrane protein VAT-1 homolog-like OS=Homo sapiens OX=9606 GN=VAT1L PE=1 SV=2	VAT1L	268754	4.76305e+06	801248	6.70564e+07	1.35055e+07
P84077	ADP-ribosylation factor 1 OS=Homo sapiens OX=9606 GN=ARF1 PE=1 SV=2	ARF1	6.79322e+06	2.41326e+08	8.81259e+07	6.80165e+08	5.94656e+08
O43592	Exportin-T OS=Homo sapiens OX=9606 GN=XPOT PE=1 SV=2	XPOT	45111.2	8.97358e+06	2.64713e+06	8.8437e+07	1.25881e+07
Q13637	Ras-related protein Rab-32 OS=Homo sapiens OX=9606 GN=RAB32 PE=1 SV=3	RAB32	1.903e+06	1.84962e+08	2.99419e+07	1.79592e+08	1.01094e+08
E9PSI1	Transmembrane 9 superfamily member OS=Homo sapiens OX=9606 PE=3 SV=1		2.6141e+06	7.48905e+07	1.98146e+07	6.3113e+07	3.09166e+07
Q05397	Focal adhesion kinase 1 OS=Homo sapiens OX=9606 GN=PTK2 PE=1 SV=2	PTK2	2.74459e+06	2.44674e+07	7.38779e+06	5.40204e+07	4.4476e+07
Q9HCL0	Protocadherin-18 OS=Homo sapiens OX=9606 GN=PCDH18 PE=2 SV=3	PCDH18	3328.36	7.65447e+06	1.69777e+06	6.4949e+07	1.82373e+07
Q15208	Serine/threonine-protein kinase 38 OS=Homo sapiens OX=9606 GN=STK38 PE=1 SV=1	STK38	1.95687e+06	1.07864e+07	4.04449e+06	6.627e+07	4.49131e+07
Q16778	Histone H2B type 2-E OS=Homo sapiens OX=9606 GN=HIST2H2BE PE=1 SV=3	HIST2H2BE	1.76005e+09	2.01946e+10	6.45176e+09	2.05922e+10	3.86861e+09
P54819	Adenylate kinase 2, mitochondrial OS=Homo sapiens OX=9606 GN=AK2 PE=1 SV=2	AK2	2.32229e+06	2.71062e+07	3.84913e+06	5.29878e+08	3.76399e+06
P49321	Nuclear autoantigenic sperm protein OS=Homo sapiens OX=9606 GN=NASP PE=1 SV=2	NASP	101535	1.72041e+06	53598	9.09818e+07	2.75033e+06
Q9P2R7	Succinate--CoA ligase [ADP-forming] subunit beta, mitochondrial OS=Homo sapiens OX=9606 GN=SUCLA2 PE=1 SV=3	SUCLA2	2.13317e+06	5.20051e+07	1.85132e+07	3.32748e+08	2.92506e+06
Q09328	Alpha-1,6-mannosylglycoprotein 6-beta-N-acetylglucosaminyltransferase A OS=Homo sapiens OX=9606 GN=MGAT5 PE=1 SV=1	MGAT5	246427	4.72593e+07	1.92389e+06	7.38527e+07	3.62249e+06
P12081	Histidine--tRNA ligase, cytoplasmic OS=Homo sapiens OX=9606 GN=HARS PE=1 SV=2	HARS	2.73559e+07	1.28452e+08	4.68309e+07	3.47397e+08	1.75269e+08
Q13011	Delta(3,5)-Delta(2,4)-dienoyl-CoA isomerase, mitochondrial OS=Homo sapiens OX=9606 GN=ECH1 PE=1 SV=2	ECH1	3.15444e+06	3.79554e+07	1.27585e+07	2.01053e+08	2.76888e+07
Q9Y6G9	Cytoplasmic dynein 1 light intermediate chain 1 OS=Homo sapiens OX=9606 GN=DYNC1LI1 PE=1 SV=3	DYNC1LI1	833017	2.27736e+07	4.21054e+06	1.42479e+08	1.15837e+07
O75521	Enoyl-CoA delta isomerase 2, mitochondrial OS=Homo sapiens OX=9606 GN=ECI2 PE=1 SV=4	ECI2	1.82051e+06	5.65595e+07	1.46739e+07	3.90138e+08	1.228e+06
Q9NZT2	Opioid growth factor receptor OS=Homo sapiens OX=9606 GN=OGFR PE=1 SV=3	OGFR	65236.4	871499	1.76277e+06	7.08853e+07	1.39248e+06
Q14C86	GTPase-activating protein and VPS9 domain-containing protein 1 OS=Homo sapiens OX=9606 GN=GAPVD1 PE=1 SV=2	GAPVD1	89112.9	7.65537e+06	2.14736e+06	1.16896e+08	9.68134e+06
P27701	CD82 antigen OS=Homo sapiens OX=9606 GN=CD82 PE=1 SV=1	CD82	728356	7.50855e+07	2.64358e+07	2.68792e+08	1.36187e+09
P49902	Cytosolic purine 5'-nucleotidase OS=Homo sapiens OX=9606 GN=NT5C2 PE=1 SV=1	NT5C2	9.85997e+07	6.63045e+07	6.03869e+07	1.15765e+08	7.47124e+07
Q9UIA9	Exportin-7 OS=Homo sapiens OX=9606 GN=XPO7 PE=1 SV=3	XPO7	712513	8.46878e+06	2.58569e+06	4.35893e+07	8062890
Q9Y2L5	Trafficking protein particle complex subunit 8 OS=Homo sapiens OX=9606 GN=TRAPPC8 PE=1 SV=2	TRAPPC8	52475.9	1.06548e+07	1.49648e+06	4.33502e+09	6.90289e+06
Q8N1N4	Keratin, type II cytoskeletal 78 OS=Homo sapiens OX=9606 GN=KRT78 PE=1 SV=2	KRT78	1.15803e+07	9.15e+06	6.18548e+06	2.07613e+07	8.65739e+06
Q9UIJ7	GTP:AMP phosphotransferase AK3, mitochondrial OS=Homo sapiens OX=9606 GN=AK3 PE=1 SV=4	AK3	3.96693e+06	7.53152e+07	2.71305e+07	4.71543e+08	10032748
Q13530	Serine incorporator 3 OS=Homo sapiens OX=9606 GN=SERINC3 PE=2 SV=2	SERINC3	90844.8	1.13183e+08	7.79002e+06	5.05734e+07	1.07613e+08
Q6IAA8	Ragulator complex protein LAMTOR1 OS=Homo sapiens OX=9606 GN=LAMTOR1 PE=1 SV=2	LAMTOR1	2.40551e+06	154105743	5.75057e+07	1.71036e+08	2.7249e+07
Q12849	G-rich sequence factor 1 OS=Homo sapiens OX=9606 GN=GRSF1 PE=1 SV=3	GRSF1	4.70003e+06	4.80433e+07	1.03081e+07	4.39793e+07	831055
P46782	40S ribosomal protein S5 OS=Homo sapiens OX=9606 GN=RPS5 PE=1 SV=4	RPS5	2.29599e+07	3.25974e+08	1.16388e+08	9.95035e+08	3.75788e+07
P21266	Glutathione S-transferase Mu 3 OS=Homo sapiens OX=9606 GN=GSTM3 PE=1 SV=3	GSTM3	1.3959e+06	2.63461e+07	6.87321e+06	2.05049e+08	2.91102e+07
Q13596	Sorting nexin-1 OS=Homo sapiens OX=9606 GN=SNX1 PE=1 SV=3	SNX1	7.35195e+06	2.97082e+07	9.46703e+06	2.51388e+08	1.73516e+07
Q9P2I0	Cleavage and polyadenylation specificity factor subunit 2 OS=Homo sapiens OX=9606 GN=CPSF2 PE=1 SV=2	CPSF2	7.88005e+06	2.02537e+07	1.84671e+07	4.01791e+08	2.9014e+06
Q96JJ7	Protein disulfide-isomerase TMX3 OS=Homo sapiens OX=9606 GN=TMX3 PE=1 SV=2	TMX3	1.82634e+06	5.01314e+08	3.6149e+07	3.89707e+08	3.0425e+07
P61006	Ras-related protein Rab-8A OS=Homo sapiens OX=9606 GN=RAB8A PE=1 SV=1	RAB8A	1.84196e+06	1.52951e+08	3.4663e+07	1.8053e+08	3.08413e+08
O96000	NADH dehydrogenase [ubiquinone] 1 beta subcomplex subunit 10 OS=Homo sapiens OX=9606 GN=NDUFB10 PE=1 SV=3	NDUFB10	5.65995e+06	3.89129e+08	1.00795e+08	2.0954e+08	1.65013e+06
Q9GZT6	Coiled-coil domain-containing protein 90B, mitochondrial OS=Homo sapiens OX=9606 GN=CCDC90B PE=1 SV=2	CCDC90B	709773	6.86081e+07	1.61693e+07	3.08167e+07	493047
P49419	Alpha-aminoadipic semialdehyde dehydrogenase OS=Homo sapiens OX=9606 GN=ALDH7A1 PE=1 SV=5	ALDH7A1	2.10821e+06	2.67549e+07	7.13841e+06	3.59326e+08	1.22838e+07
Q14444	Caprin-1 OS=Homo sapiens OX=9606 GN=CAPRIN1 PE=1 SV=2	CAPRIN1	9.32628e+06	1.16995e+08	56126766	3.23869e+08	6.55991e+07
Q92979	Ribosomal RNA small subunit methyltransferase NEP1 OS=Homo sapiens OX=9606 GN=EMG1 PE=1 SV=4	EMG1	2.83565e+07	2.79747e+07	4.02309e+07	3.66841e+07	1.08021e+07
O96005	Cleft lip and palate transmembrane protein 1 OS=Homo sapiens OX=9606 GN=CLPTM1 PE=1 SV=1	CLPTM1	2.09141e+07	3.78317e+08	1.02572e+08	1.21888e+08	1.82206e+07
Q29RF7	Sister chromatid cohesion protein PDS5 homolog A OS=Homo sapiens OX=9606 GN=PDS5A PE=1 SV=1	PDS5A	1.30491e+06	1.90658e+07	4.63622e+06	5.30076e+07	1.2606e+06
Q92930	Ras-related protein Rab-8B OS=Homo sapiens OX=9606 GN=RAB8B PE=1 SV=2	RAB8B	373385	3.28364e+07	1.65136e+07	7.95097e+07	1.412e+08
P13861	cAMP-dependent protein kinase type II-alpha regulatory subunit OS=Homo sapiens OX=9606 GN=PRKAR2A PE=1 SV=2	PRKAR2A	5.06875e+06	5.24797e+07	4.23071e+07	3.32804e+08	3.92933e+07
Q9BZQ6	ER degradation-enhancing alpha-mannosidase-like protein 3 OS=Homo sapiens OX=9606 GN=EDEM3 PE=1 SV=2	EDEM3	410453	7.66668e+06	4.87049e+06	6.68034e+07	1.96767e+06
P00390	Glutathione reductase, mitochondrial OS=Homo sapiens OX=9606 GN=GSR PE=1 SV=2	GSR	1.34096e+06	9.63015e+06	2.49666e+06	4.2246e+08	3.43453e+07
P09661	U2 small nuclear ribonucleoprotein A' OS=Homo sapiens OX=9606 GN=SNRPA1 PE=1 SV=2	SNRPA1	5.62872e+07	4.8918e+07	8.30782e+07	1.37836e+08	2.06274e+06
P55263	Adenosine kinase OS=Homo sapiens OX=9606 GN=ADK PE=1 SV=2	ADK	344886	1.5467e+07	2.29698e+06	1.09422e+08	2.04155e+07
Q9HAU0	Pleckstrin homology domain-containing family A member 5 OS=Homo sapiens OX=9606 GN=PLEKHA5 PE=1 SV=1	PLEKHA5	6.64013e+06	8.52652e+07	5.52477e+07	5.68326e+08	2.17781e+07
Q92734	Protein TFG OS=Homo sapiens OX=9606 GN=TFG PE=1 SV=2	TFG	3.63647e+06	1.16797e+08	1.63587e+07	4.84177e+08	1.04773e+08
P13693	Translationally-controlled tumor protein OS=Homo sapiens OX=9606 GN=TPT1 PE=1 SV=1	TPT1	5.06845e+06	9.16051e+07	1.90095e+07	1.11885e+09	2.82649e+08
P27361	Mitogen-activated protein kinase 3 OS=Homo sapiens OX=9606 GN=MAPK3 PE=1 SV=4	MAPK3	3.66052e+06	8.85401e+07	1.9037e+07	2.48102e+08	4.69279e+07
O60784	Target of Myb protein 1 OS=Homo sapiens OX=9606 GN=TOM1 PE=1 SV=2	TOM1	932141	2.69957e+07	3.14523e+06	1.40503e+08	4.65243e+07
Q9Y3P9	Rab GTPase-activating protein 1 OS=Homo sapiens OX=9606 GN=RABGAP1 PE=1 SV=3	RABGAP1	212761	5.441e+06	1.73857e+06	3.8314e+07	5.74643e+06
P19623	Spermidine synthase OS=Homo sapiens OX=9606 GN=SRM PE=1 SV=1	SRM	2.50418e+06	2.26136e+07	8.5676e+06	2.69966e+08	6.8502e+07
Q8WTT2	Nucleolar complex protein 3 homolog OS=Homo sapiens OX=9606 GN=NOC3L PE=1 SV=1	NOC3L	9.08448e+06	4.6275e+07	4.38042e+07	1.87018e+07	2.25375e+06
O00471	Exocyst complex component 5 OS=Homo sapiens OX=9606 GN=EXOC5 PE=1 SV=1	EXOC5	6.35947e+07	9.1005e+07	5.41501e+07	5.56981e+07	1.7808e+07
Q5KU26	Collectin-12 OS=Homo sapiens OX=9606 GN=COLEC12 PE=1 SV=3	COLEC12	1.45256e+06	1.66119e+08	4.27689e+06	2.66623e+07	973879
O96019	Actin-like protein 6A OS=Homo sapiens OX=9606 GN=ACTL6A PE=1 SV=1	ACTL6A	2.84504e+07	3.01133e+07	3.69664e+07	9.58735e+07	4.39877e+06
Q9ULC8	Probable palmitoyltransferase ZDHHC8 OS=Homo sapiens OX=9606 GN=ZDHHC8 PE=1 SV=3	ZDHHC8		2.6232e+06	804894	4601663	3.66377e+07
P13726	Tissue factor OS=Homo sapiens OX=9606 GN=F3 PE=1 SV=1	F3	182786	1.28736e+08	2.62542e+07	4.61027e+08	1.41917e+09
Q8N556	Actin filament-associated protein 1 OS=Homo sapiens OX=9606 GN=AFAP1 PE=1 SV=2	AFAP1	3.21344e+06	2.53253e+07	1.10403e+07	4.28052e+07	2.34834e+06
P26196	Probable ATP-dependent RNA helicase DDX6 OS=Homo sapiens OX=9606 GN=DDX6 PE=1 SV=2	DDX6	5.2454e+06	6.17479e+07	9.22033e+06	1.42841e+08	1.48297e+07
P33908	Mannosyl-oligosaccharide 1,2-alpha-mannosidase IA OS=Homo sapiens OX=9606 GN=MAN1A1 PE=1 SV=3	MAN1A1	541505	9.51616e+07	1.48957e+07	1.31453e+08	2.16969e+07
Q9UNZ2	NSFL1 cofactor p47 OS=Homo sapiens OX=9606 GN=NSFL1C PE=1 SV=2	NSFL1C	1.25626e+06	1.54095e+07	1.95642e+06	1.43939e+08	1.71776e+07
P35637	RNA-binding protein FUS OS=Homo sapiens OX=9606 GN=FUS PE=1 SV=1	FUS	1.59959e+07	8.33172e+07	4.67399e+07	305791160	2.70321e+06
P04179	Superoxide dismutase [Mn], mitochondrial OS=Homo sapiens OX=9606 GN=SOD2 PE=1 SV=3		3.40486e+06	3.10196e+07	9.27153e+06	3.00236e+09	2.58085e+06
Q6UXV4	MICOS complex subunit MIC27 OS=Homo sapiens OX=9606 GN=APOOL PE=1 SV=1	APOOL	1.51331e+06	7.87863e+07	2.45018e+07	5.28382e+07	6.49122e+06
Q9NR09	Baculoviral IAP repeat-containing protein 6 OS=Homo sapiens OX=9606 GN=BIRC6 PE=1 SV=2	BIRC6	150874	2.23025e+06	1.37798e+06	3.34351e+07	1.52221e+06
Q15428	Splicing factor 3A subunit 2 OS=Homo sapiens OX=9606 GN=SF3A2 PE=1 SV=2	SF3A2	2.81708e+07	2.18516e+07	5.22076e+07	1.07031e+08	644811
P62269	40S ribosomal protein S18 OS=Homo sapiens OX=9606 GN=RPS18 PE=1 SV=3	RPS18	4.25306e+07	8.78474e+08	2.11991e+08	1.88221e+09	1.06258e+08
P34947	G protein-coupled receptor kinase 5 OS=Homo sapiens OX=9606 GN=GRK5 PE=1 SV=1	GRK5	145108	7.46218e+06	2.02747e+06	7480195	2.88484e+07
Q96BJ3	Axin interactor, dorsalization-associated protein OS=Homo sapiens OX=9606 GN=AIDA PE=1 SV=1	AIDA	319599	1.72703e+07	264970	29673154	1.30859e+08
Q15005	Signal peptidase complex subunit 2 OS=Homo sapiens OX=9606 GN=SPCS2 PE=1 SV=3	SPCS2	6.32129e+06	4.18868e+08	9.29518e+07	3.95481e+08	1.401e+07
Q13561	Dynactin subunit 2 OS=Homo sapiens OX=9606 GN=DCTN2 PE=1 SV=4	DCTN2	1.70264e+06	6.29062e+07	1.29155e+07	3.45356e+08	2.75488e+07
Q13442	28 kDa heat- and acid-stable phosphoprotein OS=Homo sapiens OX=9606 GN=PDAP1 PE=1 SV=1	PDAP1	9.62916e+06	1.40524e+07	1.52228e+06	1.39759e+08	1.52303e+07
P40261	Nicotinamide N-methyltransferase OS=Homo sapiens OX=9606 GN=NNMT PE=1 SV=1	NNMT	1.52685e+06	4.17492e+07	3.4629e+07	2.31173e+09	2.59807e+08
P30085	UMP-CMP kinase OS=Homo sapiens OX=9606 GN=CMPK1 PE=1 SV=3	CMPK1	729779	1.31365e+07	3.77984e+06	2.08115e+08	2.15144e+07
P26232	Catenin alpha-2 OS=Homo sapiens OX=9606 GN=CTNNA2 PE=1 SV=5	CTNNA2	398882	15444813	13307594		54451300
Q9NUP9	Protein lin-7 homolog C OS=Homo sapiens OX=9606 GN=LIN7C PE=1 SV=1	LIN7C	1.60541e+06	6.21993e+07	5.17949e+07	2.01415e+08	3.43033e+08
P49750	YLP motif-containing protein 1 OS=Homo sapiens OX=9606 GN=YLPM1 PE=1 SV=4		1.76382e+06	9.02638e+06	3.72576e+06	9.50999e+07	3.86275e+06
Q9BRK3	Matrix remodeling-associated protein 8 OS=Homo sapiens OX=9606 GN=MXRA8 PE=1 SV=1	MXRA8	3.67087e+06	1.10391e+08	5.5718e+07	8.95503e+07	2.99973e+08
O00154	Cytosolic acyl coenzyme A thioester hydrolase OS=Homo sapiens OX=9606 GN=ACOT7 PE=1 SV=3	ACOT7	2.5267e+06	3.38484e+07	1.31235e+07	3.31853e+08	6.25972e+07
Q63HR2	Tensin-2 OS=Homo sapiens OX=9606 GN=TNS2 PE=1 SV=2	TENC1; TNS2	6633.22	1.22828e+06	675116	4.58006e+06	8.36921e+06
P36543	V-type proton ATPase subunit E 1 OS=Homo sapiens OX=9606 GN=ATP6V1E1 PE=1 SV=1	ATP6V1E1	3.83173e+06	193866848	1.14889e+08	2.87451e+08	1.31811e+08
Q96JB5	CDK5 regulatory subunit-associated protein 3 OS=Homo sapiens OX=9606 GN=CDK5RAP3 PE=1 SV=2	CDK5RAP3	1.72287e+06	6.16674e+07	2.34184e+07	9.58676e+07	538813
O15440	Multidrug resistance-associated protein 5 OS=Homo sapiens OX=9606 GN=ABCC5 PE=1 SV=2	ABCC5	3933.85	7.06516e+06	1.45403e+06	2.6187e+07	1.27548e+07
P48047	ATP synthase subunit O, mitochondrial OS=Homo sapiens OX=9606 GN=ATP5PO PE=1 SV=1	ATP5O	6.34111e+06	9.58084e+08	1.86044e+08	1.06068e+09	2.39921e+08
O75110	Probable phospholipid-transporting ATPase IIA OS=Homo sapiens OX=9606 GN=ATP9A PE=1 SV=3	ATP9A	560287	5.13107e+07	6.97767e+06	4.87007e+07	1.42226e+07
P07093	Glia-derived nexin OS=Homo sapiens OX=9606 GN=SERPINE2 PE=1 SV=1	SERPINE2	6.23647e+06	5.90964e+07	1.01046e+08	1.57913e+08	3.06786e+07
Q9H270	Vacuolar protein sorting-associated protein 11 homolog OS=Homo sapiens OX=9606 GN=VPS11 PE=1 SV=1	VPS11	432318	1.27159e+07	3.45728e+06	2.87816e+07	1.20909e+07
Q16576	Histone-binding protein RBBP7 OS=Homo sapiens OX=9606 GN=RBBP7 PE=1 SV=1	RBBP7	1.16196e+07	8.14332e+07	3.03288e+07	1.41205e+09	8.95478e+06
Q8TDY2	RB1-inducible coiled-coil protein 1 OS=Homo sapiens OX=9606 GN=RB1CC1 PE=1 SV=3	RB1CC1	381350	1.57928e+07	4.07757e+06	5.07827e+07	2.19752e+06
O43520	Phospholipid-transporting ATPase IC OS=Homo sapiens OX=9606 GN=ATP8B1 PE=1 SV=3	ATP8B1	126966	4.12405e+07	2.18568e+06	1.24474e+07	3.31406e+07
P61221	ATP-binding cassette sub-family E member 1 OS=Homo sapiens OX=9606 GN=ABCE1 PE=1 SV=1	ABCE1	3.45202e+06	1.69712e+08	1.55035e+07	2.06561e+08	8.99968e+07
Q9UL46	Proteasome activator complex subunit 2 OS=Homo sapiens OX=9606 GN=PSME2 PE=1 SV=4	PSME2	665564	1.97945e+07	2.59659e+06	4.61049e+08	2.58991e+07
Q9UKF6	Cleavage and polyadenylation specificity factor subunit 3 OS=Homo sapiens OX=9606 GN=CPSF3 PE=1 SV=1	CPSF3	6.79602e+06	1.53648e+07	1.8849e+07	5.37066e+07	766469
Q86V21	Acetoacetyl-CoA synthetase OS=Homo sapiens OX=9606 GN=AACS PE=1 SV=1	AACS	3.69827e+06	1.21253e+07	9.34352e+06	1.23377e+08	2.07994e+07
O43396	Thioredoxin-like protein 1 OS=Homo sapiens OX=9606 GN=TXNL1 PE=1 SV=3	TXNL1	1.42731e+06	2.32931e+07	5.59006e+06	2.61773e+08	3.64972e+07
Q8IWA0	WD repeat-containing protein 75 OS=Homo sapiens OX=9606 GN=WDR75 PE=1 SV=1	WDR75	1.18434e+07	3.49773e+07	2.50488e+07	16023016	687438
Q15036	Sorting nexin-17 OS=Homo sapiens OX=9606 GN=SNX17 PE=1 SV=1	SNX17	141022	5.5406e+07	4.37896e+06	1.18348e+08	3.86659e+07
Q7Z7H5	Transmembrane emp24 domain-containing protein 4 OS=Homo sapiens OX=9606 GN=TMED4 PE=1 SV=1	TMED4	1.65655e+06	3.13467e+08	7.21591e+07	2.88222e+08	7.36936e+07
Q12996	Cleavage stimulation factor subunit 3 OS=Homo sapiens OX=9606 GN=CSTF3 PE=1 SV=1	CSTF3	4.06411e+06	3.17323e+07	8.10208e+06	7.45096e+07	6.21787e+06
P60891	Ribose-phosphate pyrophosphokinase 1 OS=Homo sapiens OX=9606 GN=PRPS1 PE=1 SV=2	PRPS1	1.48526e+06	1.38545e+07	6.07492e+06	1.63492e+08	2.35574e+07
O94919	Endonuclease domain-containing 1 protein OS=Homo sapiens OX=9606 GN=ENDOD1 PE=1 SV=2	ENDOD1	468455	1.37697e+08	5.63031e+06	5.23265e+07	1.36489e+07
P02768	Serum albumin OS=Homo sapiens OX=9606 GN=ALB PE=1 SV=2	ALB	2.75606e+06	2.43234e+07	4.81756e+06	89414928	1.74999e+07
Q9NX40	OCIA domain-containing protein 1 OS=Homo sapiens OX=9606 GN=OCIAD1 PE=1 SV=1	OCIAD1	5.14611e+06	1.96749e+08	6.90347e+07	1.92841e+08	8.79799e+06
P48147	Prolyl endopeptidase OS=Homo sapiens OX=9606 GN=PREP PE=1 SV=2	PREP	3.25725e+06	1.51527e+08	5.81059e+07	2.08369e+08	1.13541e+08
Q99816	Tumor susceptibility gene 101 protein OS=Homo sapiens OX=9606 GN=TSG101 PE=1 SV=2	TSG101	674492	5.99837e+07	5.27352e+06	1.10965e+08	1.32129e+08
Q9H444	Charged multivesicular body protein 4b OS=Homo sapiens OX=9606 GN=CHMP4B PE=1 SV=1	CHMP4B	1.57951e+06	9.46254e+07	2.39891e+07	3.61717e+08	1.31412e+08
Q9H089	Large subunit GTPase 1 homolog OS=Homo sapiens OX=9606 GN=LSG1 PE=1 SV=2	LSG1	838830	3.43748e+07	9.9665e+06	4.1245e+07	3.38487e+06
Q14139	Ubiquitin conjugation factor E4 A OS=Homo sapiens OX=9606 GN=UBE4A PE=1 SV=2	UBE4A	114666	5.98488e+07	2.79591e+06	4.12806e+07	8.37599e+06
O00139	Kinesin-like protein KIF2A OS=Homo sapiens OX=9606 GN=KIF2A PE=1 SV=3	KIF2A	4.01722e+06	4.25139e+07	1.8501e+07	9.94923e+07	2.05764e+07
Q8NFD5	AT-rich interactive domain-containing protein 1B OS=Homo sapiens OX=9606 GN=ARID1B PE=1 SV=2	ARID1B	2.19631e+06	3.43232e+06	3.07596e+06	8.40736e+06	389722
P61020	Ras-related protein Rab-5B OS=Homo sapiens OX=9606 GN=RAB5B PE=1 SV=1	RAB5B	1.45507e+06	1.15418e+08	1.3794e+07	1.07244e+08	5.69389e+07
P19440	Glutathione hydrolase 1 proenzyme OS=Homo sapiens OX=9606 GN=GGT1 PE=1 SV=2	GGT1	504484	2.27644e+07	2.44506e+07	1.80212e+08	2.39785e+08
Q99880	Histone H2B type 1-L OS=Homo sapiens OX=9606 GN=HIST1H2BL PE=1 SV=3	HIST1H2BL	4.14918e+06	1.04478e+08	3.55288e+07	43736764	1.42627e+07
P29353	SHC-transforming protein 1 OS=Homo sapiens OX=9606 GN=SHC1 PE=1 SV=4	SHC1	171135	1.29248e+07	1.43113e+06	1.74107e+07	1.41513e+07
Q6P9B6	MTOR-associated protein MEAK7 OS=Homo sapiens OX=9606 GN=MEAK7 PE=1 SV=2	KIAA1609; TLDC1	354365	4.47001e+07	9.91389e+06	8.83283e+07	1.49385e+08
P08174	Complement decay-accelerating factor OS=Homo sapiens OX=9606 GN=CD55 PE=1 SV=4	CD55	2.19317e+06	5.074e+07	2.12351e+08	2.61704e+08	8.86063e+08
Q8WU76	Sec1 family domain-containing protein 2 OS=Homo sapiens OX=9606 GN=SCFD2 PE=1 SV=2	SCFD2	923088	3.04941e+07	3.0774e+06	3.59824e+07	2.3518e+06
Q16270	Insulin-like growth factor-binding protein 7 OS=Homo sapiens OX=9606 GN=IGFBP7 PE=1 SV=1	IGFBP7	2.42441e+07	3.69492e+07	7.13903e+07	539552270	2.77272e+06
Q4KMP7	TBC1 domain family member 10B OS=Homo sapiens OX=9606 GN=TBC1D10B PE=1 SV=3	TBC1D10B	449612	5.37839e+06	192879	1.26994e+07	2.13419e+07
Q6ZMP0	Thrombospondin type-1 domain-containing protein 4 OS=Homo sapiens OX=9606 GN=THSD4 PE=2 SV=2	THSD4	2.7761e+06	6.7351e+06	4.90128e+06	4.89753e+06	2.06142e+06
Q9Y6N7	Roundabout homolog 1 OS=Homo sapiens OX=9606 GN=ROBO1 PE=1 SV=1	ROBO1	22061.1	1.59399e+06	1.52325e+06	2.03259e+07	2.88028e+07
P33121	Long-chain-fatty-acid--CoA ligase 1 OS=Homo sapiens OX=9606 GN=ACSL1 PE=1 SV=1	ACSL1	728027	1.6295e+07	6.43614e+06	9.41421e+07	7.11376e+06
Q9NY33	Dipeptidyl peptidase 3 OS=Homo sapiens OX=9606 GN=DPP3 PE=1 SV=2	DPP3	2.17423e+06	1.19475e+07	4.37345e+06	3.5464e+08	3.60979e+07
O14879	Interferon-induced protein with tetratricopeptide repeats 3 OS=Homo sapiens OX=9606 GN=IFIT3 PE=1 SV=1	IFIT3	481027	3.28139e+06	1.10064e+06	5.95249e+07	4.82185e+06
P19838	Nuclear factor NF-kappa-B p105 subunit OS=Homo sapiens OX=9606 GN=NFKB1 PE=1 SV=2	NFKB1	817818	8.04254e+06	5.97689e+06	8.503e+07	8.28844e+06
P16401	Histone H1.5 OS=Homo sapiens OX=9606 GN=HIST1H1B PE=1 SV=3	HIST1H1B	2.40202e+08	9.74446e+08	9.46481e+08	9.39764e+08	1.09385e+08
P37235	Hippocalcin-like protein 1 OS=Homo sapiens OX=9606 GN=HPCAL1 PE=1 SV=3	HPCAL1	638764	4.79125e+07	4.0929e+06	1.58036e+08	5.37134e+07
Q9Y281	Cofilin-2 OS=Homo sapiens OX=9606 GN=CFL2 PE=1 SV=1	CFL2	3.20312e+06	1.82593e+07	7.98969e+06	2.37844e+08	4.72216e+07
P30038	Delta-1-pyrroline-5-carboxylate dehydrogenase, mitochondrial OS=Homo sapiens OX=9606 GN=ALDH4A1 PE=1 SV=3	ALDH4A1	258605	1.55925e+07	2.35216e+06	1.33085e+08	235420
P25685	DnaJ homolog subfamily B member 1 OS=Homo sapiens OX=9606 GN=DNAJB1 PE=1 SV=4	DNAJB1	985203	1.64619e+07	5.89644e+06	7.01245e+07	1.76841e+07
Q9NZN5	Rho guanine nucleotide exchange factor 12 OS=Homo sapiens OX=9606 GN=ARHGEF12 PE=1 SV=1	ARHGEF12	565154	8.03176e+06	1.47013e+06	1.22072e+08	5.76767e+06
Q86TV6	Tetratricopeptide repeat protein 7B OS=Homo sapiens OX=9606 GN=TTC7B PE=1 SV=3	TTC7B	78873.8	6.90504e+06	531930	6.38298e+06	3.07281e+07
Q9UNQ0	ATP-binding cassette sub-family G member 2 OS=Homo sapiens OX=9606 GN=ABCG2 PE=1 SV=3	ABCG2	932762	3.46694e+07	8.78487e+06	28725902	1.1294e+08
P22570	NADPH:adrenodoxin oxidoreductase, mitochondrial OS=Homo sapiens OX=9606 GN=FDXR PE=1 SV=3	FDXR	1.55517e+06	5.99206e+07	4.66825e+07	1.15915e+08	2.273e+06
Q8NCG7	Sn1-specific diacylglycerol lipase beta OS=Homo sapiens OX=9606 GN=DAGLB PE=1 SV=2	DAGLB	21910.9	2.90836e+07	957334	2.55738e+06	8.24934e+06
O43615	Mitochondrial import inner membrane translocase subunit TIM44 OS=Homo sapiens OX=9606 GN=TIMM44 PE=1 SV=2	TIMM44	2.18161e+06	1.00877e+08	4.35602e+07	2.43505e+08	1.94879e+08
Q9NP72	Ras-related protein Rab-18 OS=Homo sapiens OX=9606 GN=RAB18 PE=1 SV=1	RAB18	1.15468e+06	2.32746e+08	2.05573e+07	5.41315e+08	4.47466e+07
Q8TDW0	Volume-regulated anion channel subunit LRRC8C OS=Homo sapiens OX=9606 GN=LRRC8C PE=1 SV=2	LRRC8C	1.17572e+06	3.38738e+07	2.66057e+06	3.06355e+06	1.09629e+07
Q9H788	SH2 domain-containing protein 4A OS=Homo sapiens OX=9606 GN=SH2D4A PE=1 SV=1	SH2D4A	50796.8	1.08249e+07	2.52549e+06	7.96318e+07	3.19874e+07
Q96HD1	Cysteine-rich with EGF-like domain protein 1 OS=Homo sapiens OX=9606 GN=CRELD1 PE=1 SV=3	CRELD1	461879	5.80394e+07	8.97518e+06	7.28342e+07	5.35477e+06
Q6RFH5	WD repeat-containing protein 74 OS=Homo sapiens OX=9606 GN=WDR74 PE=1 SV=1	WDR74	6.34995e+06	1.73799e+07	1.18407e+07	2.10195e+07	8.86504e+06
Q04446	1,4-alpha-glucan-branching enzyme OS=Homo sapiens OX=9606 GN=GBE1 PE=1 SV=3	GBE1	549948	1.18184e+07	3.74483e+06	2.34348e+08	2.60739e+07
Q9NRV9	Heme-binding protein 1 OS=Homo sapiens OX=9606 GN=HEBP1 PE=1 SV=1	HEBP1	375441	1.04343e+07	3.17131e+06	1.54783e+08	4.81172e+07
Q9Y5M8	Signal recognition particle receptor subunit beta OS=Homo sapiens OX=9606 GN=SRPRB PE=1 SV=3	SRPRB	6.82692e+06	3.19955e+08	5.35624e+07	1.35667e+08	6.78383e+06
O15355	Protein phosphatase 1G OS=Homo sapiens OX=9606 GN=PPM1G PE=1 SV=1	PPM1G	5.34939e+06	1.21361e+07	1.36381e+07	1.93503e+08	3.37491e+06
P32456	Guanylate-binding protein 2 OS=Homo sapiens OX=9606 GN=GBP2 PE=1 SV=3	GBP2	7751.14	2.73276e+06	216167	7.23592e+07	4.01895e+06
O95071	E3 ubiquitin-protein ligase UBR5 OS=Homo sapiens OX=9606 GN=UBR5 PE=1 SV=2	UBR5	89062.6	3.43301e+06	944732	3.69936e+07	498331
Q6UW02	Cytochrome P450 20A1 OS=Homo sapiens OX=9606 GN=CYP20A1 PE=1 SV=1	CYP20A1	4.14856e+06	1.5782e+08	2.7806e+07	3.51469e+07	2.06536e+06
Q9P2E7	Protocadherin-10 OS=Homo sapiens OX=9606 GN=PCDH10 PE=2 SV=2	PCDH10	31741.7	3.23347e+06	4.73223e+06	2.08038e+07	2.08237e+07
Q92747	Actin-related protein 2/3 complex subunit 1A OS=Homo sapiens OX=9606 GN=ARPC1A PE=2 SV=2	ARPC1A	4.65239e+06	2.59896e+07	1.79118e+07	1.35875e+08	1.83639e+07
Q8IZA0	Dyslexia-associated protein KIAA0319-like protein OS=Homo sapiens OX=9606 GN=KIAA0319L PE=1 SV=2	KIAA0319L	115800	3.44144e+07	3.52132e+06	3.0454e+07	1.92054e+07
Q9P2W9	Syntaxin-18 OS=Homo sapiens OX=9606 GN=STX18 PE=1 SV=1	STX18	705345	5.03944e+07	5.4608e+06	3.36286e+07	1.48857e+07
Q8TCT9	Minor histocompatibility antigen H13 OS=Homo sapiens OX=9606 GN=HM13 PE=1 SV=1	HM13	6.8263e+06	6.4089e+08	9.61252e+07	367489747	5.40398e+07
Q8WWQ0	PH-interacting protein OS=Homo sapiens OX=9606 GN=PHIP PE=1 SV=2	PHIP	1.99163e+06	1.43492e+07	4.49473e+06	2.92956e+07	2.75773e+06
P78417	Glutathione S-transferase omega-1 OS=Homo sapiens OX=9606 GN=GSTO1 PE=1 SV=2	GSTO1	6.08278e+06	3.4894e+07	3.53711e+07	2.43407e+09	1.82478e+08
P33897	ATP-binding cassette sub-family D member 1 OS=Homo sapiens OX=9606 GN=ABCD1 PE=1 SV=2	ABCD1	985020	2.7514e+07	1.69015e+07	7.41238e+07	1.17981e+06
Q13151	Heterogeneous nuclear ribonucleoprotein A0 OS=Homo sapiens OX=9606 GN=HNRNPA0 PE=1 SV=1	HNRNPA0	2.02363e+07	7.55915e+07	9.35334e+07	1.87923e+08	1.07894e+07
Q9H1E3	Nuclear ubiquitous casein and cyclin-dependent kinase substrate 1 OS=Homo sapiens OX=9606 GN=NUCKS1 PE=1 SV=1	NUCKS1	2.01662e+06	5.6904e+06	812397	1.68907e+08	602654
P10114	Ras-related protein Rap-2a OS=Homo sapiens OX=9606 GN=RAP2A PE=1 SV=1	RAP2A		5.88732e+06	2.35593e+06	6.77451e+06	2.14496e+07
P56182	Ribosomal RNA processing protein 1 homolog A OS=Homo sapiens OX=9606 GN=RRP1 PE=1 SV=1	RRP1	5.42348e+06	7.38625e+07	3.10335e+07	1.19646e+08	2.95386e+06
Q8NBX0	Saccharopine dehydrogenase-like oxidoreductase OS=Homo sapiens OX=9606 GN=SCCPDH PE=1 SV=1	SCCPDH	1.28544e+06	1.08725e+08	1.10954e+07	2.36547e+08	2.25215e+06
Q53GQ0	Very-long-chain 3-oxoacyl-CoA reductase OS=Homo sapiens OX=9606 GN=HSD17B12 PE=1 SV=2	HSD17B12	3.469e+06	3.06617e+08	3.83128e+07	3.17009e+08	4.00957e+07
Q7KYR7	Butyrophilin subfamily 2 member A1 OS=Homo sapiens OX=9606 GN=BTN2A1 PE=1 SV=3	BTN2A1	1.09167e+06	2.41293e+07	8.24372e+06	3.20174e+07	8.36872e+07
O75569	Interferon-inducible double-stranded RNA-dependent protein kinase activator A OS=Homo sapiens OX=9606 GN=PRKRA PE=1 SV=1	PRKRA	3.31359e+06	3.1641e+07	1.84737e+07	5.64934e+07	3.59259e+06
P0DP25	Calmodulin-3 OS=Homo sapiens OX=9606 GN=CALM3 PE=1 SV=1	CALM3; CALM2; CALM1	2.80896e+07	6.06959e+08	2.07343e+08	3.9041e+09	1.84849e+09
Q9HCG8	Pre-mRNA-splicing factor CWC22 homolog OS=Homo sapiens OX=9606 GN=CWC22 PE=1 SV=3	CWC22	2.38983e+06	1.87186e+07	9.19237e+06	3.3474e+07	862437
P32856	Syntaxin-2 OS=Homo sapiens OX=9606 GN=STX2 PE=1 SV=3	STX2	113400	2.14314e+07	3.89609e+06	3.62755e+07	5.90622e+07
O00754	Lysosomal alpha-mannosidase OS=Homo sapiens OX=9606 GN=MAN2B1 PE=1 SV=3	MAN2B1	4.22847e+06	1.97255e+07	1.61668e+06	1.52118e+08	1.24275e+07
P35237	Serpin B6 OS=Homo sapiens OX=9606 GN=SERPINB6 PE=1 SV=3	SERPINB6	2.16187e+06	1.581e+07	5.20521e+06	3.63027e+08	4.45114e+07
P51153	Ras-related protein Rab-13 OS=Homo sapiens OX=9606 GN=RAB13 PE=1 SV=1	RAB13	2.7685e+06	82439652	1.92694e+07	5.33348e+07	1.71972e+08
Q9Y263	Phospholipase A-2-activating protein OS=Homo sapiens OX=9606 GN=PLAA PE=1 SV=2	PLAA	230893	1.40178e+07	3.68011e+06	1.15563e+08	8.04279e+06
Q9HBM0	Vezatin OS=Homo sapiens OX=9606 GN=VEZT PE=1 SV=3	VEZT	147023	1.88881e+07	1.20665e+06	1.49457e+07	2.99394e+06
Q96JA1	Leucine-rich repeats and immunoglobulin-like domains protein 1 OS=Homo sapiens OX=9606 GN=LRIG1 PE=1 SV=2	LRIG1	120018	8.98391e+06	1.8974e+06	43079384	1.39513e+07
O00629	Importin subunit alpha-3 OS=Homo sapiens OX=9606 GN=KPNA4 PE=1 SV=1	KPNA4	1.67355e+06	2.96388e+07	7.12547e+06	3.096e+08	2.7806e+07
P98175	RNA-binding protein 10 OS=Homo sapiens OX=9606 GN=RBM10 PE=1 SV=3	RBM10	3.10492e+06	2.7413e+07	1.18664e+07	231851825	2.84038e+06
Q99873	Protein arginine N-methyltransferase 1 OS=Homo sapiens OX=9606 GN=PRMT1 PE=1 SV=3		1.0507e+07	2.62042e+07	1.71839e+07	2.27873e+08	1.08969e+07
P25398	40S ribosomal protein S12 OS=Homo sapiens OX=9606 GN=RPS12 PE=1 SV=3	RPS12	1.66313e+07	2.19063e+08	7.93667e+07	1.42257e+09	8.11251e+07
P55735	Protein SEC13 homolog OS=Homo sapiens OX=9606 GN=SEC13 PE=1 SV=3	SEC13	1.50664e+06	7.90076e+07	1.45243e+07	354943710	37178045
P36269	Glutathione hydrolase 5 proenzyme OS=Homo sapiens OX=9606 GN=GGT5 PE=1 SV=2	GGT5	28989.6	3.5872e+06	4.38062e+06	3.41622e+07	6.14646e+07
O43293	Death-associated protein kinase 3 OS=Homo sapiens OX=9606 GN=DAPK3 PE=1 SV=1	DAPK3	1.00148e+06	1.37932e+07	1.70845e+07	1.6299e+08	4.73564e+06
P61421	V-type proton ATPase subunit d 1 OS=Homo sapiens OX=9606 GN=ATP6V0D1 PE=1 SV=1	ATP6V0D1	8.85226e+06	2.59606e+08	1.09083e+08	256375372	3.3505e+07
Q9P253	Vacuolar protein sorting-associated protein 18 homolog OS=Homo sapiens OX=9606 GN=VPS18 PE=1 SV=2	VPS18	269207	1.39773e+07	2.2643e+06	2.43741e+07	1.22856e+07
Q96FN4	Copine-2 OS=Homo sapiens OX=9606 GN=CPNE2 PE=1 SV=3	CPNE2	1.39819e+06	1.15905e+07	1.53751e+06	1.77384e+07	2.80213e+07
P51812	Ribosomal protein S6 kinase alpha-3 OS=Homo sapiens OX=9606 GN=RPS6KA3 PE=1 SV=1	RPS6KA3	256989	4.38214e+06	1.56362e+06	87995029	1.16567e+07
Q96J02	E3 ubiquitin-protein ligase Itchy homolog OS=Homo sapiens OX=9606 GN=ITCH PE=1 SV=2	ITCH	7.411e+06	1.52652e+07	983741	1.21258e+07	35561055
Q96G03	Phosphoglucomutase-2 OS=Homo sapiens OX=9606 GN=PGM2 PE=1 SV=4	PGM2	2.40239e+06	9.27285e+06	3.84229e+06	3.33449e+08	1.07658e+07
P09972	Fructose-bisphosphate aldolase C OS=Homo sapiens OX=9606 GN=ALDOC PE=1 SV=2	ALDOC	355650	3.40204e+06	883526	4.59036e+07	6.70666e+06
P60953	Cell division control protein 42 homolog OS=Homo sapiens OX=9606 GN=CDC42 PE=1 SV=2	CDC42	3.66041e+06	2.85582e+08	8.05212e+07	900047195	6.65206e+08
O95433	Activator of 90 kDa heat shock protein ATPase homolog 1 OS=Homo sapiens OX=9606 GN=AHSA1 PE=1 SV=1	AHSA1	830786	2.82192e+07	6.24068e+06	1.55251e+08	3.49734e+07
E7EQ34	Uncharacterized protein OS=Homo sapiens OX=9606 PE=3 SV=2		191965	3.63381e+07	8.78597e+06	5.29596e+07	4.90297e+06
P17174	Aspartate aminotransferase, cytoplasmic OS=Homo sapiens OX=9606 GN=GOT1 PE=1 SV=3	GOT1	910091	7.81924e+06	1.16667e+06	286686918	3.33229e+07
O95833	Chloride intracellular channel protein 3 OS=Homo sapiens OX=9606 GN=CLIC3 PE=1 SV=2	CLIC3	295541	4.70478e+06	1.79418e+06	1.63432e+08	3.47457e+07
Q32MZ4	Leucine-rich repeat flightless-interacting protein 1 OS=Homo sapiens OX=9606 GN=LRRFIP1 PE=1 SV=2	LRRFIP1	928869	6.00275e+06	6.54247e+06	6.32835e+07	4.00513e+06
O75531	Barrier-to-autointegration factor OS=Homo sapiens OX=9606 GN=BANF1 PE=1 SV=1	BANF1	1.86214e+07	1.1337e+08	3.44364e+07	3.97063e+08	8.23092e+07
P11362	Fibroblast growth factor receptor 1 OS=Homo sapiens OX=9606 GN=FGFR1 PE=1 SV=3	FGFR1	2754.36	1.52135e+07	901336	5.05303e+06	1.54232e+07
Q8WUP2	Filamin-binding LIM protein 1 OS=Homo sapiens OX=9606 GN=FBLIM1 PE=1 SV=2	FBLIM1	425612	1.56789e+07	7.1822e+06	1.93073e+08	2.21566e+07
Q86Y82	Syntaxin-12 OS=Homo sapiens OX=9606 GN=STX12 PE=1 SV=1	STX12	2.05409e+07	271487935	4.67946e+07	2.301e+08	8.1944e+07
Q9NVU7	Protein SDA1 homolog OS=Homo sapiens OX=9606 GN=SDAD1 PE=1 SV=3	SDAD1	2.67739e+06	2.32691e+07	9.5031e+06	1.70325e+08	2.00938e+07
Q92542	Nicastrin OS=Homo sapiens OX=9606 GN=NCSTN PE=1 SV=2	NCSTN	1.10233e+06	1.44562e+08	1.70575e+07	2.17236e+08	1.33748e+08
P62280	40S ribosomal protein S11 OS=Homo sapiens OX=9606 GN=RPS11 PE=1 SV=3	RPS11	7.37148e+07	7.11575e+08	3.32509e+08	1.15906e+09	9.44635e+07
Q08357	Sodium-dependent phosphate transporter 2 OS=Homo sapiens OX=9606 GN=SLC20A2 PE=1 SV=1	SLC20A2	723541	3.29262e+07	7.32211e+06	2.418e+07	5.7299e+07
Q14562	ATP-dependent RNA helicase DHX8 OS=Homo sapiens OX=9606 GN=DHX8 PE=1 SV=1	DHX8	3.11619e+06	9.09089e+06	7.50814e+06	2.24666e+07	975688
Q92599	Septin-8 OS=Homo sapiens OX=9606 GN=SEPT8 PE=1 SV=4	SEPT8	263581	7.44846e+06	2.05129e+06	8.67898e+07	3.62799e+06
O75410	Transforming acidic coiled-coil-containing protein 1 OS=Homo sapiens OX=9606 GN=TACC1 PE=1 SV=2	TACC1	315259	1.49236e+07	2.6239e+06	6.90425e+07	5.18056e+06
P08574	Cytochrome c1, heme protein, mitochondrial OS=Homo sapiens OX=9606 GN=CYC1 PE=1 SV=3	CYC1	4.75872e+06	1.79689e+08	5.62208e+07	131468324	743766
P30837	Aldehyde dehydrogenase X, mitochondrial OS=Homo sapiens OX=9606 GN=ALDH1B1 PE=1 SV=3	ALDH1B1	1.10865e+06	2.7254e+07	6.79074e+06	179395033	472485
O15427	Monocarboxylate transporter 4 OS=Homo sapiens OX=9606 GN=SLC16A3 PE=1 SV=1	SLC16A3	3.80803e+06	1.34331e+08	6.29726e+07	1.06595e+08	4.53052e+08
P11182	Lipoamide acyltransferase component of branched-chain alpha-keto acid dehydrogenase complex, mitochondrial OS=Homo sapiens OX=9606 GN=DBT PE=1 SV=3	DBT	2.13627e+06	4.09065e+07	2.6668e+07	7.40353e+07	4.37752e+06
O95302	Peptidyl-prolyl cis-trans isomerase FKBP9 OS=Homo sapiens OX=9606 GN=FKBP9 PE=1 SV=2	FKBP9	1.74909e+06	2.52957e+07	1.2494e+07	8.18115e+08	881770
Q15691	Microtubule-associated protein RP/EB family member 1 OS=Homo sapiens OX=9606 GN=MAPRE1 PE=1 SV=3	MAPRE1	2.80704e+06	4.37487e+07	6.23362e+06	7.07337e+08	4.04325e+07
Q8IVM0	Coiled-coil domain-containing protein 50 OS=Homo sapiens OX=9606 GN=CCDC50 PE=1 SV=1	CCDC50	538929	2.4096e+07	2.73928e+06	2.20353e+08	3.52292e+07
Q9UNH7	Sorting nexin-6 OS=Homo sapiens OX=9606 GN=SNX6 PE=1 SV=1	SNX6	512656	2.97645e+07	7.98767e+06	3.15892e+08	2.09087e+07
Q14435	Polypeptide N-acetylgalactosaminyltransferase 3 OS=Homo sapiens OX=9606 GN=GALNT3 PE=1 SV=2	GALNT3	704901	3.34739e+07	8.05481e+06	3.85182e+06	2.1478e+07
P36507	Dual specificity mitogen-activated protein kinase kinase 2 OS=Homo sapiens OX=9606 GN=MAP2K2 PE=1 SV=1	MAP2K2	611633	1.39509e+07	5.54232e+06	7.21446e+07	2.41859e+07
P12955	Xaa-Pro dipeptidase OS=Homo sapiens OX=9606 GN=PEPD PE=1 SV=3	PEPD	1.2003e+06	5.21309e+06	149343	2.53905e+08	1.82977e+07
P35610	Sterol O-acyltransferase 1 OS=Homo sapiens OX=9606 GN=SOAT1 PE=1 SV=3	SOAT1	1.53432e+06	1.35752e+08	3.34022e+07	9.0539e+07	3.35734e+06
P62277	40S ribosomal protein S13 OS=Homo sapiens OX=9606 GN=RPS13 PE=1 SV=2	RPS13	2.43018e+07	5.0901e+08	1.61394e+08	9.3874e+08	3.12078e+07
P31942	Heterogeneous nuclear ribonucleoprotein H3 OS=Homo sapiens OX=9606 GN=HNRNPH3 PE=1 SV=2	HNRNPH3	2.49566e+06	1.38758e+07	1.62673e+07	2.24086e+08	2.24392e+06
O43861	Probable phospholipid-transporting ATPase IIB OS=Homo sapiens OX=9606 GN=ATP9B PE=2 SV=4	ATP9B	99597.7	9.59625e+06	2.15826e+06	71442294	4.41326e+06
Q68CQ7	Glycosyltransferase 8 domain-containing protein 1 OS=Homo sapiens OX=9606 GN=GLT8D1 PE=1 SV=2	GLT8D1	778214	8.2853e+07	2.12242e+07	1.76593e+08	1.5129e+07
Q99729	Heterogeneous nuclear ribonucleoprotein A/B OS=Homo sapiens OX=9606 GN=HNRNPAB PE=1 SV=2	HNRNPAB	2.51248e+07	7.40195e+07	7.52098e+07	1.64875e+08	2.46759e+06
O00194	Ras-related protein Rab-27B OS=Homo sapiens OX=9606 GN=RAB27B PE=1 SV=4	RAB27B	736794	8.36172e+07	1.26716e+07	1.02091e+08	6.11773e+07
O60645	Exocyst complex component 3 OS=Homo sapiens OX=9606 GN=EXOC3 PE=1 SV=3		1.11685e+06	2.98174e+07	1.25495e+07	7.43545e+07	2.10559e+07
Q9UJU6	Drebrin-like protein OS=Homo sapiens OX=9606 GN=DBNL PE=1 SV=1	DBNL	922961	3.43871e+07	7.02076e+06	198099691	1.59714e+07
Q9UKV8	Protein argonaute-2 OS=Homo sapiens OX=9606 GN=AGO2 PE=1 SV=3	AGO2; EIF2C2	1.61407e+06	1.01276e+07	5.19459e+06	3.18006e+07	2.37195e+06
Q9NRY4	Rho GTPase-activating protein 35 OS=Homo sapiens OX=9606 GN=ARHGAP35 PE=1 SV=3	ARHGAP35	9693.6	2.91102e+06	398863	2.23526e+07	3.60755e+06
Q6P4Q7	Metal transporter CNNM4 OS=Homo sapiens OX=9606 GN=CNNM4 PE=1 SV=3	CNNM4	190349	1.08191e+07	3.59682e+06	8.89431e+06	2.22417e+07
O75439	Mitochondrial-processing peptidase subunit beta OS=Homo sapiens OX=9606 GN=PMPCB PE=1 SV=2	PMPCB	840632	3.83376e+07	1.31222e+07	2.16166e+08	242556
Q99615	DnaJ homolog subfamily C member 7 OS=Homo sapiens OX=9606 GN=DNAJC7 PE=1 SV=2	DNAJC7	369847	1.70022e+07	4.01368e+06	9.81442e+07	2.08677e+07
Q9BTW9	Tubulin-specific chaperone D OS=Homo sapiens OX=9606 GN=TBCD PE=1 SV=2	TBCD	1.61384e+06	5.025e+06	1.21076e+06	5.55195e+07	5.66849e+06
Q9H3P7	Golgi resident protein GCP60 OS=Homo sapiens OX=9606 GN=ACBD3 PE=1 SV=4	ACBD3	308613	3.63229e+07	4.1301e+06	1.65377e+08	2.58277e+06
O00560	Syntenin-1 OS=Homo sapiens OX=9606 GN=SDCBP PE=1 SV=1	SDCBP	1.13967e+06	2.90877e+08	1.47487e+07	2.65644e+08	6.11482e+08
Q9NY93	Probable ATP-dependent RNA helicase DDX56 OS=Homo sapiens OX=9606 GN=DDX56 PE=1 SV=1	DDX56	2.44721e+06	26452050	1.91363e+07	3.88536e+07	1267823
Q96D71	RalBP1-associated Eps domain-containing protein 1 OS=Homo sapiens OX=9606 GN=REPS1 PE=1 SV=3	REPS1	243620	1.88204e+07	3.76491e+06	1.84764e+07	1.56509e+07
P32119	Peroxiredoxin-2 OS=Homo sapiens OX=9606 GN=PRDX2 PE=1 SV=5	PRDX2	1.04024e+07	3.6319e+07	6.69313e+06	6.03038e+08	5.26773e+07
P39019	40S ribosomal protein S19 OS=Homo sapiens OX=9606 GN=RPS19 PE=1 SV=2	RPS19	5.95171e+07	7.59181e+08	2.22926e+08	2079196402	3.13927e+07
Q8NBJ4	Golgi membrane protein 1 OS=Homo sapiens OX=9606 GN=GOLM1 PE=1 SV=1	GOLM1	590944	8.12521e+07	1.7662e+07	2.62251e+07	1.65565e+07
P50502	Hsc70-interacting protein OS=Homo sapiens OX=9606 GN=ST13 PE=1 SV=2	ST13	1.9059e+06	4.57572e+07	3.74554e+06	3.86258e+08	6.75053e+07
Q92576	PHD finger protein 3 OS=Homo sapiens OX=9606 GN=PHF3 PE=1 SV=3	PHF3	1.84777e+06	3.18218e+06	6.18042e+06	2.03075e+07	250862
Q01581	Hydroxymethylglutaryl-CoA synthase, cytoplasmic OS=Homo sapiens OX=9606 GN=HMGCS1 PE=1 SV=2	HMGCS1	133943	1.59223e+07	3.64233e+06	1.41931e+08	4.1405e+07
O60476	Mannosyl-oligosaccharide 1,2-alpha-mannosidase IB OS=Homo sapiens OX=9606 GN=MAN1A2 PE=1 SV=1	MAN1A2	5.95721e+06	6.80346e+07	3.61391e+07	3.586e+08	3.96343e+07
O43823	A-kinase anchor protein 8 OS=Homo sapiens OX=9606 GN=AKAP8 PE=1 SV=1	AKAP8	2.46278e+06	9.53594e+06	5.89531e+06	2.26506e+07	82463.6
Q8WYA6	Beta-catenin-like protein 1 OS=Homo sapiens OX=9606 GN=CTNNBL1 PE=1 SV=1	CTNNBL1	3.889e+06	1.14008e+07	8.51186e+06	5.96713e+07	722670
Q9UKD2	mRNA turnover protein 4 homolog OS=Homo sapiens OX=9606 GN=MRTO4 PE=1 SV=2	MRTO4	1.50897e+07	9.79601e+07	4.74286e+07	1.12398e+08	1.14428e+06
Q16401	26S proteasome non-ATPase regulatory subunit 5 OS=Homo sapiens OX=9606 GN=PSMD5 PE=1 SV=3	PSMD5	415537	1.74547e+07	7.19013e+06	2.39444e+08	1.61558e+07
P35269	General transcription factor IIF subunit 1 OS=Homo sapiens OX=9606 GN=GTF2F1 PE=1 SV=2	GTF2F1	2.02435e+06	5.83307e+06	5.12647e+06	5.90908e+07	179579
O00566	U3 small nucleolar ribonucleoprotein protein MPP10 OS=Homo sapiens OX=9606 GN=MPHOSPH10 PE=1 SV=2	MPHOSPH10	8.63624e+06	3.06423e+07	1.98863e+07	3.40796e+07
Q7L523	Ras-related GTP-binding protein A OS=Homo sapiens OX=9606 GN=RRAGA PE=1 SV=1	RRAGA	471107	45878704	1.16333e+07	1.1062e+08	1.70336e+07
Q9BWF3	RNA-binding protein 4 OS=Homo sapiens OX=9606 GN=RBM4 PE=1 SV=1	RBM4	3.37139e+06	3.24394e+07	1.60888e+07	1.25475e+08	3.0301e+06
Q02978	Mitochondrial 2-oxoglutarate/malate carrier protein OS=Homo sapiens OX=9606 GN=SLC25A11 PE=1 SV=3	SLC25A11	1.74208e+07	2.69795e+08	1.09888e+08	2.522e+08	1.43668e+06
P36897	TGF-beta receptor type-1 OS=Homo sapiens OX=9606 GN=TGFBR1 PE=1 SV=1	TGFBR1	94361.3	1.82565e+07	6.97656e+06	5.28694e+07	4.69698e+07
O94760	N(G),N(G)-dimethylarginine dimethylaminohydrolase 1 OS=Homo sapiens OX=9606 GN=DDAH1 PE=1 SV=3	DDAH1	265609	2.76528e+07	1.86495e+06	9.66045e+07	125526575
Q93034	Cullin-5 OS=Homo sapiens OX=9606 GN=CUL5 PE=1 SV=4	CUL5	613599	1.29196e+07	1.76675e+06	3.02281e+07	3.03083e+07
P51571	Translocon-associated protein subunit delta OS=Homo sapiens OX=9606 GN=SSR4 PE=1 SV=1	SSR4	1.55837e+07	1.05139e+09	2.88393e+08	852011235	1.9132e+07
P61313	60S ribosomal protein L15 OS=Homo sapiens OX=9606 GN=RPL15 PE=1 SV=2	RPL15	2.92112e+07	3.77257e+08	1.83258e+08	5.07901e+08	6.42357e+07
P19525	Interferon-induced, double-stranded RNA-activated protein kinase OS=Homo sapiens OX=9606 GN=EIF2AK2 PE=1 SV=2	EIF2AK2	7.52616e+06	3.30246e+07	1.13635e+07	1.82923e+08	2.65834e+06
Q13126	S-methyl-5'-thioadenosine phosphorylase OS=Homo sapiens OX=9606 GN=MTAP PE=1 SV=2	MTAP	583219	3.78415e+06	946209	1.82334e+08	2.22724e+07
P42765	3-ketoacyl-CoA thiolase, mitochondrial OS=Homo sapiens OX=9606 GN=ACAA2 PE=1 SV=2	ACAA2	3.16599e+06	41182989	1.6684e+07	6.39412e+08	2.16809e+06
P51570	Galactokinase OS=Homo sapiens OX=9606 GN=GALK1 PE=1 SV=1	GALK1	361430	1.21077e+07	3.1908e+06	1.06032e+08	2.99574e+07
Q969X5	Endoplasmic reticulum-Golgi intermediate compartment protein 1 OS=Homo sapiens OX=9606 GN=ERGIC1 PE=1 SV=1	ERGIC1	4.25155e+06	4.50474e+08	4.04279e+07	3.60179e+08	7.4393e+07
Q9ULT0	Tetratricopeptide repeat protein 7A OS=Homo sapiens OX=9606 GN=TTC7A PE=1 SV=3	TTC7A	237058	9.75532e+06	2.16147e+06	5.62664e+06	2.72719e+07
P47985	Cytochrome b-c1 complex subunit Rieske, mitochondrial OS=Homo sapiens OX=9606 GN=UQCRFS1 PE=1 SV=2	UQCRFS1	2.88541e+07	5.40761e+08	2.06923e+08	2.5637e+08	7.24659e+06
Q5SWX8	Protein odr-4 homolog OS=Homo sapiens OX=9606 GN=ODR4 PE=1 SV=1	C1orf27; ODR4	575864	3.45191e+07	4.10608e+06	7.79801e+07	2.54902e+06
O14880	Microsomal glutathione S-transferase 3 OS=Homo sapiens OX=9606 GN=MGST3 PE=1 SV=1	MGST3	9.03501e+06	4.60182e+08	1.02213e+08	3.49978e+08	5.42873e+06
Q8IWB7	WD repeat and FYVE domain-containing protein 1 OS=Homo sapiens OX=9606 GN=WDFY1 PE=1 SV=1	WDFY1	130298	2.02546e+07	816130	3.51471e+07	1.47483e+07
O95352	Ubiquitin-like modifier-activating enzyme ATG7 OS=Homo sapiens OX=9606 GN=ATG7 PE=1 SV=1	ATG7	4.22866e+06	5.04498e+07	8.42023e+06	3.97996e+07	1.12976e+07
Q96KA5	Cleft lip and palate transmembrane protein 1-like protein OS=Homo sapiens OX=9606 GN=CLPTM1L PE=1 SV=1	CLPTM1L	202468	2.79153e+07	6.07334e+06	22895664	2.4655e+06
Q9NVV4	Poly(A) RNA polymerase, mitochondrial OS=Homo sapiens OX=9606 GN=MTPAP PE=1 SV=1	MTPAP	477211	3.99046e+07	1.22837e+07	1.9243e+07	3.56327e+06
P62244	40S ribosomal protein S15a OS=Homo sapiens OX=9606 GN=RPS15A PE=1 SV=2	RPS15A	4.66996e+07	7.34544e+08	2.72108e+08	7.38439e+08	5.547e+07
O43399	Tumor protein D54 OS=Homo sapiens OX=9606 GN=TPD52L2 PE=1 SV=2	TPD52L2	2.65708e+06	4.848e+07	3.98352e+07	9.24913e+08	2.49851e+07
Q8N2K0	Monoacylglycerol lipase ABHD12 OS=Homo sapiens OX=9606 GN=ABHD12 PE=1 SV=2	ABHD12	410611	9.37562e+07	8.23969e+06	128322580	8.38424e+06
P35240	Merlin OS=Homo sapiens OX=9606 GN=NF2 PE=1 SV=1	NF2	1.6855e+06	2.73962e+07	3.86725e+06	2.00941e+07	5.79955e+07
Q9H3M7	Thioredoxin-interacting protein OS=Homo sapiens OX=9606 GN=TXNIP PE=1 SV=1	TXNIP; LOC101060503	110068	8.72686e+06	3.76467e+06	1.68265e+07	2.53079e+07
P78563	Double-stranded RNA-specific editase 1 OS=Homo sapiens OX=9606 GN=ADARB1 PE=1 SV=1	ADARB1	2.1641e+06	1.11278e+07	1.75061e+07	5.00935e+07	978905
Q9NVD7	Alpha-parvin OS=Homo sapiens OX=9606 GN=PARVA PE=1 SV=1	PARVA	2.56644e+06	4.09628e+07	1.05938e+07	3.43102e+08	1.64016e+08
Q9H7D0	Dedicator of cytokinesis protein 5 OS=Homo sapiens OX=9606 GN=DOCK5 PE=1 SV=3	DOCK5	931403	4.85158e+06	1.33539e+06	6.25492e+06	1.10337e+07
Q13242	Serine/arginine-rich splicing factor 9 OS=Homo sapiens OX=9606 GN=SRSF9 PE=1 SV=1	SRSF9	1.21069e+07	101820419	4.52457e+07	2.3856e+08	1.24498e+06
O43237	Cytoplasmic dynein 1 light intermediate chain 2 OS=Homo sapiens OX=9606 GN=DYNC1LI2 PE=1 SV=1	DYNC1LI2	1.91901e+06	3.71407e+07	2.77717e+07	1.80221e+08	1.5308e+07
P05026	Sodium/potassium-transporting ATPase subunit beta-1 OS=Homo sapiens OX=9606 GN=ATP1B1 PE=1 SV=1	ATP1B1	350427	4.24178e+07	8.86837e+06	1.48341e+08	9.68242e+07
Q8IUX7	Adipocyte enhancer-binding protein 1 OS=Homo sapiens OX=9606 GN=AEBP1 PE=1 SV=1	AEBP1	9.65322e+06	1.97575e+06	3.64383e+06	6.61054e+06	1.15658e+07
Q96SB4	SRSF protein kinase 1 OS=Homo sapiens OX=9606 GN=SRPK1 PE=1 SV=2	SRPK1	2.16739e+06	2.51305e+07	4.12825e+06	1.75218e+07	6.57343e+06
Q9Y277	Voltage-dependent anion-selective channel protein 3 OS=Homo sapiens OX=9606 GN=VDAC3 PE=1 SV=1	VDAC3	2.27853e+07	3.46024e+08	2.70068e+08	3.32733e+08	6.19347e+06
Q15283	Ras GTPase-activating protein 2 OS=Homo sapiens OX=9606 GN=RASA2 PE=1 SV=3	RASA2	366825	3.53033e+06	1.24933e+06		3.59472e+07
Q9Y2G5	GDP-fucose protein O-fucosyltransferase 2 OS=Homo sapiens OX=9606 GN=POFUT2 PE=1 SV=3	POFUT2	5.39312e+06	1.13334e+07	1.06229e+07	2.7342e+08	1.01343e+07
Q06481	Amyloid-like protein 2 OS=Homo sapiens OX=9606 GN=APLP2 PE=1 SV=2	APLP2	302239	3.6324e+07	1.67718e+06	3597644	6.45081e+06
Q13136	Liprin-alpha-1 OS=Homo sapiens OX=9606 GN=PPFIA1 PE=1 SV=1	PPFIA1	1.02801e+06	1.6425e+07	4.3751e+06	4.17265e+07	1.91349e+07
O14828	Secretory carrier-associated membrane protein 3 OS=Homo sapiens OX=9606 GN=SCAMP3 PE=1 SV=3	SCAMP3	367005	8.82858e+07	7.83177e+06	1.37427e+08	3.84021e+07
P41221	Protein Wnt-5a OS=Homo sapiens OX=9606 GN=WNT5A PE=1 SV=2	WNT5A	1.24429e+06	3.96157e+07	3.24502e+07	1.53394e+07	5.1714e+07
Q8NBN3	Transmembrane protein 87A OS=Homo sapiens OX=9606 GN=TMEM87A PE=1 SV=3	TMEM87A	584094	5.40835e+07	6.48123e+06	6.64759e+07	1.56157e+07
Q96QD8	Sodium-coupled neutral amino acid transporter 2 OS=Homo sapiens OX=9606 GN=SLC38A2 PE=1 SV=2	SLC38A2	3.26234e+06	3.87495e+08	7.36028e+07	205140808	1.22434e+09
Q15392	Delta(24)-sterol reductase OS=Homo sapiens OX=9606 GN=DHCR24 PE=1 SV=2	DHCR24	471673	8.90802e+07	1.10973e+07	7.71049e+09	8.60961e+06
O15498	Synaptobrevin homolog YKT6 OS=Homo sapiens OX=9606 GN=YKT6 PE=1 SV=1	YKT6	1.90105e+06	4.16357e+07	1.65493e+07	2.1298e+08	1.36195e+08
Q09028	Histone-binding protein RBBP4 OS=Homo sapiens OX=9606 GN=RBBP4 PE=1 SV=3	RBBP4	5.91923e+06	1.64158e+07	9.6319e+06	155980645	1.5952e+06
P82933	28S ribosomal protein S9, mitochondrial OS=Homo sapiens OX=9606 GN=MRPS9 PE=1 SV=2	MRPS9	583398	4.29922e+07	1.04425e+07	5.99473e+07	2.38204e+06
O60507	Protein-tyrosine sulfotransferase 1 OS=Homo sapiens OX=9606 GN=TPST1 PE=1 SV=1	TPST1	953192	3.75192e+07	1.88727e+07	6.47008e+07	9.35539e+06
Q9NXW2	DnaJ homolog subfamily B member 12 OS=Homo sapiens OX=9606 GN=DNAJB12 PE=1 SV=5	DNAJB12	228614	4.17083e+07	6.13335e+06	6.02231e+07	4.8155e+06
Q9UHD2	Serine/threonine-protein kinase TBK1 OS=Homo sapiens OX=9606 GN=TBK1 PE=1 SV=1	TBK1	145137	9.91478e+06	1.68377e+06	2.63142e+08	5.13649e+06
O95870	Protein ABHD16A OS=Homo sapiens OX=9606 GN=ABHD16A PE=1 SV=3	ABHD16A	2.7696e+06	8.66557e+07	1.28601e+07	63638369	2.29841e+06
Q8NBU5	ATPase family AAA domain-containing protein 1 OS=Homo sapiens OX=9606 GN=ATAD1 PE=1 SV=1	ATAD1	1.24314e+06	5.20224e+07	1.8391e+07	5.40989e+07	2899.67
Q15006	ER membrane protein complex subunit 2 OS=Homo sapiens OX=9606 GN=EMC2 PE=1 SV=1	EMC2	3.59993e+06	1.38999e+08	3.45604e+07	8.23409e+07	2.60092e+06
Q9C0H2	Protein tweety homolog 3 OS=Homo sapiens OX=9606 GN=TTYH3 PE=1 SV=3	TTYH3	1.02381e+06	1.17303e+08	8.902e+06	1.55279e+08	2.24045e+08
Q01433	AMP deaminase 2 OS=Homo sapiens OX=9606 GN=AMPD2 PE=1 SV=2	AMPD2	2.78008e+06	1.75512e+07	7.7718e+06	1.05624e+08	2.56223e+07
P30626	Sorcin OS=Homo sapiens OX=9606 GN=SRI PE=1 SV=1	SRI	1.23131e+06	8.53379e+07	3.81799e+06	2.49149e+08	2.46111e+08
Q13642	Four and a half LIM domains protein 1 OS=Homo sapiens OX=9606 GN=FHL1 PE=1 SV=4	FHL1	634838	1.46222e+07	4.15509e+06	336270887	2.92278e+07
O00264	Membrane-associated progesterone receptor component 1 OS=Homo sapiens OX=9606 GN=PGRMC1 PE=1 SV=3	PGRMC1	2.43464e+06	3.87075e+08	2.8511e+07	2.17198e+08	1.60921e+07
Q07020	60S ribosomal protein L18 OS=Homo sapiens OX=9606 GN=RPL18 PE=1 SV=2	RPL18	3.80204e+07	6.84254e+08	2.5486e+08	8.21513e+08	7.49579e+07
Q9Y6D5	Brefeldin A-inhibited guanine nucleotide-exchange protein 2 OS=Homo sapiens OX=9606 GN=ARFGEF2 PE=1 SV=3	ARFGEF2	57151.4	8.33261e+06	1.77386e+06	3.90576e+07	6.10092e+06
Q8TDX7	Serine/threonine-protein kinase Nek7 OS=Homo sapiens OX=9606 GN=NEK7 PE=1 SV=1	NEK7	505363	3.44594e+07	4.54838e+06	2.60352e+08	2.23469e+07
Q00688	Peptidyl-prolyl cis-trans isomerase FKBP3 OS=Homo sapiens OX=9606 GN=FKBP3 PE=1 SV=1	FKBP3	1.22924e+07	1.63129e+07	1.23332e+07	2.34935e+08	7.04277e+06
Q9BXS4	Transmembrane protein 59 OS=Homo sapiens OX=9606 GN=TMEM59 PE=1 SV=1	TMEM59	46784.2	7.24402e+07	8.94269e+06	3.79001e+07	3.91448e+07
Q05209	Tyrosine-protein phosphatase non-receptor type 12 OS=Homo sapiens OX=9606 GN=PTPN12 PE=1 SV=3	PTPN12	301502	2.82034e+07	9.94307e+06	5.14097e+07	3.7796e+06
Q7L0Y3	tRNA methyltransferase 10 homolog C OS=Homo sapiens OX=9606 GN=TRMT10C PE=1 SV=2	TRMT10C	3.441e+06	3.95828e+07	1.27123e+07	1.52034e+08	534472
O15173	Membrane-associated progesterone receptor component 2 OS=Homo sapiens OX=9606 GN=PGRMC2 PE=1 SV=1	PGRMC2	2.79613e+06	5.14096e+08	6.18825e+07	735584407	3.16118e+07
Q5VW32	BRO1 domain-containing protein BROX OS=Homo sapiens OX=9606 GN=BROX PE=1 SV=1	BROX	108898	1.89534e+07	2.0427e+06	41959247	4.1966e+07
Q9UNF1	Melanoma-associated antigen D2 OS=Homo sapiens OX=9606 GN=MAGED2 PE=1 SV=2	MAGED2	1.62731e+06	1.38896e+08	3.25115e+07	1.99864e+08	5.21646e+07
P52565	Rho GDP-dissociation inhibitor 1 OS=Homo sapiens OX=9606 GN=ARHGDIA PE=1 SV=3	ARHGDIA	4.16306e+06	5.27236e+07	1.12882e+07	1617840643	1.66304e+08
P28161	Glutathione S-transferase Mu 2 OS=Homo sapiens OX=9606 GN=GSTM2 PE=1 SV=2	GSTM2	451535	1.57933e+07	2.50251e+06	1.63336e+08	1.41816e+07
Q9UDT6	CAP-Gly domain-containing linker protein 2 OS=Homo sapiens OX=9606 GN=CLIP2 PE=1 SV=1	CLIP2	377923	1.28822e+06	570183	1.39704e+08	1.47636e+06
Q14676	Mediator of DNA damage checkpoint protein 1 OS=Homo sapiens OX=9606 GN=MDC1 PE=1 SV=3	MDC1	3.0985e+06	6.66182e+06	1.77806e+06	2.24583e+06
P40925	Malate dehydrogenase, cytoplasmic OS=Homo sapiens OX=9606 GN=MDH1 PE=1 SV=4	MDH1	3.28183e+06	4.13147e+07	9.6502e+06	1.05983e+09	1.34393e+08
P30419	Glycylpeptide N-tetradecanoyltransferase 1 OS=Homo sapiens OX=9606 GN=NMT1 PE=1 SV=2	NMT1	6.35055e+06	1.62019e+07	7.05199e+06	1.24439e+08	5.84457e+06
P04040	Catalase OS=Homo sapiens OX=9606 GN=CAT PE=1 SV=3	CAT	8.08697e+06	1.68872e+07	5.6146e+06	2.34753e+08	8.10482e+06
P10768	S-formylglutathione hydrolase OS=Homo sapiens OX=9606 GN=ESD PE=1 SV=2	ESD	1.056e+06	1.23952e+07	2.79263e+06	3.41275e+08	3.1201e+07
P58335	Anthrax toxin receptor 2 OS=Homo sapiens OX=9606 GN=ANTXR2 PE=1 SV=5	ANTXR2	1.05033e+06	5.39534e+07	7.08154e+06	1.48242e+07	8.24746e+07
O43159	Ribosomal RNA-processing protein 8 OS=Homo sapiens OX=9606 GN=RRP8 PE=1 SV=2	RRP8	1.37012e+06	1.3733e+07	8076275	4.74588e+07	1.19843e+07
O00267	Transcription elongation factor SPT5 OS=Homo sapiens OX=9606 GN=SUPT5H PE=1 SV=1	SUPT5H	1.21377e+06	1.23067e+07	2.89171e+06	6.33194e+07	4.93917e+06
O00764	Pyridoxal kinase OS=Homo sapiens OX=9606 GN=PDXK PE=1 SV=1	PDXK	322802	6.55845e+06	5.22191e+06	241809874	2.14169e+07
P58107	Epiplakin OS=Homo sapiens OX=9606 GN=EPPK1 PE=1 SV=3					13015991
Q14914	Prostaglandin reductase 1 OS=Homo sapiens OX=9606 GN=PTGR1 PE=1 SV=2	PTGR1	978695	2.19748e+07	3.46512e+06	4.03542e+08	5.26022e+07
P37268	Squalene synthase OS=Homo sapiens OX=9606 GN=FDFT1 PE=1 SV=1	FDFT1	370652	3.40768e+07	2.36899e+06	21782339	2.53346e+06
Q5ZPR3	CD276 antigen OS=Homo sapiens OX=9606 GN=CD276 PE=1 SV=1	CD276	360569	6.39493e+07	2.41897e+06	4.13457e+07	3.157e+08
Q9UN70	Protocadherin gamma-C3 OS=Homo sapiens OX=9606 GN=PCDHGC3 PE=1 SV=1	PCDHGC3	19284.1	1.02554e+07	720774		1.68355e+07
Q13636	Ras-related protein Rab-31 OS=Homo sapiens OX=9606 GN=RAB31 PE=1 SV=1	RAB31	2.1256e+06	1.02624e+08	1.72787e+07	269321392	7.0619e+07
O95210	Starch-binding domain-containing protein 1 OS=Homo sapiens OX=9606 GN=STBD1 PE=1 SV=1	STBD1	53775.3	8.00809e+06	1.55826e+06	1.68912e+07	100588
Q9BSJ2	Gamma-tubulin complex component 2 OS=Homo sapiens OX=9606 GN=TUBGCP2 PE=1 SV=2	TUBGCP2	174916	1.20301e+07	1.47658e+06	3.34336e+07	2.25936e+06
Q9Y5G0	Protocadherin gamma-B5 OS=Homo sapiens OX=9606 GN=PCDHGB5 PE=2 SV=1	PCDHGB5	100188	1.81315e+07	3.43077e+06	1.68831e+06	2.62773e+07
Q6ZN17	Protein lin-28 homolog B OS=Homo sapiens OX=9606 GN=LIN28B PE=1 SV=1	LIN28B	2.1755e+06	2.4824e+07	2.9637e+07	5.1855e+07	1.62646e+06
P49006	MARCKS-related protein OS=Homo sapiens OX=9606 GN=MARCKSL1 PE=1 SV=2	MARCKSL1	952851	6.16282e+06	320341	7082208	1.08247e+08
Q14392	Transforming growth factor beta activator LRRC32 OS=Homo sapiens OX=9606 GN=LRRC32 PE=1 SV=1	LRRC32	11159.9	6.31964e+06	2.89136e+06	1.36568e+07	4.03994e+07
Q9Y4E1	WASH complex subunit 2C OS=Homo sapiens OX=9606 GN=WASHC2C PE=1 SV=4	FAM21C; WASHC2C	106393	6.3518e+06	1.21547e+06	3.66509e+07	6.17371e+06
Q13347	Eukaryotic translation initiation factor 3 subunit I OS=Homo sapiens OX=9606 GN=EIF3I PE=1 SV=1	EIF3I	5.21671e+06	6.86077e+07	2.21126e+07	3.57465e+08	2.64666e+07
Q9Y4D1	Disheveled-associated activator of morphogenesis 1 OS=Homo sapiens OX=9606 GN=DAAM1 PE=1 SV=2	DAAM1	34262.5	4.65136e+06	5.57957e+06	9.7298e+06	2.12407e+07
Q9HCH5	Synaptotagmin-like protein 2 OS=Homo sapiens OX=9606 GN=SYTL2 PE=1 SV=3	SYTL2	1.33555e+06	3.6917e+06	2.17002e+06	1.21953e+07	1.48289e+07
Q9Y4W2	Ribosomal biogenesis protein LAS1L OS=Homo sapiens OX=9606 GN=LAS1L PE=1 SV=2	LAS1L	5.48851e+06	1.75457e+08	5.9292e+07	4.05248e+07	1.37002e+08
O00522	Krev interaction trapped protein 1 OS=Homo sapiens OX=9606 GN=KRIT1 PE=1 SV=2	KRIT1	631393	4.18444e+06	9.03084e+06	50699248	6.07149e+07
Q96EY7	Pentatricopeptide repeat domain-containing protein 3, mitochondrial OS=Homo sapiens OX=9606 GN=PTCD3 PE=1 SV=3	PTCD3	892301	8.34863e+07	3.63122e+07	1.43775e+08	3.27545e+06
Q9HCU5	Prolactin regulatory element-binding protein OS=Homo sapiens OX=9606 GN=PREB PE=1 SV=2	PREB	553181	4.5309e+07	7.33425e+06	9.42377e+07	164340
Q9NQW7	Xaa-Pro aminopeptidase 1 OS=Homo sapiens OX=9606 GN=XPNPEP1 PE=1 SV=3	XPNPEP1	2.60374e+06	1.89534e+07	6.87735e+06	2.12731e+08	3.12064e+07
O60443	Gasdermin-E OS=Homo sapiens OX=9606 GN=GSDME PE=1 SV=2	DFNA5; GSDME	1.47718e+06	1.63542e+07	5.16874e+06	8.52675e+07	1.29248e+07
P28066	Proteasome subunit alpha type-5 OS=Homo sapiens OX=9606 GN=PSMA5 PE=1 SV=3	PSMA5	8.35831e+06	3.76426e+07	1.0089e+07	9.10486e+08	4.73763e+07
P46976	Glycogenin-1 OS=Homo sapiens OX=9606 GN=GYG1 PE=1 SV=4	GYG1	3.3161e+06	4.77349e+07	6.4101e+06	1.3293e+08	4.71829e+06
P61201	COP9 signalosome complex subunit 2 OS=Homo sapiens OX=9606 GN=COPS2 PE=1 SV=1	COPS2	1.23259e+06	4.85862e+07	1.61928e+07	233062068	1.33969e+07
Q92643	GPI-anchor transamidase OS=Homo sapiens OX=9606 GN=PIGK PE=1 SV=2	PIGK	474838	4.42752e+07	5.8139e+06	2.93695e+07	2.57304e+06
P09486	SPARC OS=Homo sapiens OX=9606 GN=SPARC PE=1 SV=1	SPARC	2.92136e+06	7.00431e+07	4.37048e+07	7.99124e+08	7.34907e+06
O15511	Actin-related protein 2/3 complex subunit 5 OS=Homo sapiens OX=9606 GN=ARPC5 PE=1 SV=3	ARPC5	1.68917e+07	1.35587e+08	7.83527e+07	6.70072e+08	7.69608e+07
Q8IYD1	Eukaryotic peptide chain release factor GTP-binding subunit ERF3B OS=Homo sapiens OX=9606 GN=GSPT2 PE=1 SV=2	GSPT2	38115.7	567586	194925		471243
Q9UBS4	DnaJ homolog subfamily B member 11 OS=Homo sapiens OX=9606 GN=DNAJB11 PE=1 SV=1	DNAJB11	2.77266e+06	5.85918e+07	1.63969e+07	4.29178e+08	1.3047e+07
O94901	SUN domain-containing protein 1 OS=Homo sapiens OX=9606 GN=SUN1 PE=1 SV=3	SUN1	999366	2.15625e+07	7.15817e+06	7.33653e+07	3.19051e+06
H3BNC9	Uncharacterized protein OS=Homo sapiens OX=9606 PE=3 SV=2		1.8135e+07	2.22325e+08	8.33707e+07	8.07457e+08	2.17303e+07
P13073	Cytochrome c oxidase subunit 4 isoform 1, mitochondrial OS=Homo sapiens OX=9606 GN=COX4I1 PE=1 SV=1	COX4I1	3.72938e+07	1.40684e+09	3.86396e+08	9.02649e+08	4.78878e+06
Q8IWE4	DCN1-like protein 3 OS=Homo sapiens OX=9606 GN=DCUN1D3 PE=1 SV=1	DCUN1D3	1.06267e+07	1.02171e+08	6.13326e+07	4.8107e+07	8.66904e+07
Q9NRY5	Protein FAM114A2 OS=Homo sapiens OX=9606 GN=FAM114A2 PE=1 SV=4	FAM114A2	10453.5	6.71223e+06	635867	5.81767e+07	5.43596e+06
Q8TC12	Retinol dehydrogenase 11 OS=Homo sapiens OX=9606 GN=RDH11 PE=1 SV=2	RDH11	1.17649e+06	7.17333e+07	1.09925e+07	9.7876e+07	1.11001e+07
Q9UPN4	Centrosomal protein of 131 kDa OS=Homo sapiens OX=9606 GN=CEP131 PE=1 SV=3	AZI1; CEP131	1.14621e+06	3.27604e+07	1.63166e+07	4.84302e+07	906839
Q9Y6M4	Casein kinase I isoform gamma-3 OS=Homo sapiens OX=9606 GN=CSNK1G3 PE=1 SV=2	CSNK1G3	130702	2.17865e+07	7.49882e+06		5.66995e+07
P01137	Transforming growth factor beta-1 proprotein OS=Homo sapiens OX=9606 GN=TGFB1 PE=1 SV=2	TGFB1	1.60207e+06	1.82248e+07	8.98628e+06	7.24776e+06	5.62599e+07
Q8IV08	Phospholipase D3 OS=Homo sapiens OX=9606 GN=PLD3 PE=1 SV=1	PLD3	3.9661e+06	1.22903e+08	8.23437e+06	307288658	3.32961e+07
P54687	Branched-chain-amino-acid aminotransferase, cytosolic OS=Homo sapiens OX=9606 GN=BCAT1 PE=1 SV=3	BCAT1	3.03035e+06	1.35475e+07	2.63304e+06	2.45253e+08	3.55267e+07
P01893	Putative HLA class I histocompatibility antigen, alpha chain H OS=Homo sapiens OX=9606 GN=HLA-H PE=5 SV=3	HLA-H	323867	3.64657e+07	8.88557e+06	7.55027e+07	6.07404e+07
P49768	Presenilin-1 OS=Homo sapiens OX=9606 GN=PSEN1 PE=1 SV=1	PSEN1	64397.6	2.60663e+07	4.8762e+06	27604009	5.02745e+07
P84098	60S ribosomal protein L19 OS=Homo sapiens OX=9606 GN=RPL19 PE=1 SV=1	RPL19	1.73412e+07	3.063e+08	1.31953e+08	9.47899e+08	2.57131e+07
Q9HAV0	Guanine nucleotide-binding protein subunit beta-4 OS=Homo sapiens OX=9606 GN=GNB4 PE=1 SV=3	GNB4	7.2408e+06	2.84946e+08	2.23355e+08	3.20723e+08	1045619307
O15357	Phosphatidylinositol 3,4,5-trisphosphate 5-phosphatase 2 OS=Homo sapiens OX=9606 GN=INPPL1 PE=1 SV=2	INPPL1	354501	6.69961e+06	1.46167e+06	5.46342e+07	3.33484e+06
Q49A26	Putative oxidoreductase GLYR1 OS=Homo sapiens OX=9606 GN=GLYR1 PE=1 SV=4	GLYR1	3.34472e+06	2.8295e+07	1.80826e+07	1.01679e+08	81288.9
O43306	Adenylate cyclase type 6 OS=Homo sapiens OX=9606 GN=ADCY6 PE=1 SV=2	ADCY6	499323	13006246	4.39883e+06	1.94926e+08	1.79506e+07
Q9NR31	GTP-binding protein SAR1a OS=Homo sapiens OX=9606 GN=SAR1A PE=1 SV=1	SAR1A	1.94705e+06	4.90924e+07	1.45127e+07	4.85527e+08	3.70515e+07
Q9Y2R9	28S ribosomal protein S7, mitochondrial OS=Homo sapiens OX=9606 GN=MRPS7 PE=1 SV=2	MRPS7	1.84339e+06	1.01173e+08	2.82048e+07	1.03615e+08	600050
Q9Y2L1	Exosome complex exonuclease RRP44 OS=Homo sapiens OX=9606 GN=DIS3 PE=1 SV=2	DIS3	947535	1.4853e+06	1.18532e+06	62502747	970458
Q86YV5	Inactive tyrosine-protein kinase PRAG1 OS=Homo sapiens OX=9606 GN=PRAG1 PE=1 SV=4	SGK223; PRAG1		3.94639e+06	1.51544e+06	5.5537e+06	5.77856e+06
Q7Z2T5	TRMT1-like protein OS=Homo sapiens OX=9606 GN=TRMT1L PE=1 SV=2	TRMT1L	1.58511e+06	1.10771e+07	8.91531e+06	1.54079e+07	497658
P35052	Glypican-1 OS=Homo sapiens OX=9606 GN=GPC1 PE=1 SV=2	GPC1	1.95587e+06	2.98066e+07	3.3076e+07	1.5497e+07	3.21184e+07
Q02543	60S ribosomal protein L18a OS=Homo sapiens OX=9606 GN=RPL18A PE=1 SV=2	RPL18A	3.28565e+07	3.72718e+08	1.78562e+08	7.42377e+08	7.03194e+07
O60266	Adenylate cyclase type 3 OS=Homo sapiens OX=9606 GN=ADCY3 PE=1 SV=3	ADCY3	7543.19	3.93301e+06	797950		2.34438e+07
Q9Y608	Leucine-rich repeat flightless-interacting protein 2 OS=Homo sapiens OX=9606 GN=LRRFIP2 PE=1 SV=1	LRRFIP2	8.95322e+06	1.10109e+07	1.0711e+07	4.07726e+07	6.3846e+06
Q08170	Serine/arginine-rich splicing factor 4 OS=Homo sapiens OX=9606 GN=SRSF4 PE=1 SV=2	SRSF4	3.06666e+07	1.93104e+08	6.64547e+07	3.04553e+08	2.26873e+07
Q9UKJ3	G patch domain-containing protein 8 OS=Homo sapiens OX=9606 GN=GPATCH8 PE=1 SV=2	GPATCH8	807198	7.47992e+06	3.51039e+06	1.17054e+07	272868
Q9H936	Mitochondrial glutamate carrier 1 OS=Homo sapiens OX=9606 GN=SLC25A22 PE=1 SV=1	SLC25A22	5.147e+06	3.16906e+08	4.95171e+07	4.8086e+07	3.40333e+07
O15126	Secretory carrier-associated membrane protein 1 OS=Homo sapiens OX=9606 GN=SCAMP1 PE=1 SV=2	SCAMP1	587101	9.94237e+07	7.29911e+06	1.98787e+08	1.94542e+07
P53582	Methionine aminopeptidase 1 OS=Homo sapiens OX=9606 GN=METAP1 PE=1 SV=2	METAP1	8.37154e+06	3.10102e+07	7.22515e+06	2.00559e+08	5.14777e+06
Q7L2H7	Eukaryotic translation initiation factor 3 subunit M OS=Homo sapiens OX=9606 GN=EIF3M PE=1 SV=1	EIF3M	1.51338e+06	2.86022e+07	8.45176e+06	2.30643e+08	8.5999e+06
P52292	Importin subunit alpha-1 OS=Homo sapiens OX=9606 GN=KPNA2 PE=1 SV=1	KPNA2	2.11562e+06	2.57741e+07	2.56173e+06	6.18165e+07	2.09358e+07
O43169	Cytochrome b5 type B OS=Homo sapiens OX=9606 GN=CYB5B PE=1 SV=2	CYB5B	292309	2.87926e+08	4.09574e+07	6.32381e+08	2.46125e+07
Q13363	C-terminal-binding protein 1 OS=Homo sapiens OX=9606 GN=CTBP1 PE=1 SV=2	CTBP1	1.27659e+06	9.23988e+06	5.35546e+06	1.74979e+08	3.59584e+06
P43378	Tyrosine-protein phosphatase non-receptor type 9 OS=Homo sapiens OX=9606 GN=PTPN9 PE=1 SV=1	PTPN9	238418	9.00358e+06	1.52538e+06	3.97202e+07	3.99148e+06
Q9UH62	Armadillo repeat-containing X-linked protein 3 OS=Homo sapiens OX=9606 GN=ARMCX3 PE=1 SV=1	ARMCX3	1.36126e+06	1.01297e+08	1.39364e+07	1.30441e+08	4.53249e+06
Q8IWX8	Calcium homeostasis endoplasmic reticulum protein OS=Homo sapiens OX=9606 GN=CHERP PE=1 SV=3	CHERP	2.58035e+07	4.7052e+07	4.02484e+07	3.65184e+07	3.5993e+06
Q9Y6R0	Numb-like protein OS=Homo sapiens OX=9606 GN=NUMBL PE=1 SV=1	NUMBL	241047	3.01492e+06	2.77307e+06	20851749	6.93846e+06
P50402	Emerin OS=Homo sapiens OX=9606 GN=EMD PE=1 SV=1	EMD	4.60528e+06	2.10534e+08	4.1618e+07	1.51947e+08	3.63774e+06
P61587	Rho-related GTP-binding protein RhoE OS=Homo sapiens OX=9606 GN=RND3 PE=1 SV=1	RND3	351601	2.04042e+07	6.92852e+06	5.10182e+07	2.03866e+08
Q96JQ0	Protocadherin-16 OS=Homo sapiens OX=9606 GN=DCHS1 PE=1 SV=1	DCHS1	250770	3.18015e+06	2.00408e+06	4203006	3.02694e+07
Q9HD26	Golgi-associated PDZ and coiled-coil motif-containing protein OS=Homo sapiens OX=9606 GN=GOPC PE=1 SV=1	GOPC	355794	2.00489e+07	4.11621e+06	8.22987e+07	2.66005e+06
P17948	Vascular endothelial growth factor receptor 1 OS=Homo sapiens OX=9606 GN=FLT1 PE=1 SV=2	FLT1	2.02443e+07	1.41513e+07	1.36045e+07	1.07447e+07	1.81465e+07
Q99747	Gamma-soluble NSF attachment protein OS=Homo sapiens OX=9606 GN=NAPG PE=1 SV=1	NAPG	897000	4.7999e+07	8.58622e+06	9.86386e+07	6.93795e+07
Q9ULH1	Arf-GAP with SH3 domain, ANK repeat and PH domain-containing protein 1 OS=Homo sapiens OX=9606 GN=ASAP1 PE=1 SV=4	ASAP1	467352	6.999e+06	1.64655e+06	59419851	5.45593e+06
P52848	Bifunctional heparan sulfate N-deacetylase/N-sulfotransferase 1 OS=Homo sapiens OX=9606 GN=NDST1 PE=1 SV=1	NDST1	22109.7	3.07608e+07	1.70766e+06	4.54108e+06	2.57761e+06
Q9Y2B0	Protein canopy homolog 2 OS=Homo sapiens OX=9606 GN=CNPY2 PE=1 SV=1	CNPY2	6.55871e+06	1.04743e+07	6.4113e+06	1.5135e+08	254545
Q68CP9	AT-rich interactive domain-containing protein 2 OS=Homo sapiens OX=9606 GN=ARID2 PE=1 SV=2	ARID2	2.16842e+06	6.15681e+06	5.17212e+06	7.27364e+06	245636
Q14318	Peptidyl-prolyl cis-trans isomerase FKBP8 OS=Homo sapiens OX=9606 GN=FKBP8 PE=1 SV=2	FKBP8	723547	8.05613e+07	1.38624e+07	7.74032e+07	938578
Q92804	TATA-binding protein-associated factor 2N OS=Homo sapiens OX=9606 GN=TAF15 PE=1 SV=1	TAF15	1.98541e+07	1.48379e+08	4.8529e+07	7.56457e+08	4.39435e+06
Q6NYC8	Phostensin OS=Homo sapiens OX=9606 GN=PPP1R18 PE=1 SV=1	PPP1R18	1.35955e+06	1.24076e+07	5.77348e+06	8.48879e+07	2.74099e+06
Q06787	Synaptic functional regulator FMR1 OS=Homo sapiens OX=9606 GN=FMR1 PE=1 SV=1	FMR1	1.56127e+06	1.46675e+07	7.32079e+06	4.57929e+07	490477
P53004	Biliverdin reductase A OS=Homo sapiens OX=9606 GN=BLVRA PE=1 SV=2	BLVRA	148752	1.12179e+07	1.60917e+06	1.48854e+08	2.17492e+07
Q16630	Cleavage and polyadenylation specificity factor subunit 6 OS=Homo sapiens OX=9606 GN=CPSF6 PE=1 SV=2	CPSF6	6.18192e+06	2.44104e+07	6.44123e+06	1.38382e+08	1.69324e+06
P16278	Beta-galactosidase OS=Homo sapiens OX=9606 GN=GLB1 PE=1 SV=2	GLB1	4.26926e+06	2.05069e+07	1.02499e+07	2.32041e+08	1.03142e+07
Q9P2G1	Ankyrin repeat and IBR domain-containing protein 1 OS=Homo sapiens OX=9606 GN=ANKIB1 PE=1 SV=3	ANKIB1	20450.5	3.07533e+06	301174	4.90629e+06	1.11624e+07
O14787	Transportin-2 OS=Homo sapiens OX=9606 GN=TNPO2 PE=1 SV=3	TNPO2	7790.62	3.05513e+06	624420	7.74224e+07	1.83125e+06
Q14166	Tubulin--tyrosine ligase-like protein 12 OS=Homo sapiens OX=9606 GN=TTLL12 PE=1 SV=2	TTLL12	369432	7.29673e+06	2.49516e+06	7.50761e+07	1.00539e+07
P42858	Huntingtin OS=Homo sapiens OX=9606 GN=HTT PE=1 SV=2	HTT	120070	2.77132e+06	514223	4.06407e+07	1.77297e+06
Q7Z392	Trafficking protein particle complex subunit 11 OS=Homo sapiens OX=9606 GN=TRAPPC11 PE=1 SV=2	TRAPPC11	151565	5.75412e+06	830009	2.86819e+07	5578416
P62826	GTP-binding nuclear protein Ran OS=Homo sapiens OX=9606 GN=RAN PE=1 SV=3	RAN	4.67166e+07	9.60281e+07	6.38827e+07	3.26377e+09	8.83722e+07
Q9UBB4	Ataxin-10 OS=Homo sapiens OX=9606 GN=ATXN10 PE=1 SV=1	ATXN10	402771	1.88714e+07	4.10185e+06	5.46017e+07	1.62426e+07
Q658Y4	Protein FAM91A1 OS=Homo sapiens OX=9606 GN=FAM91A1 PE=1 SV=3	FAM91A1	564430	7.94805e+06	3.79576e+06	8.96497e+07	2.51676e+06
P45973	Chromobox protein homolog 5 OS=Homo sapiens OX=9606 GN=CBX5 PE=1 SV=1	CBX5	9.45488e+06	3.85086e+07	8.52306e+06	7.25121e+07	190222
P48059	LIM and senescent cell antigen-like-containing domain protein 1 OS=Homo sapiens OX=9606 GN=LIMS1 PE=1 SV=4	LIMS1	1.37637e+06	4.09522e+07	7.63224e+06	1.20407e+08	1.01521e+08
P05114	Non-histone chromosomal protein HMG-14 OS=Homo sapiens OX=9606 GN=HMGN1 PE=1 SV=3	HMGN1	2.98747e+07	8.26985e+07	1.41737e+08	133467691	613207
Q9UPT8	Zinc finger CCCH domain-containing protein 4 OS=Homo sapiens OX=9606 GN=ZC3H4 PE=1 SV=3	ZC3H4	464247	5.4443e+06	2.8843e+06	1.47829e+08
Q9NR19	Acetyl-coenzyme A synthetase, cytoplasmic OS=Homo sapiens OX=9606 GN=ACSS2 PE=1 SV=1	ACSS2	111440	5.65723e+06	2.27536e+06	2.20093e+08	1.803e+07
Q5TC84	Opioid growth factor receptor-like protein 1 OS=Homo sapiens OX=9606 GN=OGFRL1 PE=2 SV=1	OGFRL1	196312	2.26243e+07	1.00661e+07	3.84868e+07	2.19206e+07
Q9BXS5	AP-1 complex subunit mu-1 OS=Homo sapiens OX=9606 GN=AP1M1 PE=1 SV=3	AP1M1	1.97297e+06	6.18388e+07	1.97128e+07	1.28255e+08	2.6928e+07
Q9BZG1	Ras-related protein Rab-34 OS=Homo sapiens OX=9606 GN=RAB34 PE=1 SV=1	RAB34	2.93794e+06	9.96915e+07	1.72395e+07	9.27755e+07	125618461
P13646	Keratin, type I cytoskeletal 13 OS=Homo sapiens OX=9606 GN=KRT13 PE=1 SV=4	KRT13	666393	309017		71340344
Q9UGP4	LIM domain-containing protein 1 OS=Homo sapiens OX=9606 GN=LIMD1 PE=1 SV=1	LIMD1	197703	5.19483e+06	592448	4.0914e+07	7.12819e+06
Q9Y5H3	Protocadherin gamma-A10 OS=Homo sapiens OX=9606 GN=PCDHGA10 PE=2 SV=1	PCDHGA10	30565.3	6.45595e+06	1.06855e+06		1.15363e+07
Q9NZJ7	Mitochondrial carrier homolog 1 OS=Homo sapiens OX=9606 GN=MTCH1 PE=1 SV=1	MTCH1	7.70279e+06	1.95382e+08	9.21177e+07	9.80595e+07	1.53361e+07
Q6IQ22	Ras-related protein Rab-12 OS=Homo sapiens OX=9606 GN=RAB12 PE=1 SV=3	RAB12	1.30151e+06	3.33921e+07	9.20076e+06	1.21598e+07	3.56563e+07
P84095	Rho-related GTP-binding protein RhoG OS=Homo sapiens OX=9606 GN=RHOG PE=1 SV=1	RHOG	719960	5.3792e+07	1.12037e+07	9.52064e+07	1.34921e+08
Q7KZI7	Serine/threonine-protein kinase MARK2 OS=Homo sapiens OX=9606 GN=MARK2 PE=1 SV=2	MARK2	675669	8.26923e+06	1.75316e+06	9.73051e+06	2.13757e+07
[truncated: 6,533 more rows]

## Sheet: Conserved Proteins Dataset
Name of datase: Combined LR
ID type: ProteinAccesion
Number of mapped protein: 5408
Mapped items:
UniProt accession	Quantity		UniProt ID	UniProt accession	Protein name	Gene	Alt Accessions
Q09666	6.42417e+09		AHNK_HUMAN	Q09666	Neuroblast differentiation-associated protein AHNAK	Name=AHNAK; Synonyms=PM227;	Q09666; A1A586;
P35579	1.39916e+10		MYH9_HUMAN	P35579	Myosin-9	Name=MYH9;	P35579; A8K6E4; O60805; Q60FE2; Q86T83;
Q15149	2.55277e+09		PLEC_HUMAN	Q15149	Plectin	Name=PLEC; Synonyms=PLEC1;	Q15149; Q15148; Q16640; Q6S376; Q6S377; Q6S378; Q6S379; Q6S380; Q6S381; Q6S382; Q6S383;
P02751	4.26383e+09		FINC_HUMAN	P02751	Fibronectin {ECO:0000305}	Name=FN1 {ECO:0000312|HGNC:HGNC:3778}; Synonyms=FN;	P02751; B7ZLF0; E9PE77; E9PG29; O95609; O95610; Q14312; Q14325; Q14326; Q17RV7; Q53S27; Q564H7; Q585T2; Q59EH1; Q60FE4; Q68DP8; Q68DP9; Q68DT4; Q6LDP6; Q6MZS0; Q6MZU5; Q6N025; Q6N0A6; Q7Z391; Q86T27; Q8IVI8; Q96KP7; Q96KP8; Q96KP9; Q9H1B8; Q9HAP3; Q9UMK2;
Q07954	6.5433e+08		LRP1_HUMAN	Q07954	Prolow-density lipoprotein receptor-related protein 1 {ECO:0000305}	Name=LRP1 {ECO:0000312|HGNC:HGNC:6692}; Synonyms=A2MR, APR;	Q07954; Q2PP12; Q86SW0; Q8IVG8;
P12111	1.21126e+09		CO6A3_HUMAN	P12111	Collagen alpha-3(VI) chain	Name=COL6A3;	P12111; A8MT30; B4E3U5; B7ZMJ7; E9PFQ6; E9PGQ9; Q16501; Q53QF4; Q53QF6;
P35580	5.07921e+08		MYH10_HUMAN	P35580	Myosin-10	Name=MYH10;	P35580; B2RWP9; D3DTS1; F8VTL3; Q12989; Q149N3; Q149N4; Q16087; Q4LE45; Q6PK16; Q9BWG0;
Q13813	7.38687e+08		SPTN1_HUMAN	Q13813	Spectrin alpha chain, non-erythrocytic 1	Name=SPTAN1; Synonyms=NEAS, SPTA2;	Q13813; Q13186; Q15324; Q16606; Q59EF1; Q5VXV5; Q5VXV6; Q7Z6M5; Q9P0V0;
P98160	2.14978e+08		PGBM_HUMAN	P98160	Basement membrane-specific heparan sulfate proteoglycan core protein	Name=HSPG2;	P98160; Q16287; Q5SZI3; Q9H3V5;
P21333	1.18815e+09		FLNA_HUMAN	P21333	Filamin-A	Name=FLNA; Synonyms=FLN, FLN1;	P21333; E9KL45; Q5HY53; Q5HY55; Q8NF52;
Q9NZM1	1.91571e+09		MYOF_HUMAN	Q9NZM1	Myoferlin	Name=MYOF; Synonyms=FER1L3, KIAA1207;	Q9NZM1; B3KQN5; Q5VWW2; Q5VWW3; Q5VWW4; Q5VWW5; Q7Z642; Q8IWH0; Q9HBU3; Q9NZM0; Q9ULL3; Q9Y4U4;
Q9P2E9	1.93413e+09		RRBP1_HUMAN	Q9P2E9	Ribosome-binding protein 1	Name=RRBP1; Synonyms=KIAA1398;	Q9P2E9; A0A0A0MRV0; A2A2S6; A6NCN6; O75300; O75301; Q5W165; Q96SB2; Q9BWP1; Q9H476;
P78527	7.73244e+08		PRKDC_HUMAN	P78527	DNA-dependent protein kinase catalytic subunit	Name=PRKDC; Synonyms=HYRC, HYRC1;	P78527; P78528; Q13327; Q13337; Q14175; Q59H99; Q7Z611; Q96SE6; Q9UME3;
Q01082	4.48899e+08		SPTB2_HUMAN	Q01082	Spectrin beta chain, non-erythrocytic 1	Name=SPTBN1; Synonyms=SPTB2;	Q01082; B2RP63; O60837; Q16057; Q53R99; Q59ER3; Q8IX99;
P35555	1.85894e+08		FBN1_HUMAN	P35555	Fibrillin-1 {ECO:0000303|PubMed:15221638}	Name=FBN1 {ECO:0000312|HGNC:HGNC:3603}; Synonyms=FBN;	P35555; B2RUU0; D2JYH6; Q15972; Q75N87;
P24821	3.93082e+08		TENA_HUMAN	P24821	Tenascin	Name=TNC; Synonyms=HXB;	P24821; C9IYT7; C9J575; C9J6D9; C9J848; Q14583; Q15567; Q5T7S3;
O75369	6.27955e+08		FLNB_HUMAN	O75369	Filamin-B	Name=FLNB; Synonyms=FLN1L, FLN3, TABP, TAP;	O75369; B2ZZ83; B2ZZ84; B2ZZ85; C9JKE6; C9JMC4; Q13706; Q59EC2; Q60FE7; Q6MZJ1; Q8WXS9; Q8WXT0; Q8WXT1; Q8WXT2; Q8WXT3; Q9NRB5; Q9NT26; Q9UEV9;
Q9Y490	5.62525e+08		TLN1_HUMAN	Q9Y490	Talin-1	Name=TLN1; Synonyms=KIAA1027, TLN;	Q9Y490; A6NMY0; Q86YD0; Q9NZQ2; Q9UHH8; Q9UPX3;
Q14789	1.97476e+08		GOGB1_HUMAN	Q14789	Golgin subfamily B member 1	Name=GOLGB1;	Q14789; B2ZZ91; D3DN92; E7EP74; F1T0J2; Q14398;
P02452	4.96613e+08		CO1A1_HUMAN	P02452	Collagen alpha-1(I) chain	Name=COL1A1;	P02452; O76045; P78441; Q13896; Q13902; Q13903; Q14037; Q14992; Q15176; Q15201; Q16050; Q59F64; Q7KZ30; Q7KZ34; Q8IVI5; Q8N473; Q9UML6; Q9UMM7;
P04264	3.17765e+09		K2C1_HUMAN	P04264	Keratin, type II cytoskeletal 1	Name=KRT1; Synonyms=KRTA;	P04264; B2RA01; P85925; P86104; Q14720; Q6GSJ0; Q9H298;
Q6P2Q9	3.59919e+08		PRP8_HUMAN	Q6P2Q9	Pre-mRNA-processing-splicing factor 8	Name=PRPF8; Synonyms=PRPC8;	Q6P2Q9; O14547; O75965;
P46940	4.00128e+08		IQGA1_HUMAN	P46940	Ras GTPase-activating-like protein IQGAP1	Name=IQGAP1; Synonyms=KIAA0051;	P46940; A7MBM3;
O75643	3.5355e+08		U520_HUMAN	O75643	U5 small nuclear ribonucleoprotein 200 kDa helicase	Name=SNRNP200; Synonyms=ASCC3L1, HELIC2, KIAA0788;	O75643; O94884; Q6NZY0; Q6PX59; Q8NBE6; Q96IF2; Q9H7S0;
P46821	2.02996e+08		MAP1B_HUMAN	P46821	Microtubule-associated protein 1B	Name=MAP1B;	P46821; A2BDK5;
Q14980	8.33058e+07		NUMA1_HUMAN	Q14980	Nuclear mitotic apparatus protein 1 {ECO:0000312|HGNC:HGNC:8059}	Name=NUMA1 {ECO:0000312|HGNC:HGNC:8059};Synonyms=NMP22 {ECO:0000303|PubMed:9730450},NUMA {ECO:0000303|PubMed:1541630};	Q14980; H0YH75; Q14981; Q9BTE9;
Q12906	5.98635e+08		ILF3_HUMAN	Q12906	Interleukin enhancer-binding factor 3	Name=ILF3; Synonyms=DRBF, MPHOSPH4, NF90;	Q12906; A8K6F2; G5E9M5; O43409; Q6P1X1; Q86XY7; Q99544; Q99545; Q9BZH4; Q9BZH5; Q9NQ95; Q9NQ96; Q9NQ97; Q9NQ98; Q9NQ99; Q9NQA0; Q9NQA1; Q9NQA2; Q9NRN2; Q9NRN3; Q9NRN4; Q9UMZ9; Q9UN00; Q9UN84; Q9UNA2;
Q07065	8.69883e+09		CKAP4_HUMAN	Q07065	Cytoskeleton-associated protein 4	Name=CKAP4;	Q07065; Q504S5; Q53ES6;
Q99715	1.69007e+08		COCA1_HUMAN	Q99715	Collagen alpha-1(XII) chain	Name=COL12A1; Synonyms=COL12A1L;	Q99715; O43853; Q15955; Q5VYK1; Q5VYK2; Q71UR3; Q99716;
P02461	3.34406e+08		CO3A1_HUMAN	P02461	Collagen alpha-1(III) chain	Name=COL3A1;	P02461; D2JYH5; D3DPH4; P78429; Q15112; Q16403; Q53S91; Q541P8; Q6LDB3; Q6LDJ2; Q6LDJ3; Q7KZ56; Q8N6U4; Q9UC88; Q9UC89; Q9UC90; Q9UC91; R4N3C5; V9GZI1;
P35908	1.03207e+09		K22E_HUMAN	P35908	Keratin, type II cytoskeletal 2 epidermal	Name=KRT2; Synonyms=KRT2A, KRT2E;	P35908; Q4VAQ2;
P11717	3.24079e+08		MPRI_HUMAN	P11717	Cation-independent mannose-6-phosphate receptor	Name=IGF2R; Synonyms=MPRI;	P11717; Q7Z7G9; Q96PT5;
P08133	3.16977e+09		ANXA6_HUMAN	P08133	Annexin A6	Name=ANXA6; Synonyms=ANX6;	P08133; B7Z8A7; D3DQH4; E9PGK1; Q6ZT79;
O75533	2.1926e+08		SF3B1_HUMAN	O75533	Splicing factor 3B subunit 1	Name=SF3B1; Synonyms=SAP155;	O75533; E9PCH3;
P35527	1.34793e+09		K1C9_HUMAN	P35527	Keratin, type I cytoskeletal 9	Name=KRT9;	P35527; O00109; Q0IJ47; Q14665;
Q14315	1.88045e+08		FLNC_HUMAN	Q14315	Filamin-C	Name=FLNC; Synonyms=ABPL, FLN2;	Q14315; B2ZZ88; O95303; Q07985; Q9NS12; Q9NYE5; Q9UMR8; Q9Y503;
Q86UP2	3.1053e+08		KTN1_HUMAN	Q86UP2	Kinectin	Name=KTN1; Synonyms=CG1, KIAA0004;	Q86UP2; B4DZ88; Q13999; Q14707; Q15387; Q17RZ5; Q5GGW3; Q86W57;
Q16891	9.01239e+08		MIC60_HUMAN	Q16891	MICOS complex subunit MIC60	Name=IMMT; Synonyms=HMP, MIC60, MINOS2; ORFNames=PIG4, PIG52;	Q16891; B1H0U5; B2R5N6; Q14539; Q15092; Q68D41; Q69HW5; Q6IBL0; Q7Z3X1; Q8TAJ5; Q9P0V2;
P08670	2.93837e+09		VIME_HUMAN	P08670	Vimentin	Name=VIM;	P08670; B0YJC2; D3DRU4; Q15867; Q15868; Q15869; Q548L2; Q6LER9; Q8N850; Q96ML2; Q9NTM3;
P12814	3.50107e+08		ACTN1_HUMAN	P12814	Alpha-actinin-1	Name=ACTN1;	P12814; B3V8S3; B4DHH3; B7TY16; Q1HE25; Q9BTN1;
Q08211	3.91896e+08		DHX9_HUMAN	Q08211	ATP-dependent RNA helicase A {ECO:0000305}	Name=DHX9 {ECO:0000312|HGNC:HGNC:2750};Synonyms=DDX9 {ECO:0000312|HGNC:HGNC:2750}, LKP, NDH2;	Q08211; B2RNV4; Q05CI5; Q12803; Q32Q22; Q5VY62; Q6PD69; Q99556;
O43707	6.25532e+08		ACTN4_HUMAN	O43707	Alpha-actinin-4 {ECO:0000305}	Name=ACTN4 {ECO:0000312|HGNC:HGNC:166};	O43707; A4K467; D6PXK4; O76048;
P42704	3.97997e+08		LPPRC_HUMAN	P42704	Leucine-rich PPR motif-containing protein, mitochondrial	Name=LRPPRC; Synonyms=LRP130;	P42704; A0PJE3; A8K1V1; Q53PC0; Q53QN7; Q6ZUD8; Q7Z7A6; Q96D84;
Q9UQ35	1.2906e+08		SRRM2_HUMAN	Q9UQ35	Serine/arginine repetitive matrix protein 2	Name=SRRM2; Synonyms=KIAA0324, SRL300, SRM300; ORFNames=HSPC075;	Q9UQ35; A6NKB9; D3DU97; O15038; O94803; Q6NSL3; Q6PIM3; Q6PK40; Q8IW17; Q96GY7; Q9P0G1; Q9UHA8; Q9UQ36; Q9UQ37; Q9UQ38; Q9UQ40;
Q14764	9.38151e+08		MVP_HUMAN	Q14764	Major vault protein	Name=MVP; Synonyms=LRP;	Q14764; Q96BG4; Q9BPW6; Q9BQT1; Q9UBD1;
P49327	1.60756e+08		FAS_HUMAN	P49327	Fatty acid synthase	Name=FASN; Synonyms=FAS;	P49327; Q13479; Q16702; Q4LE83; Q6P4U5; Q6SS02; Q969R1; Q96C68; Q96IT0;
Q92896	5.52435e+08		GSLG1_HUMAN	Q92896	Golgi apparatus protein 1	Name=GLG1; Synonyms=CFR1, ESL1, MG160;	Q92896; B7Z8Y4; D3DUJ7; Q13221; Q6P9D1;
Q12888	6.48339e+07		TP53B_HUMAN	Q12888	TP53-binding protein 1 {ECO:0000305}	Name=TP53BP1 {ECO:0000312|HGNC:HGNC:11999};	Q12888; F8VY86; Q2M1Z7; Q4LE46; Q5FWZ3; Q7Z3U4;
P06576	3.34644e+09		ATPB_HUMAN	P06576	ATP synthase subunit beta, mitochondrial {ECO:0000305}	Name=ATP5F1B {ECO:0000312|HGNC:HGNC:830};Synonyms=ATP5B {ECO:0000312|HGNC:HGNC:830}, ATPMB,ATPSB {ECO:0000312|HGNC:HGNC:830};	P06576; A8K4X0; Q14283;
Q92616	1.06394e+08		GCN1_HUMAN	Q92616	eIF-2-alpha kinase activator GCN1 {ECO:0000250|UniProtKB:E9PVA8}	Name=GCN1 {ECO:0000312|HGNC:HGNC:4199};Synonyms=GCN1L1 {ECO:0000250|UniProtKB:E9PVA8}, KIAA0219;	Q92616; A8KAY1; O95001; O95651; Q6P2S3; Q86X65; Q8N5I5; Q8WU80; Q99736; Q9UE60;
O00159	5.1555e+08		MYO1C_HUMAN	O00159	Unconventional myosin-Ic	Name=MYO1C;	O00159; Q4LE56; Q6NVJ7; Q86Y95;
P11021	1.18783e+09		BIP_HUMAN	P11021	Endoplasmic reticulum chaperone BiP {ECO:0000305}	Name=HSPA5 {ECO:0000312|HGNC:HGNC:5238};Synonyms=GRP78 {ECO:0000303|PubMed:2840249};	P11021; B0QZ61; Q2EF78; Q9NPF1; Q9UK02;
P04843	1.16881e+09		RPN1_HUMAN	P04843	Dolichyl-diphosphooligosaccharide--protein glycosyltransferase subunit 1	Name=RPN1;	P04843; B2R5Z0; D3DNB6; Q68DT1;
P16615	6.54484e+08		AT2A2_HUMAN	P16615	Sarcoplasmic/endoplasmic reticulum calcium ATPase 2 {ECO:0000305}	Name=ATP2A2 {ECO:0000312|HGNC:HGNC:812}; Synonyms=ATP2B;	P16615; A6NDN7; B4DF05; P16614; Q86VJ2;
P46939	9.09029e+07		UTRN_HUMAN	P46939	Utrophin {ECO:0000305}	Name=UTRN {ECO:0000312|HGNC:HGNC:12635}; Synonyms=DMDL, DRP1;	P46939; Q5SYY1; Q5SZ57; Q9UJ40;
Q13219	8.4117e+07		PAPP1_HUMAN	Q13219	Pappalysin-1	Name=PAPPA;	Q13219; B1AMF9; Q08371; Q68G52; Q9UDK7;
P09651	1.16985e+09		ROA1_HUMAN	P09651	Heterogeneous nuclear ribonucleoprotein A1	Name=HNRNPA1; Synonyms=HNRPA1;	P09651; A8K4Z8; Q3MIB7; Q6PJZ7;
Q6UVK1	1.62323e+08		CSPG4_HUMAN	Q6UVK1	Chondroitin sulfate proteoglycan 4	Name=CSPG4; Synonyms=MCSP;	Q6UVK1; D3DW77; Q92675;
P55072	2.58675e+08		TERA_HUMAN	P55072	Transitional endoplasmic reticulum ATPase	Name=VCP;	P55072; B2R5T8; Q0V924; Q2TAI5; Q969G7; Q9UCD5;
Q02880	1.60248e+08		TOP2B_HUMAN	Q02880	DNA topoisomerase 2-beta	Name=TOP2B;	Q02880; Q13600; Q9UMG8; Q9UQP8;
Q9BQG0	1.43537e+08		MBB1A_HUMAN	Q9BQG0	Myb-binding protein 1A	Name=MYBBP1A; Synonyms=P160;	Q9BQG0; Q86VM3; Q9BW49; Q9P0V5; Q9UF99;
P14625	6.10212e+08		ENPL_HUMAN	P14625	Endoplasmin	Name=HSP90B1 {ECO:0000312|HGNC:HGNC:12028}; Synonyms=GRP94, TRA1;	P14625; Q96A97;
Q6WCQ1	2.60736e+06		MPRIP_HUMAN	Q6WCQ1	Myosin phosphatase Rho-interacting protein	Name=MPRIP; Synonyms=KIAA0864, MRIP, RHOIP3 {ECO:0000312|EMBL:BAC78198.1};	Q6WCQ1; Q3KQZ5; Q5FB94; Q6DHW2; Q7Z5Y2; Q8N390; Q96G40;
P07814	1.48443e+08		SYEP_HUMAN	P07814	Bifunctional glutamate/proline--tRNA ligase	Name=EPRS1 {ECO:0000312|HGNC:HGNC:3418};Synonyms=EPRS, GLNS, PARS, QARS, QPRS; ORFNames=PIG32;	P07814; A0AVA9; B9EGH3; Q05BP6; Q05DF8; Q5DSM1; Q5H9S5; Q6PD57; Q86X73;
P07355	8.09695e+09		ANXA2_HUMAN	P07355	Annexin A2	Name=ANXA2; Synonyms=ANX2, ANX2L4, CAL1H, LPC2D;	P07355; Q567R4; Q6N0B3; Q8TBV2; Q96DD5; Q9UDH8;
Q92614	7.12788e+07		MY18A_HUMAN	Q92614	Unconventional myosin-XVIIIa	Name=MYO18A;Synonyms=CD245 {ECO:0000303|PubMed:27467939}, KIAA0216, MYSPDZ;	Q92614; Q5H9U3; Q5QD01; Q5W9F9; Q5W9G1; Q8IXP8;
P07437	8.99734e+08		TBB5_HUMAN	P07437	Tubulin beta chain	Name=TUBB; Synonyms=TUBB5; ORFNames=OK/SW-cl.56;	P07437; P05218; Q8WUC1; Q9CY33;
P38646	3.8354e+08		GRP75_HUMAN	P38646	Stress-70 protein, mitochondrial	Name=HSPA9; Synonyms=GRP75, HSPA9B, mt-HSP70;	P38646; B2RCM1; P30036; P31932; Q1HB43; Q53H23; Q6GU03; Q9BWB7; Q9UC56;
Q15393	3.03553e+08		SF3B3_HUMAN	Q15393	Splicing factor 3B subunit 3	Name=SF3B3; Synonyms=KIAA0017, SAP130 {ECO:0000303|PubMed:10490618};	Q15393; Q6NTI8; Q96GC0; Q9BPY2; Q9UFX7; Q9UJ29;
P14618	5.49692e+08		KPYM_HUMAN	P14618	Pyruvate kinase PKM	Name=PKM; Synonyms=OIP3, PK2, PK3, PKM2;	P14618; A6NFK3; B2R5N8; B3KRY0; B4DFX8; B4DUU6; P14786; Q53GK4; Q96E76; Q9BWB5; Q9UCV6; Q9UPF2;
Q8IVF2	7.5951e+07		AHNK2_HUMAN	Q8IVF2	Protein AHNAK2	Name=AHNAK2; Synonyms=C14orf78, KIAA2019;	Q8IVF2; Q5BKX7; Q7Z343; Q7Z358; Q7Z394; Q7Z3G0; Q86WQ6; Q8IYY1; Q8N3G4; Q96EX9;
Q92626	5.39226e+08		PXDN_HUMAN	Q92626	Peroxidasin homolog	Name=PXDN; Synonyms=KIAA0230, MG50, PRG2, VPO, VPO1;	Q92626; A8QM65; D6W4Y0; Q4KMG2;
P15144	9.33002e+08		AMPN_HUMAN	P15144	Aminopeptidase N {ECO:0000305}	Name=ANPEP; Synonyms=APN, CD13, PEPN;	P15144; Q16728; Q6GT90; Q8IUK3; Q8IVH3; Q9UCE0;
P10809	5.16658e+08		CH60_HUMAN	P10809	60 kDa heat shock protein, mitochondrial	Name=HSPD1; Synonyms=HSP60;	P10809; B2R5M6; B7Z712; Q38L19; Q9UCR6;
P26038	3.84712e+08		MOES_HUMAN	P26038	Moesin {ECO:0000303|PubMed:1924289}	Name=MSN {ECO:0000312|HGNC:HGNC:7373};	P26038;
O60841	6.56889e+07		IF2P_HUMAN	O60841	Eukaryotic translation initiation factor 5B	Name=EIF5B; Synonyms=IF2, KIAA0741;	O60841; O95805; Q53RV7; Q53SI8; Q9UF81; Q9UMN7;
Q13435	1.69128e+08		SF3B2_HUMAN	Q13435	Splicing factor 3B subunit 2	Name=SF3B2; Synonyms=SAP145;	Q13435; A8K485; B4DT19; Q7L4T5; Q7Z627; Q969K1; Q96CM6; Q9BWD2;
P63010	2.84493e+08		AP2B1_HUMAN	P63010	AP-2 complex subunit beta	Name=AP2B1; Synonyms=ADTB2, CLAPB1;	P63010; A6NJP3; P21851; Q7Z451; Q96J19;
P25705	2.75548e+09		ATPA_HUMAN	P25705	ATP synthase subunit alpha, mitochondrial {ECO:0000305}	Name=ATP5F1A {ECO:0000312|HGNC:HGNC:823};Synonyms=ATP5A, ATP5A1 {ECO:0000312|HGNC:HGNC:823},ATP5AL2 {ECO:0000312|HGNC:HGNC:823}, ATPM {ECO:0000312|HGNC:HGNC:823};	P25705; A8K092; B4DY56; K7ENP3; Q53XX6; Q8IXV2; Q96FB4; Q96HW2; Q96IR6; Q9BTV8;
O75165	1.21796e+08		DJC13_HUMAN	O75165	DnaJ homolog subfamily C member 13	Name=DNAJC13; Synonyms=KIAA0678, RME8;	O75165; Q3L0T1; Q6PI82; Q6UJ77; Q6ZSW1; Q6ZUT5; Q86XG3; Q96DC1; Q9BWK9;
Q15746	6.62741e+07		MYLK_HUMAN	Q15746	Myosin light chain kinase, smooth muscle {ECO:0000305}	Name=MYLK {ECO:0000312|HGNC:HGNC:7590}; Synonyms=MLCK, MLCK1, MYLK1;	Q15746; B4DUE3; D3DN97; O95796; O95797; O95798; O95799; Q14844; Q16794; Q17S15; Q3ZCP9; Q5MY99; Q5MYA0; Q6P2N0; Q7Z4J0; Q9C0L5; Q9UBG5; Q9UBY6; Q9UIT9;
Q15029	2.55789e+08		U5S1_HUMAN	Q15029	116 kDa U5 small nuclear ribonucleoprotein component	Name=EFTUD2; Synonyms=KIAA0031, SNRP116;	Q15029; B4DK30; B4DMC0; D3DX58; K7EJ81; Q9BUR0;
P23634	3.17403e+08		AT2B4_HUMAN	P23634	Plasma membrane calcium-transporting ATPase 4 {ECO:0000305}	Name=ATP2B4 {ECO:0000312|HGNC:HGNC:817}; Synonyms=ATP2B2, MXRA1;	P23634; B1APW5; B1APW6; Q13450; Q13452; Q13455; Q16817; Q7Z3S1;
Q14571	4.6341e+07		ITPR2_HUMAN	Q14571	Inositol 1,4,5-trisphosphate receptor type 2	Name=ITPR2;	Q14571; O94773;
P18206	2.33124e+08		VINC_HUMAN	P18206	Vinculin	Name=VCL;	P18206; Q16450; Q5SWX2; Q7Z3B8; Q8IXU7;
P12270	7.05575e+07		TPR_HUMAN	P12270	Nucleoprotein TPR	Name=TPR;	P12270; Q15624; Q15655; Q5SWY0; Q99968;
Q9P0K7	1.37441e+08		RAI14_HUMAN	Q9P0K7	Ankycorbin	Name=RAI14; Synonyms=KIAA1334, NORPEG;	Q9P0K7; E9PED3; Q6V1W9; Q7Z5I4; Q7Z733; Q9P2L2; Q9Y3T5;
P21980	8.26707e+08		TGM2_HUMAN	P21980	Protein-glutamine gamma-glutamyltransferase 2 {ECO:0000305}	Name=TGM2 {ECO:0000303|PubMed:17939176, ECO:0000312|HGNC:HGNC:11778};	P21980; E1P5V9; Q16436; Q6B838; Q9BTN7; Q9H035; Q9UH35;
P09874	1.49035e+08		PARP1_HUMAN	P09874	Poly [ADP-ribose] polymerase 1	Name=PARP1 {ECO:0000312|HGNC:HGNC:270};Synonyms=ADPRT {ECO:0000303|Ref.11}, PPOL;	P09874; B1ANJ4; Q8IUZ9;
P13010	4.05072e+08		XRCC5_HUMAN	P13010	X-ray repair cross-complementing protein 5	Name=XRCC5; Synonyms=G22P2;	P13010; A8K3X5; Q0Z7V0; Q4VBQ5; Q53HH7; Q7M4N0; Q9UCQ0; Q9UCQ1;
P12109	3.32135e+08		CO6A1_HUMAN	P12109	Collagen alpha-1(VI) chain	Name=COL6A1;	P12109; O00117; O00118; Q14040; Q14041; Q16258; Q7Z645; Q9BSA8;
P62736	1.74785e+10		ACTA_HUMAN	P62736	Actin, aortic smooth muscle	Name=ACTA2; Synonyms=ACTSA, ACTVS; ORFNames=GIG46;	P62736; B2R8A4; P03996; P04108; Q6FI19;
P54289	2.12737e+08		CA2D1_HUMAN	P54289	Voltage-dependent calcium channel subunit alpha-2/delta-1	Name=CACNA2D1; Synonyms=CACNL2A, CCHL2A, MHS3;	P54289; Q17R45; Q9UD80; Q9UD81; Q9UD82;
P68371	4.16433e+07		TBB4B_HUMAN	P68371	Tubulin beta-4B chain	Name=TUBB4B; Synonyms=TUBB2C;	P68371; A2BFA2; P05217;
Q14690	8.01378e+07		RRP5_HUMAN	Q14690	Protein RRP5 homolog	Name=PDCD11; Synonyms=KIAA0185;	Q14690; Q2TA92; Q5W093; Q6P2J3; Q86VQ8; Q9H4P1;
P08473	5.02638e+08		NEP_HUMAN	P08473	Neprilysin	Name=MME; Synonyms=EPN;	P08473; A8K6U6; D3DNJ9; Q3MIX4;
Q86YZ3	3.10298e+07		HORN_HUMAN	Q86YZ3	Hornerin	Name=HRNR; Synonyms=S100A18;	Q86YZ3; Q5DT20; Q5U1F4;
Q05682	2.22619e+08		CALD1_HUMAN	Q05682	Caldesmon	Name=CALD1; Synonyms=CAD, CDM;	Q05682; A8K0X1; Q13978; Q13979; Q14741; Q14742; Q9UD91;
Q7KZF4	2.63808e+08		SND1_HUMAN	Q7KZF4	Staphylococcal nuclease domain-containing protein 1	Name=SND1; Synonyms=TDRD11;	Q7KZF4; Q13122; Q96AG0;
P22626	7.08075e+08		ROA2_HUMAN	P22626	Heterogeneous nuclear ribonucleoproteins A2/B1	Name=HNRNPA2B1; Synonyms=HNRPA2B1;	P22626; A0A024RA27; A0A024RA61; A8K064; P22627; Q9UC98; Q9UDJ2;
P14923	2.00799e+08		PLAK_HUMAN	P14923	Junction plakoglobin	Name=JUP; Synonyms=CTNNG, DP3;	P14923; Q15093; Q15151; Q7L3S5; Q86W21; Q9BWC4; Q9HCX9;
P52272	3.79222e+08		HNRPM_HUMAN	P52272	Heterogeneous nuclear ribonucleoprotein M	Name=HNRNPM; Synonyms=HNRPM, NAGR1;	P52272; Q15584; Q8WZ44; Q96H56; Q9BWL9; Q9Y492;
P11047	4.37287e+07		LAMC1_HUMAN	P11047	Laminin subunit gamma-1	Name=LAMC1 {ECO:0000303|PubMed:28397838, ECO:0000312|HGNC:HGNC:6492};Synonyms=LAMB2;	P11047; Q5VYE7;
P51991	3.71342e+08		ROA3_HUMAN	P51991	Heterogeneous nuclear ribonucleoprotein A3	Name=HNRNPA3; Synonyms=HNRPA3;	P51991; D3DPF4; Q53RW7; Q6URK5;
P55265	1.18087e+08		DSRAD_HUMAN	P55265	Double-stranded RNA-specific adenosine deaminase	Name=ADAR; Synonyms=ADAR1, DSRAD, G1P1, IFI4;	P55265; B1AQQ9; B1AQR0; D3DV76; O15223; O43859; O43860; Q9BYM3; Q9BYM4;
P28331	4.42447e+08		NDUS1_HUMAN	P28331	NADH-ubiquinone oxidoreductase 75 kDa subunit, mitochondrial	Name=NDUFS1;	P28331; B4DIN9; B4DJA0; B4DPG1; B4DUC1; E7ENF3; Q53TR8; Q8N1C4; Q8TCC9;
P23246	4.14001e+08		SFPQ_HUMAN	P23246	Splicing factor, proline- and glutamine-rich	Name=SFPQ; Synonyms=PSF;	P23246; P30808; Q5SZ71;
P04844	5.36878e+08		RPN2_HUMAN	P04844	Dolichyl-diphosphooligosaccharide--protein glycosyltransferase subunit 2	Name=RPN2;	P04844; Q5JYR6; Q6IBA5; Q96E21; Q9BUQ3; Q9UBE1;
P20908	1.6533e+08		CO5A1_HUMAN	P20908	Collagen alpha-1(V) chain	Name=COL5A1;	P20908; A0A087WXW9; Q15094; Q5SUX4;
Q9Y6C2	1.27228e+08		EMIL1_HUMAN	Q9Y6C2	EMILIN-1	Name=EMILIN1; Synonyms=EMI;	Q9Y6C2; A0A0C4DFX3; A5PL03; H0Y7A0; Q53SY9; Q96G58; Q96IH6; Q9UG76;
P35221	1.81056e+09		CTNA1_HUMAN	P35221	Catenin alpha-1	Name=CTNNA1;	P35221; Q12795; Q8N1C0;
P49792	6.06771e+07		RBP2_HUMAN	P49792	E3 SUMO-protein ligase RanBP2	Name=RANBP2; Synonyms=NUP358;	P49792; Q13074; Q15280; Q53TE2; Q59FH7;
P13639	2.87629e+08		EF2_HUMAN	P13639	Elongation factor 2	Name=EEF2; Synonyms=EF2;	P13639; B2RMP5; D6W618; Q58J86;
P53621	1.79138e+08		COPA_HUMAN	P53621	Coatomer subunit alpha	Name=COPA;	P53621; Q5T201; Q8IXZ9;
P12956	4.39944e+08		XRCC6_HUMAN	P12956	X-ray repair cross-complementing protein 6	Name=XRCC6; Synonyms=G22P1;	P12956; B1AHC8; Q6FG89; Q9UCQ2; Q9UCQ3;
P08238	2.39101e+08		HS90B_HUMAN	P08238	Heat shock protein HSP 90-beta	Name=HSP90AB1 {ECO:0000312|HGNC:HGNC:5258}; Synonyms=HSP90B, HSPC2, HSPCB;	P08238; B2R5P0; Q5T9W7; Q9NQW0; Q9NTK6;
Q0ZGT2	1.98696e+08		NEXN_HUMAN	Q0ZGT2	Nexilin	Name=NEXN {ECO:0000312|HGNC:HGNC:29557};	Q0ZGT2; A0PJ84; B4DPZ7; Q0D2H2; Q14CC2; Q14CC3; Q16081; Q7Z2X0; Q96DL0; Q9Y2V1;
Q9NVI7	5.46063e+08		ATD3A_HUMAN	Q9NVI7	ATPase family AAA domain-containing protein 3A {ECO:0000312|HGNC:HGNC:25567}	Name=ATAD3A {ECO:0000312|HGNC:HGNC:25567};	Q9NVI7; B3KPB3; D2K8Q1; G3V1I6; Q5SV23; Q8N275; Q96A50;
P04083	1.55277e+09		ANXA1_HUMAN	P04083	Annexin A1	Name=ANXA1; Synonyms=ANX1, LPC1;	P04083; B5BU38;
O60506	7.26575e+08		HNRPQ_HUMAN	O60506	Heterogeneous nuclear ribonucleoprotein Q	Name=SYNCRIP; Synonyms=HNRPQ, NSAP1;	O60506; E1P501; E1P502; Q53H05; Q5TCG2; Q5TCG3; Q8IW78; Q8N599; Q96LC1; Q96LC2; Q9Y583;
Q92900	1.17556e+08		RENT1_HUMAN	Q92900	Regulator of nonsense transcripts 1	Name=UPF1; Synonyms=KIAA0221, RENT1;	Q92900; O00239; O43343; Q86Z25; Q92842;
O43390	3.55329e+08		HNRPR_HUMAN	O43390	Heterogeneous nuclear ribonucleoprotein R	Name=HNRNPR; Synonyms=HNRPR;	O43390; Q2L7G6; Q5TEH1; Q9BV64; S4R3J4;
Q14008	5.01023e+07		CKAP5_HUMAN	Q14008	Cytoskeleton-associated protein 5	Name=CKAP5; Synonyms=KIAA0097;	Q14008; Q05D70; Q0VAX7; Q0VAX8; Q14668; Q2TA89; Q6NSH4;
Q13885	2.905e+07		TBB2A_HUMAN	Q13885	Tubulin beta-2A chain	Name=TUBB2A; Synonyms=TUBB2;	Q13885; Q6FGZ8; Q8IWR2;
P07900	2.70573e+08		HS90A_HUMAN	P07900	Heat shock protein HSP 90-alpha {ECO:0000305}	Name=HSP90AA1 {ECO:0000312|HGNC:HGNC:5253}; Synonyms=HSP90A, HSPC1, HSPCA;	P07900; A8K500; B3KPJ9; Q2PP14; Q5CAQ6; Q5CAQ7; Q9BVQ5;
P11142	1.02296e+09		HSP7C_HUMAN	P11142	Heat shock cognate 71 kDa protein {ECO:0000305}	Name=HSPA8 {ECO:0000312|HGNC:HGNC:5241};Synonyms=HSC70 {ECO:0000303|PubMed:12526792}, HSP73, HSPA10;	P11142; Q9H3R6;
P04406	6.97591e+08		G3P_HUMAN	P04406	Glyceraldehyde-3-phosphate dehydrogenase {ECO:0000303|PubMed:6096136}	Name=GAPDH {ECO:0000303|PubMed:2987855, ECO:0000312|HGNC:HGNC:4141};Synonyms=GAPD {ECO:0000303|PubMed:6096136};ORFNames=CDABP0047, OK/SW-cl.12;	P04406; E7EUT4; P00354; Q53X65;
O75955	2.62617e+08		FLOT1_HUMAN	O75955	Flotillin-1	Name=FLOT1;	O75955; B4DVY7; Q969J8; Q9UHW1; Q9UNV8;
Q9BZF9	6.17367e+07		UACA_HUMAN	Q9BZF9	Uveal autoantigen with coiled-coil domains and ankyrin repeats	Name=UACA; Synonyms=KIAA1561;	Q9BZF9; G3XAG2; Q14DD3; Q8N3B8; Q96NH6; Q9HCL1; Q9NWC6;
P19338	1.12992e+09		NUCL_HUMAN	P19338	Nucleolin	Name=NCL;	P19338; Q53SK1; Q8NB06; Q9UCF0; Q9UDG1;
P21589	5.86248e+08		5NTD_HUMAN	P21589	5'-nucleotidase	Name=NT5E; Synonyms=NT5, NTE;	P21589; B3KQI8; O75520; Q5W116;
Q12797	3.29179e+08		ASPH_HUMAN	Q12797	Aspartyl/asparaginyl beta-hydroxylase	Name=ASPH; Synonyms=BAH;	Q12797; A0A0A0MSK8; A6NDF4; A6NHI2; B4DIC9; B4E2K4; B7ZM95; E5RGP5; F5H667; Q6NXR7; Q8TB28; Q9H291; Q9H2C4; Q9NRI0; Q9NRI1; Q9Y4J0;
O95425	2.89497e+07		SVIL_HUMAN	O95425	Supervillin {ECO:0000303|PubMed:9867483}	Name=SVIL {ECO:0000303|PubMed:9867483};	O95425; D3DRW9; M1J557; O60611; O60612; Q5VZK5; Q5VZK6; Q9H1R7;
P24928	2.36896e+08		RPB1_HUMAN	P24928	DNA-directed RNA polymerase II subunit RPB1 {ECO:0000305}	Name=POLR2A {ECO:0000312|HGNC:HGNC:9187}; Synonyms=POLR2;	P24928; A6NN93; B9EH88; Q6NX41;
Q13509	1.07908e+08		TBB3_HUMAN	Q13509	Tubulin beta-3 chain	Name=TUBB3; Synonyms=TUBB4;	Q13509; A8K854; Q9BTZ0; Q9BW10;
Q9UHB6	1.81036e+08		LIMA1_HUMAN	Q9UHB6	LIM domain and actin-binding protein 1	Name=LIMA1 {ECO:0000312|HGNC:HGNC:24636};Synonyms=EPLIN {ECO:0000303|PubMed:10618726}, SREBP3; ORFNames=PP624;	Q9UHB6; B2RB09; Q2TAN7; Q59FE8; Q9BVF2; Q9H8J1; Q9HBN5; Q9NX96; Q9NXC3; Q9NXU6; Q9P0H8; Q9UHB5;
Q10471	3.23334e+08		GALT2_HUMAN	Q10471	Polypeptide N-acetylgalactosaminyltransferase 2	Name=GALNT2;	Q10471; A8K1Y3; B7Z8V8; C5HU00; Q9NPY4;
P05787	3.09612e+08		K2C8_HUMAN	P05787	Keratin, type II cytoskeletal 8	Name=KRT8; Synonyms=CYK8;	P05787; A8K4H3; B0AZN5; F8VXB4; Q14099; Q14716; Q14717; Q53GJ0; Q6DHW5; Q6GMY0; Q6P4C7; Q96J60;
P04350	1.01854e+07		TBB4A_HUMAN	P04350	Tubulin beta-4A chain	Name=TUBB4A; Synonyms=TUBB4, TUBB5;	P04350; B3KQP4; Q969E5;
P14866	5.66072e+08		HNRPL_HUMAN	P14866	Heterogeneous nuclear ribonucleoprotein L	Name=HNRNPL; Synonyms=HNRPL; ORFNames=P/OKcl.14;	P14866; A6ND69; A6NIT8; Q9H3P3;
P41252	5.4977e+08		SYIC_HUMAN	P41252	Isoleucine--tRNA ligase, cytoplasmic	Name=IARS1 {ECO:0000312|HGNC:HGNC:5330}; Synonyms=IARS;	P41252; A8KAE9; Q5TCD0; Q7Z3T4; Q9H588;
Q15459	1.65313e+08		SF3A1_HUMAN	Q15459	Splicing factor 3A subunit 1	Name=SF3A1; Synonyms=SAP114;	Q15459; E9PAW1;
Q16706	1.88547e+08		MA2A1_HUMAN	Q16706	Alpha-mannosidase 2	Name=MAN2A1; Synonyms=MANA2;	Q16706; Q16767;
P30101	5.006e+08		PDIA3_HUMAN	P30101	Protein disulfide-isomerase A3	Name=PDIA3; Synonyms=ERP57, ERP60, GRP58;	P30101; Q13453; Q14255; Q8IYF8; Q9UMU7;
Q5JPE7	2.26415e+08		NOMO2_HUMAN	Q5JPE7	Nodal modulator 2	Name=NOMO2;	Q5JPE7; Q4G177;
Q8N766	1.34511e+08		EMC1_HUMAN	Q8N766	ER membrane protein complex subunit 1	Name=EMC1; Synonyms=KIAA0090; ORFNames=PSEC0263;	Q8N766; A8K6F3; Q14700; Q5TG62; Q63HL0; Q63HL3; Q8NBH8;
P35749	4861988		MYH11_HUMAN	P35749	Myosin-11	Name=MYH11; Synonyms=KIAA0866;	P35749; D2JYH7; O00396; O94944; P78422; Q3MIV8; Q3MNF0; Q3MNF1;
P07942	6.93193e+07		LAMB1_HUMAN	P07942	Laminin subunit beta-1	Name=LAMB1;	P07942; Q14D91;
O00468	6.6005e+07		AGRIN_HUMAN	O00468	Agrin	Name=AGRN; Synonyms=AGRIN;	O00468; Q5SVA1; Q5SVA2; Q60FE1; Q7KYS8; Q8N4J5; Q96IC1; Q9BTD4;
Q53EP0	1.83487e+08		FND3B_HUMAN	Q53EP0	Fibronectin type III domain-containing protein 3B	Name=FNDC3B; Synonyms=FAD104, NS5ABP37; ORFNames=UNQ2421/PRO4979/PRO34274;	Q53EP0; B2RB36; B3KXR8; D3DNQ7; Q5U5T8; Q6PIJ3; Q6UXG1; Q6UXZ5; Q8IXB2; Q8NBU7; Q96D78; Q9H5I7; Q9NSQ8;
P02533	1.53141e+08		K1C14_HUMAN	P02533	Keratin, type I cytoskeletal 14	Name=KRT14;	P02533; Q14715; Q53XY3; Q9BUE3; Q9UBN2; Q9UBN3; Q9UCY4;
Q00839	4.07544e+08		HNRPU_HUMAN	Q00839	Heterogeneous nuclear ribonucleoprotein U {ECO:0000303|PubMed:1628625}	Name=HNRNPU {ECO:0000312|HGNC:HGNC:5048};Synonyms=C1orf199 {ECO:0000312|HGNC:HGNC:5048},HNRPU {ECO:0000312|HGNC:HGNC:5048}, SAFA, U21.1;	Q00839; O75507; Q8N174; Q96HY9; Q9BQ09;
P17301	3.56102e+08		ITA2_HUMAN	P17301	Integrin alpha-2	Name=ITGA2; Synonyms=CD49B;	P17301; Q14595;
P05023	5.0382e+08		AT1A1_HUMAN	P05023	Sodium/potassium-transporting ATPase subunit alpha-1	Name=ATP1A1;	P05023; B2RBR6; B7Z2T5; B7Z3U6; F5H3A1; Q16689; Q6LDM4; Q9UCN1; Q9UJ20; Q9UJ21;
Q03252	1.81629e+08		LMNB2_HUMAN	Q03252	Lamin-B2	Name=LMNB2; Synonyms=LMN2;	Q03252; O75292; Q14734; Q96DF6;
Q13423	3.60097e+08		NNTM_HUMAN	Q13423	NAD(P) transhydrogenase, mitochondrial	Name=NNT;	Q13423; Q16796; Q2TB60; Q8N3V4;
O43143	1.1411e+08		DHX15_HUMAN	O43143	Pre-mRNA-splicing factor ATP-dependent RNA helicase DHX15	Name=DHX15; Synonyms=DBP1, DDX15;	O43143; Q9NQT7;
P38606	2.18207e+08		VATA_HUMAN	P38606	V-type proton ATPase catalytic subunit A	Name=ATP6V1A; Synonyms=ATP6A1, ATP6V1A1, VPP2;	P38606; B2RBR8; B7Z1R5; D3DN75; Q53YD9; Q96DY6; Q9UHY3;
P15924	3.53646e+07		DESP_HUMAN	P15924	Desmoplakin	Name=DSP;	P15924; B2RTT2; D7RX09; O75993; Q14189; Q9UHN4;
P20042	1.91466e+08		IF2B_HUMAN	P20042	Eukaryotic translation initiation factor 2 subunit 2	Name=EIF2S2; Synonyms=EIF2B;	P20042; Q9BVU0; Q9UJE4;
P11387	3.11274e+08		TOP1_HUMAN	P11387	DNA topoisomerase 1	Name=TOP1;	P11387; A8KA78; E1P5W3; O43256; Q12855; Q12856; Q15610; Q5TFY3; Q9UJN0;
P27797	3.36645e+08		CALR_HUMAN	P27797	Calreticulin {ECO:0000303|PubMed:9427624}	Name=CALR {ECO:0000312|HGNC:HGNC:1455}; Synonyms=CRTC;	P27797; Q6IAT4; Q9UDG2;
P07237	5.15667e+08		PDIA1_HUMAN	P07237	Protein disulfide-isomerase	Name=P4HB; Synonyms=ERBA2L, PDI, PDIA1, PO4DB;	P07237; B2RDQ2; P30037; P32079; Q15205; Q6LDE5;
P13647	1.40793e+08		K2C5_HUMAN	P13647	Keratin, type II cytoskeletal 5	Name=KRT5;	P13647; Q6PI71; Q6UBJ0; Q8TA91;
P05997	6.52897e+07		CO5A2_HUMAN	P05997	Collagen alpha-2(V) chain	Name=COL5A2;	P05997; P78440; Q13908; Q53WR4; Q59GR4; Q6LDJ5; Q7KZ55; Q86XF6; Q96QB0; Q96QB3;
O15031	1.16221e+08		PLXB2_HUMAN	O15031	Plexin-B2	Name=PLXNB2; Synonyms=KIAA0315;	O15031; A6QRH0; Q7KZU3; Q9BSU7;
Q9NR30	1.61892e+08		DDX21_HUMAN	Q9NR30	Nucleolar RNA helicase 2 {ECO:0000305}	Name=DDX21;	Q9NR30; B2RDL0; Q13436; Q5VX41; Q68D35;
Q5T9A4	7.61753e+07		ATD3B_HUMAN	Q5T9A4	ATPase family AAA domain-containing protein 3B	Name=ATAD3B; Synonyms=KIAA1273, TOB3;	Q5T9A4; A8K3H1; Q6ZRB5; Q9BUK4; Q9ULE7;
P50454	3.1003e+08		SERPH_HUMAN	P50454	Serpin H1	Name=SERPINH1; Synonyms=CBP1, CBP2, HSP47, SERPINH2; ORFNames=PIG14;	P50454; B3KVJ3; P29043; Q5XPB4; Q6NSJ6; Q8IY96; Q9NP88;
Q9BSJ8	1.65278e+08		ESYT1_HUMAN	Q9BSJ8	Extended synaptotagmin-1 {ECO:0000305}	Name=ESYT1 {ECO:0000312|HGNC:HGNC:29534}; Synonyms=FAM62A, KIAA0747, MBC2;	Q9BSJ8; A0FGR7; A8K2S2; O94848; Q6PJN4; Q9H6J1; Q9H6W2; Q9Y416;
P04899	4.98821e+08		GNAI2_HUMAN	P04899	Guanine nucleotide-binding protein G(i) subunit alpha-2	Name=GNAI2; Synonyms=GNAI2B;	P04899; B3KTZ0; B4DYA0; B4E2X5; Q6B6N3; Q8IZ71;
Q14766	6.50452e+07		LTBP1_HUMAN	Q14766	Latent-transforming growth factor beta-binding protein 1 {ECO:0000303|PubMed:8537398}	Name=LTBP1 {ECO:0000312|HGNC:HGNC:6714};	Q14766; A1L3V1; P22064; Q53SD8; Q53SF3; Q53SG1; Q59HF7; Q8TD95;
Q99459	6.95821e+07		CDC5L_HUMAN	Q99459	Cell division cycle 5-like protein	Name=CDC5L; Synonyms=KIAA0432, PCDC5RP;	Q99459; Q76N46; Q99974;
P07996	7.27931e+07		TSP1_HUMAN	P07996	Thrombospondin-1	Name=THBS1; Synonyms=TSP, TSP1;	P07996; A8K6H4; B4E3J7; B9EGH6; Q15667; Q59E99;
P26599	4.63533e+08		PTBP1_HUMAN	P26599	Polypyrimidine tract-binding protein 1	Name=PTBP1; Synonyms=PTB;	P26599; Q9BUQ0;
P67809	2.00625e+08		YBOX1_HUMAN	P67809	Y-box-binding protein 1 {ECO:0000303|PubMed:10817758}	Name=YBX1 {ECO:0000312|HGNC:HGNC:8014};Synonyms=NSEP1 {ECO:0000303|PubMed:1891370},YB1 {ECO:0000303|PubMed:10817758};	P67809; P16990; P16991; Q14972; Q15325; Q5FVF0;
Q1KMD3	1.72707e+08		HNRL2_HUMAN	Q1KMD3	Heterogeneous nuclear ribonucleoprotein U-like protein 2	Name=HNRNPUL2; Synonyms=HNRPUL2;	Q1KMD3; Q8N3B3;
Q04721	5.42236e+07		NOTC2_HUMAN	Q04721	Neurogenic locus notch homolog protein 2 {ECO:0000305}	Name=NOTCH2 {ECO:0000312|HGNC:HGNC:7882};	Q04721; Q5T3X7; Q99734; Q9H240;
Q16643	2.40169e+08		DREB_HUMAN	Q16643	Drebrin	Name=DBN1; Synonyms=D0S117E;	Q16643; A8MV58; B2RBG0; Q9UFZ5;
P80723	3.13774e+08		BASP1_HUMAN	P80723	Brain acid soluble protein 1	Name=BASP1; Synonyms=NAP22;	P80723; B4DJA8; D3DTD5; O43596; Q5U0S0; Q9BWA5;
Q14699	1.00466e+08		RFTN1_HUMAN	Q14699	Raftlin	Name=RFTN1; Synonyms=KIAA0084; ORFNames=MIG2;	Q14699; Q0D2G0; Q496Y2; Q4QQI7; Q5JB48; Q7Z7P2;
Q16531	9.49332e+07		DDB1_HUMAN	Q16531	DNA damage-binding protein 1	Name=DDB1; Synonyms=XAP1;	Q16531; A6NG77; B2R648; B4DG00; O15176; Q13289; Q58F96;
Q9NYF8	7.93828e+07		BCLF1_HUMAN	Q9NYF8	Bcl-2-associated transcription factor 1	Name=BCLAF1; Synonyms=BTF, KIAA0164;	Q9NYF8; A2RU75; B7ZM58; E1P586; Q14673; Q86WU6; Q86WY0;
Q9NZB2	7.56024e+07		F120A_HUMAN	Q9NZB2	Constitutive coactivator of PPAR-gamma-like protein 1	Name=FAM120A; Synonyms=C9orf10, KIAA0183, OSSA;	Q9NZB2; A6NGU0; C4AMC6; O60649; Q14688; Q4VXF4; Q4VXF5; Q4VXG2; Q86V69; Q96I21; Q9NZB1;
Q9BUQ8	9.45808e+07		DDX23_HUMAN	Q9BUQ8	Probable ATP-dependent RNA helicase DDX23	Name=DDX23;	Q9BUQ8; B2R600; B4DH15; O43188;
Q9NUQ6	7.89828e+07		SPS2L_HUMAN	Q9NUQ6	SPATS2-like protein	Name=SPATS2L; Synonyms=DNAPTP6; ORFNames=SP1224;	Q9NUQ6; A8K381; B4DRE6; B4DT67; B7WNZ7; Q53T22; Q8WV53; Q8WYG1; Q9NTW4;
P02786	4.41898e+08		TFR1_HUMAN	P02786	Transferrin receptor protein 1	Name=TFRC;	P02786; D3DXB0; Q1HE24; Q59G55; Q9UCN0; Q9UCU5; Q9UDF9; Q9UK21;
Q14126	8.56114e+07		DSG2_HUMAN	Q14126	Desmoglein-2	Name=DSG2; Synonyms=CDHF5;	Q14126; Q4KKU6;
Q02952	1.3772e+07		AKA12_HUMAN	Q02952	A-kinase anchor protein 12	Name=AKAP12; Synonyms=AKAP250;	Q02952; O00310; O00498; Q4LE68; Q5SZ80; Q5TGN1; Q68D82; Q99970;
P20700	1.46707e+08		LMNB1_HUMAN	P20700	Lamin-B1	Name=LMNB1; Synonyms=LMN2, LMNB;	P20700; B2R6J6; Q3SYN7; Q96EI6;
O75691	2.73692e+07		UTP20_HUMAN	O75691	Small subunit processome component 20 homolog	Name=UTP20; Synonyms=DRIM;	O75691; Q9H3H4;
Q71U36	1.03909e+09		TBA1A_HUMAN	Q71U36	Tubulin alpha-1A chain	Name=TUBA1A; Synonyms=TUBA3;	Q71U36; A8K0B8; G3V1U9; P04687; P05209;
P12110	1.52245e+08		CO6A2_HUMAN	P12110	Collagen alpha-2(VI) chain	Name=COL6A2;	P12110; Q13909; Q13910; Q13911; Q14048; Q14049; Q16259; Q16597; Q6P0Q1; Q9UML3; Q9Y4S8;
Q9UBG0	8.07861e+07		MRC2_HUMAN	Q9UBG0	C-type mannose receptor 2	Name=MRC2; Synonyms=CLEC13E, ENDO180, KIAA0709, UPARAP;	Q9UBG0; A6H8K4; D3DU08; Q7LGE7; Q9Y5P9;
O43491	6.79886e+07		E41L2_HUMAN	O43491	Band 4.1-like protein 2	Name=EPB41L2 {ECO:0000312|HGNC:HGNC:3379};	O43491; B4DHI8; E9PPD9; Q5T4F0; Q68DV2;
Q9Y2W1	1.04903e+08		TR150_HUMAN	Q9Y2W1	Thyroid hormone receptor-associated protein 3	Name=THRAP3 {ECO:0000312|HGNC:HGNC:22964};Synonyms=BCLAF2 {ECO:0000312|HGNC:HGNC:22964}, TRAP150;	Q9Y2W1; D3DPS5; Q5VTK6;
Q14697	1.1709e+08		GANAB_HUMAN	Q14697	Neutral alpha-glucosidase AB	Name=GANAB {ECO:0000303|PubMed:28375157, ECO:0000312|HGNC:HGNC:4138};Synonyms=G2AN, KIAA0088;	Q14697; A6NC20; Q8WTS9; Q9P0X0;
P49257	5.44675e+08		LMAN1_HUMAN	P49257	Protein ERGIC-53	Name=LMAN1; Synonyms=ERGIC53, F5F8D;	P49257; Q12895; Q8N5I7; Q9UQG1; Q9UQG2; Q9UQG3; Q9UQG4; Q9UQG5; Q9UQG6; Q9UQG7; Q9UQG8; Q9UQG9; Q9UQH0; Q9UQH1; Q9UQH2;
P24844	1.04596e+09		MYL9_HUMAN	P24844	Myosin regulatory light polypeptide 9	Name=MYL9; Synonyms=MLC2, MRLC1, MYRL2;	P24844; E1P5T6; Q9BQL9; Q9BUF9; Q9H136;
O00567	1.85895e+08		NOP56_HUMAN	O00567	Nucleolar protein 56	Name=NOP56; Synonyms=NOL5A;	O00567; Q2M3T6; Q9NQ05;
P21796	2.56386e+09		VDAC1_HUMAN	P21796	Voltage-dependent anion-selective channel protein 1	Name=VDAC1; Synonyms=VDAC;	P21796; B3KVK4; D3DQ93; Q5FVE7; Q9UIQ5; Q9UPL0;
O00571	1.11295e+08		DDX3X_HUMAN	O00571	ATP-dependent RNA helicase DDX3X	Name=DDX3X; Synonyms=DBX {ECO:0000303|PubMed:15294876}, DDX3;	O00571; A8K538; B4E3E8; O15536;
P00367	3.70512e+08		DHE3_HUMAN	P00367	Glutamate dehydrogenase 1, mitochondrial	Name=GLUD1; Synonyms=GLUD;	P00367; B3KV55; B4DGN5; Q5TBU3;
Q9UGP8	1.74132e+08		SEC63_HUMAN	Q9UGP8	Translocation protein SEC63 homolog	Name=SEC63 {ECO:0000303|PubMed:28375157, ECO:0000312|HGNC:HGNC:21082};Synonyms=SEC63L;	Q9UGP8; O95380; Q5THN4; Q86VS9; Q8IWL0; Q9NTE0;
P42892	1.89138e+08		ECE1_HUMAN	P42892	Endothelin-converting enzyme 1	Name=ECE1;	P42892; A8K3P1; B4E291; Q14217; Q17RN5; Q2Z2K8; Q58GE7; Q5THM5; Q5THM7; Q5THM8; Q9UJQ6; Q9UPF4; Q9UPM4; Q9Y501;
Q9Y5S2	3.68193e+07		MRCKB_HUMAN	Q9Y5S2	Serine/threonine-protein kinase MRCK beta	Name=CDC42BPB {ECO:0000312|EMBL:AAD37506.1};Synonyms=KIAA1124 {ECO:0000312|EMBL:BAA86438.2};	Q9Y5S2; A9JR72; Q2L7A5; Q86TJ1; Q9ULU5;
O95782	2.04926e+08		AP2A1_HUMAN	O95782	AP-2 complex subunit alpha-1	Name=AP2A1; Synonyms=ADTAA, CLAPA1;	O95782; Q96CI7; Q96PP6; Q96PP7; Q9H070;
O00461	8.38346e+07		GOLI4_HUMAN	O00461	Golgi integral membrane protein 4	Name=GOLIM4; Synonyms=GIMPC, GOLPH4, GPP130;	O00461;
O95602	2.09969e+07		RPA1_HUMAN	O95602	DNA-directed RNA polymerase I subunit RPA1	Name=POLR1A;	O95602; B7Z7T0; D6W5M0; Q0VG05; Q9UEH0; Q9UFT9;
P31930	6.09868e+08		QCR1_HUMAN	P31930	Cytochrome b-c1 complex subunit 1, mitochondrial	Name=UQCRC1;	P31930; B2R7R8; Q96DD2;
Q9UQE7	2.84504e+07		SMC3_HUMAN	Q9UQE7	Structural maintenance of chromosomes protein 3	Name=SMC3; Synonyms=BAM, BMH, CSPG6, SMC3L1;	Q9UQE7; A8K156; O60464; Q5T482;
P78371	9.02042e+07		TCPB_HUMAN	P78371	T-complex protein 1 subunit beta	Name=CCT2; Synonyms=99D8.1, CCTB;	P78371; A8K402; B5BTY7; B7Z243; B7Z7K4; B7ZAT2; Q14D36; Q6IAT3;
P54886	9.69059e+07		P5CS_HUMAN	P54886	Delta-1-pyrroline-5-carboxylate synthase	Name=ALDH18A1; Synonyms=GSAS, P5CS, PYCS;	P54886; B2R5Q4; B7Z350; B7Z5X8; B7ZLP1; D3DR44; O95952; Q3KQU2; Q5T566; Q5T567; Q9UM72;
Q9H583	5.11307e+07		HEAT1_HUMAN	Q9H583	HEAT repeat-containing protein 1	Name=HEATR1; Synonyms=BAP28, UTP10;	Q9H583; Q5T3Q8; Q6P197; Q9NW23;
P29144	4.86616e+07		TPP2_HUMAN	P29144	Tripeptidyl-peptidase 2	Name=TPP2;	P29144; Q5VZU8;
P22087	1.90703e+08		FBRL_HUMAN	P22087	rRNA 2'-O-methyltransferase fibrillarin	Name=FBL {ECO:0000312|HGNC:HGNC:3599}; Synonyms=FIB1, FLRN;	P22087; B5BUE8; O75259; Q6IAT5; Q9UPI6;
Q8IX12	6.71638e+07		CCAR1_HUMAN	Q8IX12	Cell division cycle and apoptosis regulator protein 1	Name=CCAR1; Synonyms=CARP1, DIS;	Q8IX12; A0JLT7; A1L4P7; A8K9D4; B4DNP8; B4DRK8; Q32NE3; Q5EBM3; Q5VUP6; Q6PIZ0; Q6X935; Q9H8N4; Q9NVA7; Q9NVQ0; Q9NWM6;
Q9Y4F1	6.68988e+07		FARP1_HUMAN	Q9Y4F1	FERM, ARHGEF and pleckstrin domain-containing protein 1	Name=FARP1; Synonyms=CDEP, PLEKHC2;	Q9Y4F1; Q5JVI9; Q6IQ29;
P68104	8.76085e+08		EF1A1_HUMAN	P68104	Elongation factor 1-alpha 1	Name=EEF1A1; Synonyms=EEF1A, EF1A, LENG7;	P68104; P04719; P04720; Q6IQ15;
Q14683	6.8346e+08		SMC1A_HUMAN	Q14683	Structural maintenance of chromosomes protein 1A	Name=SMC1A; Synonyms=DXS423E, KIAA0178, SB1.8, SMC1, SMC1L1;	Q14683; O14995; Q16351; Q2M228;
Q92508	5.2343e+07		PIEZ1_HUMAN	Q92508	Piezo-type mechanosensitive ion channel component 1	Name=PIEZO1; Synonyms=FAM38A, KIAA0233;	Q92508; A6NHT9; A7E2B7; Q0KKZ9;
O75762	4.98193e+07		TRPA1_HUMAN	O75762	Transient receptor potential cation channel subfamily A member 1	Name=TRPA1; Synonyms=ANKTM1;	O75762; A6NIN6;
Q9UIG0	1.03245e+08		BAZ1B_HUMAN	Q9UIG0	Tyrosine-protein kinase BAZ1B	Name=BAZ1B; Synonyms=WBSC10, WBSCR10, WBSCR9, WSTF;	Q9UIG0; B9EGK3; D3DXE9; O95039; O95247; O95277; Q6P1K4; Q86UJ6;
P43304	1.22889e+08		GPDM_HUMAN	P43304	Glycerol-3-phosphate dehydrogenase, mitochondrial {ECO:0000305}	Name=GPD2 {ECO:0000312|HGNC:HGNC:4456};	P43304; A8K4V0; B3KSA9; Q59FR1; Q9HAP9;
Q5JTH9	6.90366e+07		RRP12_HUMAN	Q5JTH9	RRP12-like protein	Name=RRP12; Synonyms=KIAA0690;	Q5JTH9; B4DK00; E9PCK7; Q5JTH8; Q69YK4; Q96E87; Q9BUH3; Q9Y4C7;
O14672	5.05903e+07		ADA10_HUMAN	O14672	Disintegrin and metalloproteinase domain-containing protein 10	Name=ADAM10; Synonyms=KUZ, MADM;	O14672; B4DU28; Q10742; Q92650;
Q9BQS8	3.2604e+07		FYCO1_HUMAN	Q9BQS8	FYVE and coiled-coil domain-containing protein 1	Name=FYCO1; Synonyms=ZFYVE7;	Q9BQS8; B7ZKT7; Q3MJE6; Q86T41; Q86TB1; Q8TEF9; Q96IV5; Q9H8P9;
P05198	1.34716e+08		IF2A_HUMAN	P05198	Eukaryotic translation initiation factor 2 subunit 1	Name=EIF2S1 {ECO:0000312|HGNC:HGNC:3265}; Synonyms=EIF2A;	P05198;
O15439	9.7884e+07		MRP4_HUMAN	O15439	ATP-binding cassette sub-family C member 4	Name=ABCC4; Synonyms=MOATB, MRP4;	O15439; A9Z1Z7; B7Z3Q7; Q8IVZ4; Q8IZN6; Q8NEW8; Q9Y6J2;
Q9Y5B9	1.10932e+08		SP16H_HUMAN	Q9Y5B9	FACT complex subunit SPT16	Name=SUPT16H; Synonyms=FACT140, FACTP140;	Q9Y5B9; Q6GMT8; Q6P2F1; Q6PJM1; Q9NRX0;
O14950	3.13775e+08		ML12B_HUMAN	O14950	Myosin regulatory light chain 12B	Name=MYL12B; Synonyms=MRLC2, MYLC2B;	O14950; D3DUH6; Q13182; Q7Z5Z4;
Q9BUF5	2.58856e+07		TBB6_HUMAN	Q9BUF5	Tubulin beta-6 chain	Name=TUBB6;	Q9BUF5; B3KM76; Q9HA42;
P62805	5.89109e+09		H4_HUMAN	P62805	Histone H4	Name=H4C1; Synonyms=H4/A, H4FA, HIST1H4A;andName=H4C2; Synonyms=H4/I, H4FI, HIST1H4B;andName=H4C3; Synonyms=H4/G, H4FG, HIST1H4C;andName=H4C4; Synonyms=H4/B, H4FB, HIST1H4D;andName=H4C5; Synonyms=H4/J, H4FJ, HIST1H4E;andName=H4C6; Synonyms=H4/C, H4FC, HIST1H4F;andName=H4C8; Synonyms=H4/H, H4FH, HIST1H4H;andName=H4C9; Synonyms=H4/M, H4FM, HIST1H4I;andName=H4C11; Synonyms=H4/E, H4FE, HIST1H4J;andNa…	P62805; A2VCL0; P02304; P02305; Q6DRA9; Q6FGB8; Q6NWP7;
Q04637	1.81237e+08		IF4G1_HUMAN	Q04637	Eukaryotic translation initiation factor 4 gamma 1	Name=EIF4G1; Synonyms=EIF4F, EIF4G, EIF4GI;	Q04637; D3DNT2; D3DNT4; D3DNT5; E9PFM1; G5E9S1; O43177; O95066; Q5HYG0; Q6ZN21; Q8N102;
P35556	1.46689e+07		FBN2_HUMAN	P35556	Fibrillin-2	Name=FBN2;	P35556; B4DU01; Q59ES6;
P31040	1.41056e+08		SDHA_HUMAN	P31040	Succinate dehydrogenase [ubiquinone] flavoprotein subunit, mitochondrial	Name=SDHA; Synonyms=SDH2, SDHF;	P31040; A8K5J6; B4DJ60; E9PBJ5; Q16395; Q59GW8; Q8IW48; Q9UMY5;
Q14974	9.40653e+07		IMB1_HUMAN	Q14974	Importin subunit beta-1	Name=KPNB1; Synonyms=NTF97;	Q14974; B7ZAV6; D3DTT3; Q14637; Q53XN2; Q96J27;
P20020	3.47413e+07		AT2B1_HUMAN	P20020	Plasma membrane calcium-transporting ATPase 1 {ECO:0000305}	Name=ATP2B1 {ECO:0000312|HGNC:HGNC:814};Synonyms=PMCA1 {ECO:0000303|PubMed:8396145};	P20020; Q12992; Q12993; Q13819; Q13820; Q13821; Q16504; Q93082;
P08779	2.92776e+07		K1C16_HUMAN	P08779	Keratin, type I cytoskeletal 16	Name=KRT16; Synonyms=KRT16A;	P08779; A8K488; P30654; Q16402; Q9UBG8;
Q13501	1.94887e+08		SQSTM_HUMAN	Q13501	Sequestosome-1	Name=SQSTM1; Synonyms=ORCA, OSIL;	Q13501; A6NFN7; B2R661; B3KUW5; Q13446; Q9BUV7; Q9BVS6; Q9UEU1;
Q15424	7.28458e+07		SAFB1_HUMAN	Q15424	Scaffold attachment factor B1	Name=SAFB; Synonyms=HAP, HET, SAFB1;	Q15424; A0AV56; B7Z5B6; B7ZLP6; F5H0H3; O60406; Q59HH8;
Q9NVP1	6.90666e+07		DDX18_HUMAN	Q9NVP1	ATP-dependent RNA helicase DDX18	Name=DDX18; Synonyms=cPERP-D {ECO:0000303|PubMed:20813266};	Q9NVP1; Q6GTZ9; Q6IAU4; Q92732; Q9BQB7;
P06733	2.74556e+08		ENOA_HUMAN	P06733	Alpha-enolase	Name=ENO1; Synonyms=ENO1L1, MBPB1, MPB1;	P06733; B2RD59; P22712; Q16704; Q4TUS4; Q53FT9; Q53HR3; Q658M5; Q6GMP2; Q71V37; Q7Z3V6; Q8WU71; Q96GV1; Q9BT62; Q9UCH6; Q9UM55;
Q15582	1.04416e+08		BGH3_HUMAN	Q15582	Transforming growth factor-beta-induced protein ig-h3	Name=TGFBI; Synonyms=BIGH3;	Q15582; D3DQB1; O14471; O14472; O14476; O43216; O43217; O43218; O43219; Q53XM1;
O94906	7.25224e+07		PRP6_HUMAN	O94906	Pre-mRNA-processing factor 6	Name=PRPF6; Synonyms=C20orf14;	O94906; B2RAR5; B3KMC6; O95109; Q5VXS5; Q9H3Z1; Q9H4T9; Q9H4U8; Q9NTE6;
Q8TAQ2	922524		SMRC2_HUMAN	Q8TAQ2	SWI/SNF complex subunit SMARCC2	Name=SMARCC2; Synonyms=BAF170;	Q8TAQ2; F8VTJ5; Q59GV3; Q92923; Q96E12; Q96GY4;
Q9HD20	1.39932e+08		AT131_HUMAN	Q9HD20	Endoplasmic reticulum transmembrane helix translocase {ECO:0000305}	Name=ATP13A1 {ECO:0000303|PubMed:32973005, ECO:0000312|HGNC:HGNC:24215};Synonyms=ATP13A {ECO:0000312|HGNC:HGNC:24215},KIAA1825 {ECO:0000303|PubMed:11347906};ORFNames=CGI-152 {ECO:0000303|Ref.1};	Q9HD20; B3KPJ2; B3KTA7; Q6NT90; Q6ZMG7; Q9H6C6;
P50990	1.07528e+08		TCPQ_HUMAN	P50990	T-complex protein 1 subunit theta	Name=CCT8; Synonyms=C21orf112, CCTQ, KIAA0002;	P50990; A6NN54; B4DEM7; B4DQH4; Q4VBP8;
Q86V48	3.87137e+07		LUZP1_HUMAN	Q86V48	Leucine zipper protein 1	Name=LUZP1;	Q86V48; Q5TH93; Q8N4X3; Q8TEH1;
P18754	6.78036e+07		RCC1_HUMAN	P18754	Regulator of chromosome condensation	Name=RCC1; Synonyms=CHC1;	P18754; Q16269; Q6NT97;
O75083	1.49617e+08		WDR1_HUMAN	O75083	WD repeat-containing protein 1	Name=WDR1;	O75083; A8K6E9; A8MPU4; O75313; Q8N6E5; Q9UG05; Q9UG78; Q9UQE0;
P61978	2.58798e+08		HNRPK_HUMAN	P61978	Heterogeneous nuclear ribonucleoprotein K	Name=HNRNPK; Synonyms=HNRPK;	P61978; Q07244; Q15671; Q59F98; Q5T6W4; Q60577; Q6IBN1; Q922Y7; Q96J62;
P51659	5.35359e+07		DHB4_HUMAN	P51659	Peroxisomal multifunctional enzyme type 2 {ECO:0000305}	Name=HSD17B4 {ECO:0000312|HGNC:HGNC:5213}; Synonyms=EDH17B4, SDR8C1;	P51659; B4DNV1; B4DVS5; E9PB82; F5HE57;
Q9Y4P3	1.39429e+08		TBL2_HUMAN	Q9Y4P3	Transducin beta-like protein 2	Name=TBL2; Synonyms=WBSCR13; ORFNames=UNQ563/PRO1125;	Q9Y4P3; Q9UQE2;
P39023	5.18033e+08		RL3_HUMAN	P39023	60S ribosomal protein L3	Name=RPL3; ORFNames=OK/SW-cl.32;	P39023; B2RDV9; Q15548; Q5I0G0;
P54136	7.39804e+07		SYRC_HUMAN	P54136	Arginine--tRNA ligase, cytoplasmic	Name=RARS1 {ECO:0000312|HGNC:HGNC:9870}; Synonyms=RARS;	P54136; B2RBS9; Q53GY4; Q9BWA1;
P67936	2.6317e+08		TPM4_HUMAN	P67936	Tropomyosin alpha-4 chain	Name=TPM4;	P67936; P07226; Q15659; Q5U0D9; Q9BU85; Q9H8Q3; Q9UCS1; Q9UCS2; Q9UCS3; Q9UCS4;
Q14517	3.31319e+07		FAT1_HUMAN	Q14517	Protocadherin Fat 1	Name=FAT1; Synonyms=CDHF7, FAT;	Q14517;
Q96A33	1.87221e+08		CCD47_HUMAN	Q96A33	PAT complex subunit CCDC47 {ECO:0000303|PubMed:32814900}	Name=CCDC47 {ECO:0000312|HGNC:HGNC:24856};ORFNames=GK001, MSTP041, PSEC0077;	Q96A33; B2RAS8; D3DU20; Q96D00; Q96JZ7; Q9H3E4; Q9NRG3;
Q86UE4	1.24173e+08		LYRIC_HUMAN	Q86UE4	Protein LYRIC	Name=MTDH; Synonyms=AEG1, LYRIC;	Q86UE4; Q05DH2; Q52QU9; Q6PK07; Q8TCX3;
O95980	3.33299e+07		RECK_HUMAN	O95980	Reversion-inducing cysteine-rich protein with Kazal motifs {ECO:0000303|PubMed:9789069}	Name=RECK {ECO:0000303|PubMed:9789069, ECO:0000312|HGNC:HGNC:11345};Synonyms=ST15 {ECO:0000312|EMBL:BAA34060.1};	O95980; B2RNS1; Q5W0K6; Q8WX37;
Q5T4S7	1.82037e+07		UBR4_HUMAN	Q5T4S7	E3 ubiquitin-protein ligase UBR4	Name=UBR4; Synonyms=KIAA0462, KIAA1307, RBAF600, ZUBR1;	Q5T4S7; A8MPT2; A8MQ33; A8MQB1; O60646; O75050; Q4QRK5; Q5T4S8; Q5T4S9; Q5TBN8; Q5TBP2; Q6DKH8; Q6P4A4; Q7L8P7; Q8IXJ4; Q8TDN5; Q8WV67; Q9HA46; Q9P2N9; Q9UG82;
Q92922	1.61001e+07		SMRC1_HUMAN	Q92922	SWI/SNF complex subunit SMARCC1 {ECO:0000305}	Name=SMARCC1 {ECO:0000312|HGNC:HGNC:11104}; Synonyms=BAF155;	Q92922; Q17RS0; Q6P172; Q8IWH2;
P05783	5.59503e+08		K1C18_HUMAN	P05783	Keratin, type I cytoskeletal 18	Name=KRT18; Synonyms=CYK18; ORFNames=PIG46;	P05783; Q53G38; Q5U0N8; Q9BW26;
Q10570	4.24891e+07		CPSF1_HUMAN	Q10570	Cleavage and polyadenylation specificity factor subunit 1	Name=CPSF1; Synonyms=CPSF160;	Q10570; Q96AF0;
P13667	7.66178e+07		PDIA4_HUMAN	P13667	Protein disulfide-isomerase A4	Name=PDIA4; Synonyms=ERP70, ERP72;	P13667; A8K4K6; Q549T6;
P38159	2.37166e+08		RBMX_HUMAN	P38159	RNA-binding motif protein, X chromosome	Name=RBMX; Synonyms=HNRPG, RBMXP1;	P38159; B4E3U4; D3DWH0; E9PG86; Q5JQ67; Q8N8Y7; Q969R3;
O95202	1.61829e+08		LETM1_HUMAN	O95202	Mitochondrial proton/calcium exchanger protein {ECO:0000305}	Name=LETM1 {ECO:0000312|HGNC:HGNC:6556};	O95202; B4DED2; Q9UF65;
P11388	1.41986e+07		TOP2A_HUMAN	P11388	DNA topoisomerase 2-alpha	Name=TOP2A; Synonyms=TOP2;	P11388; B2RTS1; Q71UN1; Q71UQ5; Q9HB24; Q9HB25; Q9HB26; Q9UP44; Q9UQP9;
P33527	6.65642e+07		MRP1_HUMAN	P33527	Multidrug resistance-associated protein 1 {ECO:0000305}	Name=ABCC1 {ECO:0000312|HGNC:HGNC:51}; Synonyms=MRP, MRP1;	P33527; A3RJX2; C9JPJ4; O14819; O43333; P78419; Q59GI9; Q9UQ97; Q9UQ99; Q9UQA0;
Q6YHK3	4.03391e+07		CD109_HUMAN	Q6YHK3	CD109 antigen	Name=CD109; Synonyms=CPAMD7;	Q6YHK3; A5YKK4; B2R948; B3KW25; Q0P6K7; Q5SYA8; Q5XUM7; Q5XUM9; Q6MZI7; Q8N3A7; Q8N915; Q8TDJ2; Q8TDJ3;
P23458	4.76301e+07		JAK1_HUMAN	P23458	Tyrosine-protein kinase JAK1	Name=JAK1; Synonyms=JAK1A, JAK1B;	P23458; Q59GQ2; Q9UD26;
P68366	3.18349e+06		TBA4A_HUMAN	P68366	Tubulin alpha-4A chain	Name=TUBA4A; Synonyms=TUBA1;	P68366; A8MUB1; B3KNQ6; P05215;
Q10567	2.45512e+07		AP1B1_HUMAN	Q10567	AP-1 complex subunit beta-1	Name=AP1B1; Synonyms=ADTB1, BAM22, CLAPB2;	Q10567; C9JRD1; F8WDL0; P78436; Q20WL3; Q86X54;
P08758	4.33966e+09		ANXA5_HUMAN	P08758	Annexin A5	Name=ANXA5; Synonyms=ANX5, ENX2, PP4;	P08758; D3DNW7; Q6FHB3; Q6FI16; Q8WV69; Q9UDH9;
P55084	5.41793e+08		ECHB_HUMAN	P55084	Trifunctional enzyme subunit beta, mitochondrial	Name=HADHB; ORFNames=MSTP029;	P55084; B2RB16; B4E2W0; O14969; Q53TA6; Q96C77; Q9H3F5; Q9T2V8;
P17302	3.32134e+08		CXA1_HUMAN	P17302	Gap junction alpha-1 protein	Name=GJA1; Synonyms=GJAL;	P17302; B2R5U9; Q6FHU1; Q9Y5I8;
P61247	1.1598e+09		RS3A_HUMAN	P61247	40S ribosomal protein S3a {ECO:0000255|HAMAP-Rule:MF_03122}	Name=RPS3A {ECO:0000255|HAMAP-Rule:MF_03122}; Synonyms=FTE1, MFTL;	P61247; B2R4D4; D3DP05; P33443; P49241;
Q96AQ6	1.45137e+08		PBIP1_HUMAN	Q96AQ6	Pre-B-cell leukemia transcription factor-interacting protein 1	Name=PBXIP1; Synonyms=HPIP;	Q96AQ6; Q5T174; Q5T176; Q9H8X6; Q9HA02; Q9HD85;
Q16666	9.68664e+07		IF16_HUMAN	Q16666	Gamma-interferon-inducible protein 16	Name=IFI16; Synonyms=IFNGIP1;	Q16666; B4DJT8; H3BLV7; Q59GX0; Q5T3W7; Q5T3W8; Q5T3X0; Q5T3X1; Q5T3X2; Q8N9E5; Q8NEQ7; Q96AJ5; Q9UH78;
Q14254	2.90461e+08		FLOT2_HUMAN	Q14254	Flotillin-2	Name=FLOT2; Synonyms=ESA1, M17S1;	Q14254;
Q9Y4L1	5.73183e+07		HYOU1_HUMAN	Q9Y4L1	Hypoxia up-regulated protein 1	Name=HYOU1; Synonyms=GRP170, ORP150;	Q9Y4L1; A8C1Z0; B7Z909; Q2I204; Q53H25;
A2RRP1	3.57439e+07		NBAS_HUMAN	A2RRP1	Neuroblastoma-amplified sequence	Name=NBAS; Synonyms=NAG;	A2RRP1; O95790; Q2VPJ7; Q53TK6; Q86V39; Q8NFY8; Q9Y3W5;
O14497	1.93996e+07		ARI1A_HUMAN	O14497	AT-rich interactive domain-containing protein 1A	Name=ARID1A; Synonyms=BAF250, BAF250A, C1orf4, OSA1, SMARCF1;	O14497; D3DPL1; Q53FK9; Q5T0W1; Q5T0W2; Q5T0W3; Q8NFD6; Q96T89; Q9BY33; Q9HBJ5; Q9UPZ1;
Q14152	4.96357e+07		EIF3A_HUMAN	Q14152	Eukaryotic translation initiation factor 3 subunit A {ECO:0000255|HAMAP-Rule:MF_03000}	Name=EIF3A {ECO:0000255|HAMAP-Rule:MF_03000};Synonyms=EIF3S10 {ECO:0000255|HAMAP-Rule:MF_03000}, KIAA0139;	Q14152; B1AMV5; B4DYS1; F5H335; O00653; Q15778;
Q9H307	8.88694e+07		PININ_HUMAN	Q9H307	Pinin	Name=PNN; Synonyms=DRS, MEMA;	Q9H307; B4DZX8; O60899; Q53EM7; Q6P5X4; Q7KYL1; Q99738; Q9UHZ9; Q9UQR9;
O60306	2.39974e+07		AQR_HUMAN	O60306	RNA helicase aquarius {ECO:0000303|PubMed:25599396}	Name=AQR; Synonyms=KIAA0560;	O60306; A0JP17; A5YKK3; Q2YDX9; Q6IRU8; Q6PIC8;
P53396	1.22759e+08		ACLY_HUMAN	P53396	ATP-citrate synthase	Name=ACLY;	P53396; B4DIM0; B4E3P0; Q13037; Q9BRL0;
Q9NZI8	1.73343e+08		IF2B1_HUMAN	Q9NZI8	Insulin-like growth factor 2 mRNA-binding protein 1	Name=IGF2BP1; Synonyms=CRDBP, VICKZ1, ZBP1;	Q9NZI8; C9JT33;
O15523	341632		DDX3Y_HUMAN	O15523	ATP-dependent RNA helicase DDX3Y	Name=DDX3Y;Synonyms=DBY {ECO:0000303|PubMed:15294876, ECO:0000303|PubMed:9381176};	O15523; B4DK29; B4DXX7; Q8IYV7;
O95793	5.84789e+07		STAU1_HUMAN	O95793	Double-stranded RNA-binding protein Staufen homolog 1	Name=STAU1; Synonyms=STAU;	O95793; A8K9Z4; E1P5Y1; E1P608; Q5JW29; Q6GTM4; Q9H5B4; Q9H5B5; Q9Y3Q2;
O60264	4.19714e+07		SMCA5_HUMAN	O60264	SWI/SNF-related matrix-associated actin-dependent regulator of chromatin subfamily A member 5	Name=SMARCA5; Synonyms=SNF2H, WCRF135;	O60264;
Q96N67	3.3485e+07		DOCK7_HUMAN	Q96N67	Dedicator of cytokinesis protein 7	Name=DOCK7; Synonyms=KIAA1771;	Q96N67; Q00M63; Q2PPY7; Q45RE8; Q45RE9; Q5T1B9; Q5T1C0; Q6ZV32; Q8TB82; Q96NG6; Q96NI0; Q9C092;
O15027	2.89311e+07		SC16A_HUMAN	O15027	Protein transport protein Sec16A	Name=SEC16A; Synonyms=KIAA0310, SEC16, SEC16L;	O15027; A1YCA4; J3KNL6; Q4G0D7; Q5SXP0; Q5SXP1; Q8N347; Q96HP1;
O94826	2.04749e+08		TOM70_HUMAN	O94826	Mitochondrial import receptor subunit TOM70 {ECO:0000305}	Name=TOMM70 {ECO:0000312|HGNC:HGNC:11985};Synonyms=KIAA0719, TOM70, TOMM70A;	O94826; D3DN48;
Q9UKK3	5.94258e+07		PARP4_HUMAN	Q9UKK3	Protein mono-ADP-ribosyltransferase PARP4 {ECO:0000305}	Name=PARP4 {ECO:0000303|PubMed:20106667, ECO:0000312|HGNC:HGNC:271};Synonyms=ADPRTL1 {ECO:0000303|PubMed:10644454},KIAA0177 {ECO:0000303|PubMed:8724849}, PARPL;	Q9UKK3; O75903; Q14682; Q5QNZ9; Q9H1M6;
Q8TBA6	2.63185e+07		GOGA5_HUMAN	Q8TBA6	Golgin subfamily A member 5	Name=GOLGA5; Synonyms=RETII, RFG5; ORFNames=PIG31;	Q8TBA6; C9JRU1; O95287; Q03962; Q2TS49; Q9UQQ7;
P35232	1.07726e+09		PHB_HUMAN	P35232	Prohibitin {ECO:0000305}	Name=PHB {ECO:0000312|HGNC:HGNC:8912};Synonyms=PHB1 {ECO:0000303|PubMed:28017329};	P35232; B4DY47; Q4VBQ0;
P22695	2.74033e+08		QCR2_HUMAN	P22695	Cytochrome b-c1 complex subunit 2, mitochondrial	Name=UQCRC2;	P22695; B3KSN4; Q9BQ05;
Q9NWH9	3.03692e+07		SLTM_HUMAN	Q9NWH9	SAFB-like transcription modulator	Name=SLTM; Synonyms=MET;	Q9NWH9; A8K5V8; B2RTX3; Q2VPK7; Q52MB3; Q658J7; Q6ZNF2; Q86TK6; Q9H7C3; Q9H8U9;
P51532	2.98237e+07		SMCA4_HUMAN	P51532	Transcription activator BRG1	Name=SMARCA4; Synonyms=BAF190A, BRG1, SNF2B, SNF2L4;	P51532; B1A8Z4; B1A8Z5; B1A8Z6; B1A8Z7; E9PBR8; O95052; Q9HBD3;
P83111	2.19188e+08		LACTB_HUMAN	P83111	Serine beta-lactamase-like protein LACTB, mitochondrial {ECO:0000305}	Name=LACTB {ECO:0000312|HGNC:HGNC:16468};Synonyms=MRPL56 {ECO:0000303|PubMed:11551941};ORFNames=UNQ843/PRO1781 {ECO:0000303|PubMed:12975309};	P83111; P83096;
Q96DI7	5.13742e+07		SNR40_HUMAN	Q96DI7	U5 small nuclear ribonucleoprotein 40 kDa protein	Name=SNRNP40; Synonyms=PRP8BP, SFP38, WDR57;	Q96DI7; B4DQJ1; O75938; O95320;
Q9BTV4	2.29005e+08		TMM43_HUMAN	Q9BTV4	Transmembrane protein 43	Name=TMEM43; ORFNames=UNQ2564/PRO6244;	Q9BTV4; Q7L4N5; Q8NC30; Q96A63; Q96F19; Q96JX0; Q9H076;
P04075	1.53448e+08		ALDOA_HUMAN	P04075	Fructose-bisphosphate aldolase A	Name=ALDOA; Synonyms=ALDA;	P04075; B4DXI7; Q6FH76; Q6FI10; Q96B15; Q9BWD9; Q9UCN2;
Q9Y4K0	7.67755e+07		LOXL2_HUMAN	Q9Y4K0	Lysyl oxidase homolog 2	Name=LOXL2;	Q9Y4K0; B2R5Q0; Q53HV3; Q9BW70; Q9Y5Y8;
P36578	8.49583e+08		RL4_HUMAN	P36578	60S ribosomal protein L4	Name=RPL4; Synonyms=RPL1;	P36578; A8K502; P39029; Q4VBR0; Q969Z9;
P16435	7.99312e+07		NCPR_HUMAN	P16435	NADPH--cytochrome P450 reductase {ECO:0000255|HAMAP-Rule:MF_03212}	Name=POR {ECO:0000255|HAMAP-Rule:MF_03212}; Synonyms=CYPOR;	P16435; Q16455; Q197M5; Q8N181; Q9H3M8; Q9UDT3;
O00469	2.12277e+07		PLOD2_HUMAN	O00469	Procollagen-lysine,2-oxoglutarate 5-dioxygenase 2 {ECO:0000305}	Name=PLOD2 {ECO:0000312|HGNC:HGNC:9082};	O00469; B3KWS3; Q59ED2; Q8N170;
P15311	5.56353e+07		EZRI_HUMAN	P15311	Ezrin	Name=EZR; Synonyms=VIL2;	P15311; E1P5A8; P23714; Q4VX75; Q96CU8; Q9NSJ4;
Q12788	2.80471e+07		TBL3_HUMAN	Q12788	Transducin beta-like protein 3	Name=TBL3; Synonyms=SAZD;	Q12788; Q59GD6; Q8IVB7; Q96A78;
Q9Y4I1	3.26208e+07		MYO5A_HUMAN	Q9Y4I1	Unconventional myosin-Va	Name=MYO5A; Synonyms=MYH12;	Q9Y4I1; A8MZC5; O60653; Q07902; Q16249; Q9UE30; Q9UE31;
P06756	1.31802e+08		ITAV_HUMAN	P06756	Integrin alpha-V	Name=ITGAV {ECO:0000312|HGNC:HGNC:6150};Synonyms=MSK8 {ECO:0000312|HGNC:HGNC:6150},VNRA {ECO:0000312|HGNC:HGNC:6150}, VTNR {ECO:0000312|HGNC:HGNC:6150};	P06756; A0AV67; B0LPF4; B7Z883; B7ZLX0; D3DPG8; E7EWZ6; Q53SK4; Q59EB7; Q6LD15;
Q9Y678	7.49697e+07		COPG1_HUMAN	Q9Y678	Coatomer subunit gamma-1	Name=COPG1; Synonyms=COPG;	Q9Y678; A8K6M8; B3KMF6; Q54AC4;
Q06210	5.11467e+07		GFPT1_HUMAN	Q06210	Glutamine--fructose-6-phosphate aminotransferase [isomerizing] 1	Name=GFPT1; Synonyms=GFAT, GFPT;	Q06210; Q53QE6; Q9BXF8;
Q9Y520	1.49141e+07		PRC2C_HUMAN	Q9Y520	Protein PRRC2C	Name=PRRC2C {ECO:0000312|HGNC:HGNC:24903};Synonyms=BAT2D1, BAT2L2, KIAA1096, XTP2;	Q9Y520; Q05DM8; Q49A39; Q6PD54; Q9H2N2; Q9HA05; Q9NSM8; Q9NXL3; Q9UF29; Q9UPQ6;
O43290	2.38972e+07		SNUT1_HUMAN	O43290	U4/U6.U5 tri-snRNP-associated protein 1	Name=SART1;	O43290; A6NDN1; Q53GB5;
Q9Y6M1	8.11401e+07		IF2B2_HUMAN	Q9Y6M1	Insulin-like growth factor 2 mRNA-binding protein 2	Name=IGF2BP2; Synonyms=IMP2, VICKZ2;	Q9Y6M1; A0A4Z0; B3FTN2; B3FTN3; B3FTN4;
P21281	1.86886e+08		VATB2_HUMAN	P21281	V-type proton ATPase subunit B, brain isoform	Name=ATP6V1B2; Synonyms=ATP6B2, VPP3;	P21281; B2R5Z3; D3DSQ5; Q14544; Q15859; Q96IR0;
O00425	1.28245e+08		IF2B3_HUMAN	O00425	Insulin-like growth factor 2 mRNA-binding protein 3	Name=IGF2BP3; Synonyms=IMP3, KOC1, VICKZ3;	O00425; A0A4Z5; Q63HM0; Q6MZZ2; Q86VB1;
Q9UHN6	5.10691e+07		CEIP2_HUMAN	Q9UHN6	Cell surface hyaluronidase {ECO:0000303|PubMed:28246172}	Name=CEMIP2 {ECO:0000312|HGNC:HGNC:11869};Synonyms=KIAA1412 {ECO:0000303|PubMed:10718198},TMEM2 {ECO:0000303|PubMed:10767548};	Q9UHN6; A6H8W9; B2RTQ6; Q5T838; Q5T839; Q5T840; Q5T841; Q8NBP6; Q9P2D5;
Q9UHD8	9.1018e+07		SEPT9_HUMAN	Q9UHD8	Septin-9	Name=SEPTIN9 {ECO:0000312|HGNC:HGNC:7323}; Synonyms=KIAA0991, MSF, SEPT9;	Q9UHD8; A8K2V3; B3KPM0; B4DTL9; B4E0N2; B4E274; B7Z654; Q96QF3; Q96QF4; Q96QF5; Q9HA04; Q9UG40; Q9Y5W4;
P04259	3.43956e+07		K2C6B_HUMAN	P04259	Keratin, type II cytoskeletal 6B	Name=KRT6B; Synonyms=K6B, KRTL1;	P04259; P48669;
P00387	7.3072e+08		NB5R3_HUMAN	P00387	NADH-cytochrome b5 reductase 3	Name=CYB5R3; Synonyms=DIA1;	P00387; B1AHF2; B7Z7L3; O75675; Q8TDL8; Q8WTS8; Q9UEN4; Q9UEN5; Q9UL55; Q9UL56;
Q92945	5.63615e+07		FUBP2_HUMAN	Q92945	Far upstream element-binding protein 2	Name=KHSRP; Synonyms=FUBP2;	Q92945; O00301; Q59EZ9; Q5U4P6; Q9UNT5; Q9UQH5;
P63104	4.34494e+08		1433Z_HUMAN	P63104	14-3-3 protein zeta/delta	Name=YWHAZ;	P63104; A8K1N0; B7Z465; P29213; P29312; Q32P43; Q5XJ08; Q6GPI2; Q6IN74; Q6NUR9; Q6P3U9; Q86V33;
Q6DD88	1.15291e+08		ATLA3_HUMAN	Q6DD88	Atlastin-3	Name=ATL3;	Q6DD88; Q8N7W5; Q9H8Q5; Q9UFL1;
P38919	1.60505e+08		IF4A3_HUMAN	P38919	Eukaryotic initiation factor 4A-III	Name=EIF4A3; Synonyms=DDX48, KIAA0111;	P38919; Q15033; Q6IBQ2; Q96A18;
Q96CS3	9.29557e+07		FAF2_HUMAN	Q96CS3	FAS-associated factor 2	Name=FAF2; Synonyms=ETEA, KIAA0887, UBXD8, UBXN3B;	Q96CS3; O94963; Q8IUF2; Q9BRP2; Q9BVM7;
Q9ULH0	2.17308e+07		KDIS_HUMAN	Q9ULH0	Kinase D-interacting substrate of 220 kDa	Name=KIDINS220; Synonyms=ARMS, KIAA1250;	Q9ULH0; A1L4N4; Q4VC08; Q6MZU2; Q9H889; Q9H9E4; Q9NT37; Q9UF42;
P46063	3.84143e+07		RECQ1_HUMAN	P46063	ATP-dependent DNA helicase Q1	Name=RECQL; Synonyms=RECQ1, RECQL1;	P46063; A8K6G2;
O00410	4.99598e+07		IPO5_HUMAN	O00410	Importin-5	Name=IPO5; Synonyms=KPNB3, RANBP5;	O00410; B4DZA0; O15257; Q5T578; Q86XC7;
P33176	3.17914e+07		KINH_HUMAN	P33176	Kinesin-1 heavy chain {ECO:0000305}	Name=KIF5B {ECO:0000312|HGNC:HGNC:6324}; Synonyms=KNS, KNS1;	P33176; A0AVB2; Q5VZ85;
Q8N3C0	5.45626e+07		ASCC3_HUMAN	Q8N3C0	Activating signal cointegrator 1 complex subunit 3	Name=ASCC3; Synonyms=HELIC1;	Q8N3C0; E7EW23; O43738; Q4G1A0; Q5VTN2; Q9H1I9; Q9H5A2; Q9NTR0;
O94973	3.86251e+07		AP2A2_HUMAN	O94973	AP-2 complex subunit alpha-2	Name=AP2A2; Synonyms=ADTAB, CLAPA2, HIP9, HYPJ, KIAA0899;	O94973; O75403; Q53ET1; Q96SI8;
Q12874	1.02261e+08		SF3A3_HUMAN	Q12874	Splicing factor 3A subunit 3	Name=SF3A3; Synonyms=SAP61;	Q12874; D3DPT5; Q15460; Q5VT87;
Q86VP1	8.12339e+07		TAXB1_HUMAN	Q86VP1	Tax1-binding protein 1	Name=TAX1BP1; Synonyms=T6BP; ORFNames=PRO0105;	Q86VP1; A4D196; B4DKU7; E7ENV2; O60398; O95770; Q13311; Q9BQG5; Q9UI88;
P49756	4.67977e+07		RBM25_HUMAN	P49756	RNA-binding protein 25	Name=RBM25; Synonyms=RNPC7;	P49756; A0PJL9; B2RNA8; B3KT03; Q2TA72; Q5XJ17; Q6P665; Q9H6A1; Q9UEQ5; Q9UIE9;
P51114	5.30571e+07		FXR1_HUMAN	P51114	Fragile X mental retardation syndrome-related protein 1	Name=FXR1;	P51114; A8K9B8; Q7Z450; Q8N6R8;
P02538	6.0078e+06		K2C6A_HUMAN	P02538	Keratin, type II cytoskeletal 6A	Name=KRT6A; Synonyms=K6A, KRT6D;	P02538; A4QPC1; P48667; Q08AR4; Q6NT67; Q96CL4;
Q8WUM4	7.18965e+07		PDC6I_HUMAN	Q8WUM4	Programmed cell death 6-interacting protein	Name=PDCD6IP; Synonyms=AIP1, ALIX, KIAA1375;	Q8WUM4; C5MQH7; E9PFU1; Q6NUS1; Q9BX86; Q9NUN0; Q9P2H2; Q9UKL5;
P34897	1.34379e+08		GLYM_HUMAN	P34897	Serine hydroxymethyltransferase, mitochondrial	Name=SHMT2 {ECO:0000312|HGNC:HGNC:10852};	P34897; B7Z9F1; E7EQ19; E7EU43; O00740; Q8N1A5;
P60660	5.62934e+06		MYL6_HUMAN	P60660	Myosin light polypeptide 6	Name=MYL6;	P60660; P16475; P24572; P24573; Q12790; Q561V9; Q6IAZ0; Q6IPY5;
Q7Z2W4	3.31081e+07		ZCCHV_HUMAN	Q7Z2W4	Zinc finger CCCH-type antiviral protein 1	Name=ZC3HAV1 {ECO:0000312|HGNC:HGNC:23721}; Synonyms=ZC3HDC2;ORFNames=PRO1677;	Q7Z2W4; A4D1R2; A4D1S4; Q8IW57; Q8TAJ3; Q96N79; Q9H8R9; Q9P0Y7;
Q14203	3.5348e+07		DCTN1_HUMAN	Q14203	Dynactin subunit 1	Name=DCTN1;	Q14203; A8MY36; B4DM45; E9PFS5; E9PGE1; G5E9H4; O95296; Q6IQ37; Q9BRM9; Q9UIU1; Q9UIU2;
P22314	6.66092e+07		UBA1_HUMAN	P22314	Ubiquitin-like modifier-activating enzyme 1	Name=UBA1; Synonyms=A1S9T, UBE1;	P22314; Q5JRR8; Q96E13;
P23396	3.49726e+08		RS3_HUMAN	P23396	40S ribosomal protein S3	Name=RPS3; ORFNames=OK/SW-cl.26;	P23396; B2R7N5; J3KN86; Q498B5; Q8NI95;
Q9Y2X3	9.75864e+07		NOP58_HUMAN	Q9Y2X3	Nucleolar protein 58 {ECO:0000305}	Name=NOP58 {ECO:0000312|HGNC:HGNC:29926}; Synonyms=NOL5, NOP5;ORFNames=HSPC120;	Q9Y2X3; Q53SA4; Q6PK08; Q9P036; Q9UFN3;
Q14151	1.47093e+08		SAFB2_HUMAN	Q14151	Scaffold attachment factor B2	Name=SAFB2; Synonyms=KIAA0138;	Q14151; B4DKG3; Q8TB13;
Q9HBR0	2.94179e+07		S38AA_HUMAN	Q9HBR0	Putative sodium-coupled neutral amino acid transporter 10	Name=SLC38A10; ORFNames=PP1744;	Q9HBR0; Q6ZRC5; Q8NA99; Q96C66;
Q9NVH1	7.95836e+07		DJC11_HUMAN	Q9NVH1	DnaJ homolog subfamily C member 11	Name=DNAJC11;	Q9NVH1; Q4VWF5; Q5VZN0; Q6PK20; Q6PK70; Q8NDM2; Q96CL7;
Q15075	2.9237e+07		EEA1_HUMAN	Q15075	Early endosome antigen 1	Name=EEA1; Synonyms=ZFYVE2;	Q15075; Q14221;
P14210	2.26801e+07		HGF_HUMAN	P14210	Hepatocyte growth factor	Name=HGF; Synonyms=HPTA;	P14210; A1L3U6; Q02935; Q13494; Q14519; Q3KRB2; Q8TCE2; Q9BYL9; Q9BYM0; Q9UDU6;
P16234	5.27707e+07		PGFRA_HUMAN	P16234	Platelet-derived growth factor receptor alpha	Name=PDGFRA; Synonyms=PDGFR2, RHEPDGFRA;	P16234; B2RE69; E9PBH0; Q6P4H5; Q96KZ7; Q9UD28;
O94874	9.21707e+07		UFL1_HUMAN	O94874	E3 UFM1-protein ligase 1 {ECO:0000305}	Name=UFL1 {ECO:0000312|HGNC:HGNC:23039};Synonyms=KIAA0776 {ECO:0000303|PubMed:9872452},MAXER {ECO:0000303|PubMed:20531390}, NLBP {ECO:0000303|PubMed:20164180},RCAD {ECO:0000303|PubMed:20228063};	O94874; A0PJ53; B4DJ57; C0H5X5; Q8N765; Q9NTQ0;
O14786	6.43119e+07		NRP1_HUMAN	O14786	Neuropilin-1 {ECO:0000305}	Name=NRP1 {ECO:0000312|HGNC:HGNC:8004}; Synonyms=NRP, VEGF165R;	O14786; B0LPG9; O60461; Q5T7F1; Q5T7F2; Q5T7F3; Q86T59; Q96I90; Q96IH5;
P48643	7.81069e+07		TCPE_HUMAN	P48643	T-complex protein 1 subunit epsilon	Name=CCT5; Synonyms=CCTE, KIAA0098 {ECO:0000303|PubMed:7788527};	P48643; A8JZY8; A8K2X8; B4DYD8;
Q14112	3.01591e+07		NID2_HUMAN	Q14112	Nidogen-2	Name=NID2;	Q14112; A8K6I7; B4DU19; O43710;
P29317	74915776		EPHA2_HUMAN	P29317	Ephrin type-A receptor 2	Name=EPHA2; Synonyms=ECK;	P29317; B5A968; Q8N3Z2;
Q8WX93	5.57221e+07		PALLD_HUMAN	Q8WX93	Palladin	Name=PALLD; Synonyms=KIAA0992; ORFNames=CGI-151;	Q8WX93; B3KTG2; B5MD56; B7ZMM5; Q7L3E0; Q7Z3W0; Q86WE8; Q8N1M2; Q9UGA0; Q9UQF5; Q9Y2J6; Q9Y3E9;
Q8WYP5	1.62756e+07		ELYS_HUMAN	Q8WYP5	Protein ELYS	Name=AHCTF1; Synonyms=ELYS, TMBS62; ORFNames=MSTP108;	Q8WYP5; A6NGM0; A8MSG9; A8MZ86; Q7Z4E3; Q8IZA4; Q96EH9; Q9Y4Q6;
P18124	9.11513e+08		RL7_HUMAN	P18124	60S ribosomal protein L7	Name=RPL7;	P18124; A8K504; Q15289; Q3KQU0; Q5I0X1; Q6IBM9;
A6NHR9	2.54954e+07		SMHD1_HUMAN	A6NHR9	Structural maintenance of chromosomes flexible hinge domain-containing protein 1 {ECO:0000250|UniProtKB:Q6P5D8}	Name=SMCHD1 {ECO:0000312|HGNC:HGNC:29090};Synonyms=KIAA0650 {ECO:0000303|PubMed:9734811};	A6NHR9; O75141; Q6AHX6; Q6ZTQ8; Q9H6Q2; Q9UG39;
Q02809	1.25324e+08		PLOD1_HUMAN	Q02809	Procollagen-lysine,2-oxoglutarate 5-dioxygenase 1	Name=PLOD1; Synonyms=LLH, PLOD;	Q02809; B4DR87; Q96AV9; Q9H132;
Q14103	3.43169e+08		HNRPD_HUMAN	Q14103	Heterogeneous nuclear ribonucleoprotein D0	Name=HNRNPD; Synonyms=AUF1, HNRPD;	Q14103; A8K9J2; P07029; Q01858; Q14100; Q14101; Q14102; Q4W5A1; Q9UCE8; Q9UCE9;
P19367	1.34451e+08		HXK1_HUMAN	P19367	Hexokinase-1 {ECO:0000305}	Name=HK1 {ECO:0000312|HGNC:HGNC:4922};	P19367; E9PCK0; O43443; O43444; O75574; Q5VTC3; Q96HC8; Q9NNZ4; Q9NNZ5;
P49368	1.09684e+08		TCPG_HUMAN	P49368	T-complex protein 1 subunit gamma	Name=CCT3; Synonyms=CCTG, TRIC5;	P49368; A6NE14; Q5SZY1; Q9BR64;
P47897	4.24858e+07		SYQ_HUMAN	P47897	Glutamine--tRNA ligase	Name=QARS1 {ECO:0000312|HGNC:HGNC:9751}; Synonyms=QARS;	P47897; B4DWJ2;
Q9Y512	1.9116e+08		SAM50_HUMAN	Q9Y512	Sorting and assembly machinery component 50 homolog	Name=SAMM50; Synonyms=SAM50; ORFNames=CGI-51, TRG3;	Q9Y512; Q53HC4; Q56VW7; Q969Y9; Q96I46; Q9NW85; Q9UQM9;
Q6NUK1	4.86098e+08		SCMC1_HUMAN	Q6NUK1	Calcium-binding mitochondrial carrier protein SCaMC-1	Name=SLC25A24; Synonyms=APC1, MCSC1, SCAMC1;	Q6NUK1; B7ZAI9; Q5T331; Q5T485; Q6PJJ9; Q705K4; Q9P129;
P62906	5.4254e+08		RL10A_HUMAN	P62906	60S ribosomal protein L10a	Name=RPL10A; Synonyms=NEDD6;	P62906; B2R801; P52859; P53025; Q5TZT6; Q8J013;
Q96KR1	4.20894e+07		ZFR_HUMAN	Q96KR1	Zinc finger RNA-binding protein	Name=ZFR;	Q96KR1; B2RNR5; Q05C08; Q3B7X5; Q6P5A3; Q86UA0; Q9H6V4; Q9NTI1; Q9Y687;
P56199	1.35634e+08		ITA1_HUMAN	P56199	Integrin alpha-1	Name=ITGA1;	P56199; B2RNU0;
Q96E39	6.44569e+06		RMXL1_HUMAN	Q96E39	RNA binding motif protein, X-linked-like-1	Name=RBMXL1;	Q96E39;
O60313	7.75477e+07		OPA1_HUMAN	O60313	Dynamin-like 120 kDa protein, mitochondrial	Name=OPA1 {ECO:0000303|PubMed:11810270, ECO:0000303|PubMed:28746876,ECO:0000312|HGNC:HGNC:8140}; Synonyms=KIAA0567;	O60313; D3DNW4; E5KLJ5; E5KLJ6; E5KLJ7; E5KLK1; E5KLK2;
O15230	9.71249e+06		LAMA5_HUMAN	O15230	Laminin subunit alpha-5	Name=LAMA5; Synonyms=KIAA0533, KIAA1907;	O15230; Q5U4N9; Q8TDF8; Q8WZA7; Q9H1P1;
Q8NC51	5.40457e+07		PAIRB_HUMAN	Q8NC51	Plasminogen activator inhibitor 1 RNA-binding protein {ECO:0000305}	Name=SERBP1 {ECO:0000312|HGNC:HGNC:17860}; Synonyms=PAIRBP1;ORFNames=CGI-55 {ECO:0000303|PubMed:28695742};	Q8NC51; Q5VU19; Q5VU20; Q5VU22; Q8WUH0; Q96SE2; Q9BTY3; Q9BUM4; Q9Y367; Q9Y4S3;
Q5SSJ5	2.11267e+08		HP1B3_HUMAN	Q5SSJ5	Heterochromatin protein 1-binding protein 3	Name=HP1BP3;	Q5SSJ5; A6NI71; A8K5D7; B3KMZ8; B4E210; Q05BI0; Q5SSJ6; Q5SWC6; Q6PIM9; Q8NDF0; Q9UHY0;
P29590	5.91403e+07		PML_HUMAN	P29590	Protein PML	Name=PML; Synonyms=MYL, PP8675, RNF71, TRIM19;	P29590; E9PBR7; P29591; P29592; P29593; Q00755; Q15959; Q59FP9; Q8WUA0; Q96S41; Q9BPW2; Q9BWP7; Q9BZX6; Q9BZX7; Q9BZX8; Q9BZX9; Q9BZY0; Q9BZY2; Q9BZY3;
Q9UIQ6	6.58769e+07		LCAP_HUMAN	Q9UIQ6	Leucyl-cystinyl aminopeptidase	Name=LNPEP; Synonyms=OTASE;	Q9UIQ6; O00769; Q15145; Q59H76; Q9TNQ2; Q9TNQ3; Q9UIQ7;
Q9H0A0	8.60464e+07		NAT10_HUMAN	Q9H0A0	RNA cytidine acetyltransferase {ECO:0000255|HAMAP-Rule:MF_03211, ECO:0000303|PubMed:25411247}	Name=NAT10 {ECO:0000255|HAMAP-Rule:MF_03211};Synonyms=ALP {ECO:0000303|PubMed:14592445, ECO:0000303|PubMed:17631499},KIAA1709 {ECO:0000303|PubMed:11214970};	Q9H0A0; B4DFD5; E7ESU4; E9PMN9; Q86WK5; Q9C0F4; Q9HA61; Q9NVF2;
O75306	9.40189e+07		NDUS2_HUMAN	O75306	NADH dehydrogenase [ubiquinone] iron-sulfur protein 2, mitochondrial	Name=NDUFS2;	O75306; D3DVG7; J3KPM7; Q5VTW0; Q969P3; Q9UEV3;
O75367	4.12541e+08		H2AY_HUMAN	O75367	Core histone macro-H2A.1	Name=MACROH2A1 {ECO:0000312|HGNC:HGNC:4740};Synonyms=H2AFY {ECO:0000312|HGNC:HGNC:4740};	O75367; O75377; Q503A8; Q7Z5E3; Q96D41; Q9H8P3; Q9UP96;
Q5JTV8	359396		TOIP1_HUMAN	Q5JTV8	Torsin-1A-interacting protein 1	Name=TOR1AIP1; Synonyms=LAP1;	Q5JTV8; A8K630; B0QZ57; Q5JTV6; Q8IZ65; Q9H8Y6; Q9HAJ1; Q9NV52; Q9Y3X5;
Q9UJZ1	1.94665e+08		STML2_HUMAN	Q9UJZ1	Stomatin-like protein 2, mitochondrial	Name=STOML2; Synonyms=SLP2; ORFNames=HSPC108;	Q9UJZ1; B4E1K7; D3DRN3; O60376; Q53G29; Q96FY2; Q9P042;
P12268	4.6702e+07		IMDH2_HUMAN	P12268	Inosine-5'-monophosphate dehydrogenase 2 {ECO:0000303|PubMed:24477477}	Name=IMPDH2 {ECO:0000312|HGNC:HGNC:6053}; Synonyms=IMPD2;	P12268; Q6LEF3;
P98095	1.91765e+07		FBLN2_HUMAN	P98095	Fibulin-2	Name=FBLN2;	P98095; B7Z9C5; Q8IUI0; Q8IUI1;
Q969V3	1.26874e+08		NCLN_HUMAN	Q969V3	Nicalin	Name=NCLN;	Q969V3; D6W613; O75252; Q6FI60; Q6ZMB7; Q8TAT7; Q96H48; Q96IS7; Q9BQH9; Q9BTX4; Q9NPP2;
Q6NZI2	7.17151e+08		CAVN1_HUMAN	Q6NZI2	Caveolae-associated protein 1 {ECO:0000312|HGNC:HGNC:9688}	Name=CAVIN1 {ECO:0000312|HGNC:HGNC:9688}; Synonyms=PTRF; ORFNames=FKSG13;	Q6NZI2; B2RAW7; O00535; Q6GMY1; Q96H74; Q9BT85; Q9HAP4;
Q9NYL9	1.5519e+08		TMOD3_HUMAN	Q9NYL9	Tropomodulin-3	Name=TMOD3;	Q9NYL9; B2R6G7; Q9NT43; Q9NZR0;
P48681	2.13428e+07		NEST_HUMAN	P48681	Nestin	Name=NES; ORFNames=Nbla00170;	P48681; O00552; Q3LIF5; Q5SYZ6;
P29966	8.28403e+07		MARCS_HUMAN	P29966	Myristoylated alanine-rich C-kinase substrate	Name=MARCKS; Synonyms=MACS, PRKCSL;	P29966; E1P560; Q2LA83; Q5TDB7;
Q13308	6.79657e+07		PTK7_HUMAN	Q13308	Inactive tyrosine-protein kinase 7	Name=PTK7; Synonyms=CCK4;	Q13308; A8K974; B7Z477; E9PFZ5; Q13417; Q5T650; Q6IQ54; Q8NFA5; Q8NFA6; Q8NFA7; Q8NFA8;
P53618	5.9124e+07		COPB_HUMAN	P53618	Coatomer subunit beta	Name=COPB1 {ECO:0000312|HGNC:HGNC:2231}; Synonyms=COPB; ORFNames=MSTP026;	P53618; D3DQX0; Q6GTT7; Q9NTK2; Q9UNW7;
P60842	1.24455e+08		IF4A1_HUMAN	P60842	Eukaryotic initiation factor 4A-I	Name=EIF4A1; Synonyms=DDX2A, EIF4A;	P60842; B2R6L8; D3DTP9; J3QLC4; P04765; Q5U018; Q61516;
Q9NTI5	2.12063e+07		PDS5B_HUMAN	Q9NTI5	Sister chromatid cohesion protein PDS5 homolog B	Name=PDS5B;Synonyms=APRIN, AS3 {ECO:0000312|EMBL:AAD22134.2},KIAA0979 {ECO:0000312|EMBL:BAA76823.2};	Q9NTI5; Q5R3S3; Q5W0K8; Q6NSC3; Q8IXT6; Q9H5N8; Q9Y2I5; Q9Y451;
P61106	9.60213e+07		RAB14_HUMAN	P61106	Ras-related protein Rab-14	Name=RAB14;	P61106; B3KR31; P35287; Q5JVD4; Q6Q7K5; Q969L0; Q9UI11;
Q92598	2.77723e+07		HS105_HUMAN	Q92598	Heat shock protein 105 kDa	Name=HSPH1; Synonyms=HSP105, HSP110, KIAA0201;	Q92598; B4DYH1; O95739; Q5TBM6; Q5TBM7; Q5TBM8; Q9UPC4;
Q9BVJ6	3.57277e+07		UT14A_HUMAN	Q9BVJ6	U3 small nucleolar RNA-associated protein 14 homolog A	Name=UTP14A; Synonyms=SDCCAG16;	Q9BVJ6; A8K7A3; A8MVQ1; B4DQ08; E9PEL7; Q5JYF1;
P28290	2.86126e+07		ITPI2_HUMAN	P28290	Protein ITPRID2 {ECO:0000305}	Name=ITPRID2 {ECO:0000312|HGNC:HGNC:11319};Synonyms=CS1 {ECO:0000303|PubMed:1555770}, KIAA1927,KRAP {ECO:0000303|PubMed:14673706}, SSFA2 {ECO:0000312|HGNC:HGNC:11319};	P28290; A8K6T0; Q68DA6; Q7Z7L2; Q8N1L3; Q8N263; Q8N7H2; Q8NEN5; Q96E36; Q96PW1;
Q8NFQ8	4.22599e+07		TOIP2_HUMAN	Q8NFQ8	Torsin-1A-interacting protein 2	Name=TOR1AIP2; Synonyms=IFRG15, LULL1;	Q8NFQ8;
P17844	1.27945e+08		DDX5_HUMAN	P17844	Probable ATP-dependent RNA helicase DDX5	Name=DDX5; Synonyms=G17P1, HELR, HLR1;	P17844; B4DLW8; B5BU21; D3DU32; E7ETL9; O75681; Q53Y61;
P50995	3.61783e+08		ANX11_HUMAN	P50995	Annexin A11	Name=ANXA11; Synonyms=ANX11;	P50995; B4DVE7;
Q13200	5.32447e+07		PSMD2_HUMAN	Q13200	26S proteasome non-ATPase regulatory subunit 2	Name=PSMD2; Synonyms=TRAP2;	Q13200; B4DX07; B4DXY1; E7EW34; E9PCS3; Q12932; Q15321; Q53XQ4; Q96I12;
Q14573	1.48584e+07		ITPR3_HUMAN	Q14573	Inositol 1,4,5-trisphosphate receptor type 3	Name=ITPR3;	Q14573; Q14649; Q5TAQ2;
P09619	5.25218e+07		PGFRB_HUMAN	P09619	Platelet-derived growth factor receptor beta	Name=PDGFRB; Synonyms=PDGFR, PDGFR1;	P09619; B5A957; Q8N5L4;
P55290	61489431		CAD13_HUMAN	P55290	Cadherin-13	Name=CDH13; Synonyms=CDHH;	P55290; A8W476; A8W477; B7Z590; C9JRI6; J3KN62; Q6GTW4; Q8TBX3;
Q13443	6.38872e+07		ADAM9_HUMAN	Q13443	Disintegrin and metalloproteinase domain-containing protein 9	Name=ADAM9; Synonyms=KIAA0021, MCMP, MDC9, MLTNG;	Q13443; B7ZLN7; Q10718; Q8NFM6;
Q15269	2.90521e+07		PWP2_HUMAN	Q15269	Periodic tryptophan protein 2 homolog	Name=PWP2; Synonyms=PWP2H;	Q15269; B2RAG8; Q96A77;
Q92538	4.6304e+07		GBF1_HUMAN	Q92538	Golgi-specific brefeldin A-resistance guanine nucleotide exchange factor 1	Name=GBF1; Synonyms=KIAA0248;	Q92538; Q149P0; Q149P1; Q5VXX3; Q96CK6; Q96HZ3; Q9H473;
Q9Y5S1	1.31775e+08		TRPV2_HUMAN	Q9Y5S1	Transient receptor potential cation channel subfamily V member 2	Name=TRPV2; Synonyms=VRL;	Q9Y5S1; A6NML2; A8K0Z0; Q9Y670;
P16070	7.32757e+08		CD44_HUMAN	P16070	CD44 antigen	Name=CD44; Synonyms=LHR, MDU2, MDU3, MIC4;	P16070; A5YRN9; B6EAT9; D3DR12; D3DR13; O95370; P22511; Q04858; Q13419; Q13957; Q13958; Q13959; Q13960; Q13961; Q13967; Q13968; Q13980; Q15861; Q16064; Q16065; Q16066; Q16208; Q16522; Q86T72; Q86Z27; Q8N694; Q92493; Q96J24; Q9H5A5; Q9UC28; Q9UC29; Q9UC30; Q9UCB0; Q9UJ36;
P14868	7.44107e+07		SYDC_HUMAN	P14868	Aspartate--tRNA ligase, cytoplasmic {ECO:0000305}	Name=DARS1 {ECO:0000312|HGNC:HGNC:2678}; Synonyms=DARS; ORFNames=PIG40;	P14868; A8K3J2; D3DP77; Q2TNI3; Q32Q69; Q53HV4; Q53YC5; Q68CR9; Q9BW52;
P13489	5.40546e+07		RINI_HUMAN	P13489	Ribonuclease inhibitor	Name=RNH1; Synonyms=PRI, RNH;	P13489; Q8IZK8; Q96FD7; Q9BQ80; Q9UDK6;
Q01813	4.95811e+07		PFKAP_HUMAN	Q01813	ATP-dependent 6-phosphofructokinase, platelet type {ECO:0000255|HAMAP-Rule:MF_03184}	Name=PFKP; Synonyms=PFKF;	Q01813; B3KS15; Q5VSR7; Q5VSR8;
Q99832	6.9719e+07		TCPH_HUMAN	Q99832	T-complex protein 1 subunit eta	Name=CCT7; Synonyms=CCTH, NIP7-1;	Q99832; A8K7E6; A8MWI8; B7WNW9; B7Z4T9; B7Z4Z7; O14871; Q6FI26;
P12236	7.86455e+07		ADT3_HUMAN	P12236	ADP/ATP translocase 3 {ECO:0000305}	Name=SLC25A6 {ECO:0000312|HGNC:HGNC:10992};Synonyms=AAC3 {ECO:0000303|PubMed:31341297},ANT3 {ECO:0000303|PubMed:8486369}; ORFNames=CDABP0051 {ECO:0000303|Ref.2};	P12236; Q96C49;
Q15717	1.37365e+08		ELAV1_HUMAN	Q15717	ELAV-like protein 1	Name=ELAVL1; Synonyms=HUR;	Q15717; B4DVB8; Q53XN6; Q9BTT1;
P08240	1.17959e+08		SRPRA_HUMAN	P08240	Signal recognition particle receptor subunit alpha	Name=SRPRA {ECO:0000312|HGNC:HGNC:11307}; Synonyms=SRPR;	P08240; A6NIB3; B2R5Z8; B4E0H3; E9PJS4; Q9BVJ4;
Q99623	1.3207e+09		PHB2_HUMAN	Q99623	Prohibitin-2	Name=PHB2 {ECO:0000312|EMBL:AAH14766.1, ECO:0000312|HGNC:HGNC:30306};Synonyms=BAP {ECO:0000312|EMBL:AAB51324.1},REA {ECO:0000312|EMBL:AAD38042.1};	Q99623; B4DP75; Q2YDA4; Q7KYU3; Q92978;
Q14258	3.35713e+07		TRI25_HUMAN	Q14258	E3 ubiquitin/ISG15 ligase TRIM25	Name=TRIM25; Synonyms=EFP {ECO:0000303|PubMed:8248217}, RNF147, ZNF147;	Q14258;
O75976	4.52306e+07		CBPD_HUMAN	O75976	Carboxypeptidase D	Name=CPD;	O75976; B7Z7T9; B7ZAU4; F5GZH6; O15377; Q86SH9; Q86XE6;
Q9Y230	5.5925e+07		RUVB2_HUMAN	Q9Y230	RuvB-like 2	Name=RUVBL2; Synonyms=INO80J, TIP48, TIP49B; ORFNames=CGI-46;	Q9Y230; B3KQ59; E7ETE5; Q6FIB9; Q6PK27; Q9Y361;
Q15084	1.39383e+08		PDIA6_HUMAN	Q15084	Protein disulfide-isomerase A6	Name=PDIA6; Synonyms=ERP5, P5, TXNDC7;	Q15084; B3KY95; B5MCQ5; B7Z254; B7Z4M8; F8WA83; Q53RC7; Q6ZSH5; Q99778;
O14617	3.52993e+07		AP3D1_HUMAN	O14617	AP-3 complex subunit delta-1	Name=AP3D1; ORFNames=PRO0039;	O14617; O00202; O75262; Q59HF5; Q96G11; Q9H3C6;
Q32P28	6.29702e+07		P3H1_HUMAN	Q32P28	Prolyl 3-hydroxylase 1 {ECO:0000312|HGNC:HGNC:19316}	Name=P3H1 {ECO:0000312|HGNC:HGNC:19316};Synonyms=GROS1 {ECO:0000303|PubMed:10951563},LEPRE1 {ECO:0000250|UniProtKB:Q9R1J8}; ORFNames=PSEC0109;	Q32P28; Q7KZR4; Q96BR8; Q96SK8; Q96SL5; Q96SN3; Q9H6K3; Q9HC86; Q9HC87;
P27816	5.88881e+07		MAP4_HUMAN	P27816	Microtubule-associated protein 4	Name=MAP4;	P27816; Q13082; Q59FT2; Q68D74; Q6ZUW9; Q86V26; Q96A76; Q96NS9;
P13797	6.29069e+07		PLST_HUMAN	P13797	Plastin-3	Name=PLS3;	P13797; A8K579; B1AQ09; B4DGB4; B7Z6M1; Q86YI6;
Q9Y696	5.92009e+07		CLIC4_HUMAN	Q9Y696	Chloride intracellular channel protein 4	Name=CLIC4;	Q9Y696; Q9UFW9; Q9UQJ6;
O15042	8.4584e+07		SR140_HUMAN	O15042	U2 snRNP-associated SURP motif-containing protein	Name=U2SURP; Synonyms=KIAA0332, SR140;	O15042; A0PJ60; Q0D2M1; Q2NKQ7; Q9BR70;
Q6ZNB6	1.39335e+07		NFXL1_HUMAN	Q6ZNB6	NF-X1-type zinc finger protein NFXL1	Name=NFXL1; Synonyms=OZFP;	Q6ZNB6; B1Q2K1; Q86VG1; Q8WVH1;
P34932	2.86484e+07		HSP74_HUMAN	P34932	Heat shock 70 kDa protein 4	Name=HSPA4; Synonyms=APG2;	P34932; O95756; Q2TAL4; Q9BUK9;
Q96I24	7.00903e+07		FUBP3_HUMAN	Q96I24	Far upstream element-binding protein 3	Name=FUBP3; Synonyms=FBP3;	Q96I24; A3KFK8; A3KFL0; Q92946; Q9BVB6;
P00533	3.47694e+07		EGFR_HUMAN	P00533	Epidermal growth factor receptor {ECO:0000305}	Name=EGFR {ECO:0000312|HGNC:HGNC:3236}; Synonyms=ERBB, ERBB1, HER1;	P00533; O00688; O00732; P06268; Q14225; Q68GS5; Q92795; Q9BZS2; Q9GZX1; Q9H2C9; Q9H3C9; Q9UMD7; Q9UMD8; Q9UMG5;
P17480	8.88965e+07		UBF1_HUMAN	P17480	Nucleolar transcription factor 1	Name=UBTF; Synonyms=UBF, UBF1;	P17480; A8K6R8;
Q15046	6.34374e+07		SYK_HUMAN	Q15046	Lysine--tRNA ligase	Name=KARS1 {ECO:0000312|HGNC:HGNC:6215}; Synonyms=KARS, KIAA0070;	Q15046; A8MSK1; D3DUK4; O14946; Q96J25; Q9HB23;
P36957	3.08128e+08		ODO2_HUMAN	P36957	Dihydrolipoyllysine-residue succinyltransferase component of 2-oxoglutarate dehydrogenase complex, mitochondrial	Name=DLST; Synonyms=DLTS;	P36957; B7Z5W8; E7ESY5; Q7LDY7; Q9BQ32;
P46087	9.79161e+07		NOP2_HUMAN	P46087	Probable 28S rRNA (cytosine(4447)-C(5))-methyltransferase	Name=NOP2; Synonyms=NOL1, NSUN1;	P46087; A1A4Z3; B3KPD6; Q05BA7; Q0P5S5; Q3KQS4; Q58F30;
P31943	1.27476e+08		HNRH1_HUMAN	P31943	Heterogeneous nuclear ribonucleoprotein H	Name=HNRNPH1; Synonyms=HNRPH, HNRPH1;	P31943; B3KW86; D3DWQ2; Q6IBM4;
Q13740	9.13059e+07		CD166_HUMAN	Q13740	CD166 antigen	Name=ALCAM; Synonyms=MEMD {ECO:0000303|PubMed:9502422};	Q13740; B2RNS3; B4DTU0; O60892; Q1HGM8; Q1HGM9; Q6PEY4; Q6ZS95;
Q8TDD1	2.40629e+07		DDX54_HUMAN	Q8TDD1	ATP-dependent RNA helicase DDX54	Name=DDX54;	Q8TDD1; Q86YT8; Q9BRZ1;
Q9UJS0	8.33432e+07		CMC2_HUMAN	Q9UJS0	Calcium-binding mitochondrial carrier protein Aralar2	Name=SLC25A13; Synonyms=ARALAR2;	Q9UJS0; O14566; O14575; Q546F9; Q9NZW1; Q9UNI7;
Q12907	2.48438e+08		LMAN2_HUMAN	Q12907	Vesicular integral-membrane protein VIP36	Name=LMAN2; Synonyms=C5orf8;	Q12907; Q53HH1;
P50416	8.94107e+07		CPT1A_HUMAN	P50416	Carnitine O-palmitoyltransferase 1, liver isoform	Name=CPT1A; Synonyms=CPT1;	P50416; Q8TCU0; Q9BWK0;
O75396	1.72872e+08		SC22B_HUMAN	O75396	Vesicle-trafficking protein SEC22b	Name=SEC22B; Synonyms=SEC22L1;	O75396; A8K1G0;
Q9Y6N5	2.12594e+08		SQOR_HUMAN	Q9Y6N5	Sulfide:quinone oxidoreductase, mitochondrial {ECO:0000305}	Name=SQOR {ECO:0000312|HGNC:HGNC:20390};Synonyms=SQRDL {ECO:0000312|HGNC:HGNC:20390}; ORFNames=CGI-44;	Q9Y6N5; Q9UQM8;
Q9H4L5	2.22416e+07		OSBL3_HUMAN	Q9H4L5	Oxysterol-binding protein-related protein 3	Name=OSBPL3; Synonyms=KIAA0704, ORP3, OSBP3;	Q9H4L5; A4D167; A4D168; A4D169; A4D170; A4D171; A4D172; B8ZZ79; B8ZZP0; O14591; O43357; O43358; Q8N702; Q8N703; Q8N704; Q8NFH0; Q8NFH1; Q8NI12; Q8NI13; Q9BZF4; Q9UED6;
P42285	2.66127e+07		MTREX_HUMAN	P42285	Exosome RNA helicase MTR4 {ECO:0000305}	Name=MTREX {ECO:0000312|HGNC:HGNC:18734};Synonyms=DOB1 {ECO:0000303|PubMed:16782053}, KIAA0052,MTR4 {ECO:0000303|PubMed:26456651}, SKIV2L2;	P42285; Q2M386; Q6MZZ8; Q6P170; Q8N5R0; Q8TAG2;
O94905	2.06007e+08		ERLN2_HUMAN	O94905	Erlin-2	Name=ERLIN2; Synonyms=C8orf2, SPFH2; ORFNames=UNQ2441/PRO5003/PRO9924;	O94905; A0JLQ1; A8K5S9; B4DM38; D3DSW0; Q6NW21; Q86VS6; Q86W49;
Q9UQ80	1.07219e+08		PA2G4_HUMAN	Q9UQ80	Proliferation-associated protein 2G4	Name=PA2G4; Synonyms=EBP1;	Q9UQ80; O43846; Q9UM59;
Q13263	3.82447e+07		TIF1B_HUMAN	Q13263	Transcription intermediary factor 1-beta	Name=TRIM28; Synonyms=KAP1, RNF96, TIF1B;	Q13263; O00677; Q7Z632; Q93040; Q96IM1;
Q9UKM9	1.69752e+08		RALY_HUMAN	Q9UKM9	RNA-binding protein Raly	Name=RALY; Synonyms=HNRPCL2, P542;	Q9UKM9; Q14621; Q2M365; Q5QPL8; Q9BQX6; Q9UJE3;
Q14247	4.22787e+07		SRC8_HUMAN	Q14247	Src substrate cortactin	Name=CTTN; Synonyms=EMS1;	Q14247; Q8N707; Q96H99;
O14936	3.94005e+07		CSKP_HUMAN	O14936	Peripheral plasma membrane protein CASK	Name=CASK; Synonyms=LIN2;	O14936; A6NES1; B7ZKY0; O43215; Q17RI4; Q59HA0; Q5VT16; Q5VT17; Q5VT18; Q5VT19; Q66T42; Q9BYH6; Q9NYB2; Q9NYB3;
Q9C0J8	1.01917e+07		WDR33_HUMAN	Q9C0J8	pre-mRNA 3' end processing protein WDR33	Name=WDR33; Synonyms=WDC146 {ECO:0000303|PubMed:11162572};	Q9C0J8; Q05DP8; Q53FG9; Q587J1; Q69YF7; Q6NUQ0; Q9NUL1;
P54652	1.86976e+07		HSP72_HUMAN	P54652	Heat shock-related 70 kDa protein 2	Name=HSPA2;	P54652; Q15508; Q53XM3; Q9UE78;
Q15365	1.3951e+08		PCBP1_HUMAN	Q15365	Poly(rC)-binding protein 1	Name=PCBP1;	Q15365; Q13157; Q14975;
P62829	2.8866e+08		RL23_HUMAN	P62829	60S ribosomal protein L23	Name=RPL23;	P62829; P23131; P24048; Q29246; Q3SWV7; Q6P5S1;
Q14692	2.81898e+07		BMS1_HUMAN	Q14692	Ribosome biogenesis protein BMS1 homolog	Name=BMS1; Synonyms=BMS1L, KIAA0187;	Q14692; Q5QPT5; Q86XJ9;
O95816	1.80401e+08		BAG2_HUMAN	O95816	BAG family molecular chaperone regulator 2	Name=BAG2;	O95816; B4DXE2; Q08AS9; Q6FID0;
Q04695	7.9838e+06		K1C17_HUMAN	Q04695	Keratin, type I cytoskeletal 17	Name=KRT17;	Q04695; A5Z1M9; A5Z1N0; A5Z1N1; A5Z1N2; A6NDV6; A6NKQ2; Q6IP98; Q8N1P6;
Q16698	3.51161e+08		DECR_HUMAN	Q16698	2,4-dienoyl-CoA reductase [(3E)-enoyl-CoA-producing], mitochondrial	Name=DECR1; Synonyms=DECR, SDR18C1;	Q16698; B7Z6B8; Q2M304; Q93085;
O60488	2.54679e+07		ACSL4_HUMAN	O60488	Long-chain-fatty-acid--CoA ligase 4 {ECO:0000305}	Name=ACSL4; Synonyms=ACS4, FACL4, LACS4;	O60488; D3DUY2; O60848; O60849; Q5JWV8;
P26640	2.29687e+07		SYVC_HUMAN	P26640	Valine--tRNA ligase	Name=VARS1 {ECO:0000312|HGNC:HGNC:12651}; Synonyms=G7A, VARS, VARS2;	P26640; B0V1N1; B4DZ61; Q5JQ90; Q96E77; Q9UQM2;
Q53GS9	3.98315e+07		SNUT2_HUMAN	Q53GS9	U4/U6.U5 tri-snRNP-associated protein 2	Name=USP39; ORFNames=CGI-21, HSPC332, PRO2855;	Q53GS9; A8K086; B3KM40; B4DHT4; D6W5L4; G5E9H0; Q6NX47; Q96RK9; Q9BV89; Q9H381; Q9P050; Q9Y310;
P46459	1.06677e+08		NSF_HUMAN	P46459	Vesicle-fusing ATPase	Name=NSF;	P46459; A8K2D9; B4DFA2; Q8N6D7; Q9UKZ2;
Q99613	4.44806e+07		EIF3C_HUMAN	Q99613	Eukaryotic translation initiation factor 3 subunit C {ECO:0000255|HAMAP-Rule:MF_03002}	Name=EIF3C {ECO:0000255|HAMAP-Rule:MF_03002};Synonyms=EIF3S8 {ECO:0000255|HAMAP-Rule:MF_03002};	Q99613; A8K7Z0; B2RXG3; B4E1D5; H3BRV0; O00215; Q9BW98;
Q9NZV1	4.36691e+07		CRIM1_HUMAN	Q9NZV1	Cysteine-rich motor neuron 1 protein	Name=CRIM1; Synonyms=S52; ORFNames=UNQ1886/PRO4330;	Q9NZV1; Q2M2G4; Q59GH0; Q7LCQ5; Q9H318;
P18084	3.18756e+07		ITB5_HUMAN	P18084	Integrin beta-5	Name=ITGB5;	P18084; B0LPF8; B2RD70;
Q9Y2D5	3.19338e+07		AKAP2_HUMAN	Q9Y2D5	A-kinase anchor protein 2	Name=AKAP2; Synonyms=KIAA0920, PRKA2;	Q9Y2D5; B1ALX9; B2RTU4; B3KQ00; B4DTZ2; B7ZW07; B9EJB5; Q9UG26;
Q2TAY7	5.39343e+07		SMU1_HUMAN	Q2TAY7	WD40 repeat-containing protein SMU1	Name=SMU1;	Q2TAY7; B4E3L0; Q9BU59; Q9HA96; Q9NVD1;
Q6ZXV5	5.37683e+07		TMTC3_HUMAN	Q6ZXV5	Protein O-mannosyl-transferase TMTC3 {ECO:0000305}	Name=TMTC3 {ECO:0000312|HGNC:HGNC:26899};	Q6ZXV5; Q5CZ86; Q5H9T6; Q68DQ6; Q68DX0; Q7Z332; Q8NC50;
P32189	5.22436e+07		GLPK_HUMAN	P32189	Glycerol kinase	Name=GK;	P32189; A6NJP5; B2R833; Q6IQ27; Q8IVR5; Q9UMP0; Q9UMP1;
P18031	9.53297e+07		PTN1_HUMAN	P18031	Tyrosine-protein phosphatase non-receptor type 1	Name=PTPN1; Synonyms=PTP1B;	P18031; Q5TGD8; Q9BQV9; Q9NQQ4;
P49411	1.1529e+08		EFTU_HUMAN	P49411	Elongation factor Tu, mitochondrial	Name=TUFM;	P49411; O15276;
O75489	1.45271e+08		NDUS3_HUMAN	O75489	NADH dehydrogenase [ubiquinone] iron-sulfur protein 3, mitochondrial	Name=NDUFS3;	O75489; B2R9J1; B4DFM8; Q9UNQ8;
P05141	2.54787e+09		ADT2_HUMAN	P05141	ADP/ATP translocase 2 {ECO:0000305}	Name=SLC25A5 {ECO:0000312|HGNC:HGNC:10991};Synonyms=AAC2 {ECO:0000250|UniProtKB:P51881},ANT2 {ECO:0000303|PubMed:8918809};	P05141; B2RCV1; O43350;
Q96TA1	1.6353e+08		NIBA2_HUMAN	Q96TA1	Protein Niban 2 {ECO:0000305}	Name=NIBAN2 {ECO:0000312|HGNC:HGNC:25282};Synonyms=C9orf88, FAM129B {ECO:0000303|PubMed:21148485};	Q96TA1; Q4LE55; Q5VVW6; Q5VVW7; Q9BUS2; Q9NT35;
P51572	2.2105e+08		BAP31_HUMAN	P51572	B-cell receptor-associated protein 31	Name=BCAP31; Synonyms=BAP31 {ECO:0000303|PubMed:25854864}, DXS1357E;	P51572; B3KQ79; D3DWV5; Q13836; Q96CF0;
Q9Y4W6	9.21048e+07		AFG32_HUMAN	Q9Y4W6	AFG3-like protein 2 {ECO:0000305}	Name=AFG3L2 {ECO:0000312|HGNC:HGNC:315};	Q9Y4W6; Q6P1L0;
Q13724	1.67229e+08		MOGS_HUMAN	Q13724	Mannosyl-oligosaccharide glucosidase	Name=MOGS; Synonyms=GCS1;	Q13724; A8K938; F5H6D0; Q17RN9; Q8TCT5;
Q99590	8.9666e+06		SCAFB_HUMAN	Q99590	Protein SCAF11	Name=SCAF11; Synonyms=CASP11, SFRS2IP, SIP1, SRSF2IP;	Q99590; A6NEU9; A6NLW5; Q8IW59;
O75746	1.02815e+08		CMC1_HUMAN	O75746	Calcium-binding mitochondrial carrier protein Aralar1	Name=SLC25A12; Synonyms=ARALAR1;	O75746; B3KR64; Q96AM8;
O60664	1.09902e+08		PLIN3_HUMAN	O60664	Perilipin-3	Name=PLIN3; Synonyms=M6PRBP1, TIP47;	O60664; A8K4Y9; K7EQF4; Q53G77; Q9BS03; Q9UBD7; Q9UP92;
Q9BUJ2	4.16318e+07		HNRL1_HUMAN	Q9BUJ2	Heterogeneous nuclear ribonucleoprotein U-like protein 1	Name=HNRNPUL1; Synonyms=E1BAP5, HNRPUL1;	Q9BUJ2; B3KMW7; O76022; Q6ZSZ0; Q7L8P4; Q8N6Z4; Q96G37; Q9HAL3; Q9UG75;
O60568	4.00165e+07		PLOD3_HUMAN	O60568	Multifunctional procollagen lysine hydroxylase and glycosyltransferase LH3	Name=PLOD3;	O60568; B2R6W6; Q540C3;
P17987	1.0079e+08		TCPA_HUMAN	P17987	T-complex protein 1 subunit alpha	Name=TCP1; Synonyms=CCT1, CCTA;	P17987; E1P5B2; Q15556; Q5TCM3;
P61158	1.06297e+08		ARP3_HUMAN	P61158	Actin-related protein 3	Name=ACTR3; Synonyms=ARP3;	P61158; P32391; Q53QM2;
Q9UH99	2.02003e+07		SUN2_HUMAN	Q9UH99	SUN domain-containing protein 2	Name=SUN2 {ECO:0000312|HGNC:HGNC:14210};Synonyms=FRIGG, KIAA0668, RAB5IP, UNC84B;	Q9UH99; B0QY62; O75156; Q2NKN8; Q2T9F7; Q504T5; Q6B4H1; Q7Z3E3;
P62136	7.89327e+07		PP1A_HUMAN	P62136	Serine/threonine-protein phosphatase PP1-alpha catalytic subunit	Name=PPP1CA; Synonyms=PPP1A;	P62136; A6NNR3; B2R908; P08129; P20653; P22802; Q07161;
Q9H5V8	7.87055e+07		CDCP1_HUMAN	Q9H5V8	CUB domain-containing protein 1	Name=CDCP1; Synonyms=TRASK; ORFNames=UNQ2486/PRO5773;	Q9H5V8; Q49UB4; Q6NT71; Q6U9Y2; Q8WU91; Q96QU7; Q9H676; Q9H8C2;
Q96T23	1.95698e+07		RSF1_HUMAN	Q96T23	Remodeling and spacing factor 1	Name=RSF1; Synonyms=HBXAP, XAP8;	Q96T23; Q86X86; Q9H3L8; Q9NVZ8; Q9NYU0;
P49448	2.43397e+06		DHE4_HUMAN	P49448	Glutamate dehydrogenase 2, mitochondrial	Name=GLUD2; Synonyms=GLUDP1;	P49448; B2R8G0; Q9UDQ4;
O76021	1.90411e+08		RL1D1_HUMAN	O76021	Ribosomal L1 domain-containing protein 1	Name=RSL1D1; Synonyms=CATX11, CSIG {ECO:0000303|PubMed:18678645}, PBK1;ORFNames=L12;	O76021; B4DJ58; D3DUG7; Q2M1T7; Q6PL22; Q8IWS7; Q8WUZ1; Q9HDA9; Q9Y3Z9;
Q8NI27	3.19383e+07		THOC2_HUMAN	Q8NI27	THO complex subunit 2	Name=THOC2; Synonyms=CXorf3;	Q8NI27; A6NM50; Q5JZ12; Q6IN92; Q9H8I6;
P50552	2.46211e+07		VASP_HUMAN	P50552	Vasodilator-stimulated phosphoprotein	Name=VASP;	P50552; B2RBT9; Q6PIZ1; Q93035;
Q5JRA6	2.73223e+07		TGO1_HUMAN	Q5JRA6	Transport and Golgi organization protein 1 homolog {ECO:0000305}	Name=MIA3 {ECO:0000312|HGNC:HGNC:24008};Synonyms=KIAA0268 {ECO:0000312|EMBL:BAA13448.1},TANGO {ECO:0000303|PubMed:15183315}; ORFNames=UNQ6077/PRO20088;	Q5JRA6; A8K2S0; A8MT05; A8MT13; B7Z430; Q14083; Q3S4X3; Q5JRA5; Q5JRB0; Q5JRB1; Q5JRB2; Q6UVY8; Q86Y60; Q8N8M5; Q92580;
P48634	9.28266e+06		PRC2A_HUMAN	P48634	Protein PRRC2A	Name=PRRC2A; Synonyms=BAT2, G2;	P48634; B0UX77; B0UZE9; B0UZL3; O95875; Q05BK4; Q4LE37; Q5SQ29; Q5SQ30; Q5ST84; Q5STX6; Q5STX7; Q68DW9; Q6P9P7; Q6PIN1; Q8MGQ9; Q96QC6;
Q8NBJ5	7.43217e+07		GT251_HUMAN	Q8NBJ5	Procollagen galactosyltransferase 1	Name=COLGALT1; Synonyms=GLT25D1; ORFNames=PSEC0241;	Q8NBJ5; Q8NC64;
Q12789	1.40139e+07		TF3C1_HUMAN	Q12789	General transcription factor 3C polypeptide 1	Name=GTF3C1;	Q12789; B2RP21; Q12838; Q6DKN9; Q9Y4W9;
O43166	1.20684e+08		SI1L1_HUMAN	O43166	Signal-induced proliferation-associated 1-like protein 1	Name=SIPA1L1; Synonyms=E6TP1, KIAA0440;	O43166; J3KP19; O95321; Q9UDU4; Q9UNU4;
P31939	2.49713e+07		PUR9_HUMAN	P31939	Bifunctional purine biosynthesis protein ATIC	Name=ATIC {ECO:0000312|HGNC:HGNC:794}; Synonyms=PURH; ORFNames=OK/SW-cl.86;	P31939; A8K202; E9PBU3; Q13856; Q53S28;
P24539	4.15694e+08		AT5F1_HUMAN	P24539	ATP synthase F(0) complex subunit B1, mitochondrial {ECO:0000305}	Name=ATP5PB {ECO:0000312|HGNC:HGNC:840}; Synonyms=ATP5F1;	P24539; Q9BQ68; Q9BRU8;
O43493	1.00861e+08		TGON2_HUMAN	O43493	Trans-Golgi network integral membrane protein 2 {ECO:0000305}	Name=TGOLN2 {ECO:0000312|HGNC:HGNC:15450}; Synonyms=TGN46, TGN51;	O43493; B2R686; B8ZZ88; D6W5K3; F8W8W7; F8WBK2; J3KQ45; O15282; O43492; O43499; O43500; O43501; Q53G68; Q53GV2; Q6MZV1; Q6ZTM7; Q8N6T8; Q92760; Q96QL2;
Q13123	4.05316e+07		RED_HUMAN	Q13123	Protein Red {ECO:0000303|PubMed:10216252}	Name=IK; Synonyms=RED {ECO:0000303|PubMed:10216252}, RER;	Q13123; Q6IPD8;
Q13895	3.20296e+07		BYST_HUMAN	Q13895	Bystin {ECO:0000305}	Name=BYSL {ECO:0000312|HGNC:HGNC:1157};Synonyms=ENP1 {ECO:0000303|PubMed:26711351};	Q13895; Q6P5W4; Q86W44; Q96IP8;
Q9NZN4	1.33592e+08		EHD2_HUMAN	Q9NZN4	EH domain-containing protein 2 {ECO:0000305}	Name=EHD2 {ECO:0000312|HGNC:HGNC:3243};Synonyms=PAST2 {ECO:0000312|HGNC:HGNC:3243};	Q9NZN4; B2RDH9; B4DNU6; Q96CB6;
P98194	3.87692e+07		AT2C1_HUMAN	P98194	Calcium-transporting ATPase type 2C member 1	Name=ATP2C1 {ECO:0000303|PubMed:10615129, ECO:0000312|HGNC:HGNC:13211};Synonyms=KIAA1347, PMR1L; ORFNames=HUSSY-28;	P98194; B2RAT7; B4DSW3; B7Z3X9; G3XAH8; G8JLN9; O76005; Q86V72; Q86V73; Q8N6V1; Q8NCJ7;
P62701	5.65645e+08		RS4X_HUMAN	P62701	40S ribosomal protein S4, X isoform	Name=RPS4X; Synonyms=CCG2, RPS4, SCAR;	P62701; P12631; P12750; P27576; P55831; Q14727; Q6IPY4;
Q16658	6.60969e+07		FSCN1_HUMAN	Q16658	Fascin	Name=FSCN1; Synonyms=FAN1, HSN, SNL;	Q16658; A6NI89; B2RE97; Q96IC5; Q96IH1; Q9BRF1;
Q9BVP2	4.42908e+07		GNL3_HUMAN	Q9BVP2	Guanine nucleotide-binding protein-like 3	Name=GNL3; Synonyms=E2IG3, NS;	Q9BVP2; B2RDC1; Q5PU80; Q96SV6; Q96SV7; Q9UJY0;
Q02413	1.52729e+07		DSG1_HUMAN	Q02413	Desmoglein-1	Name=DSG1; Synonyms=CDHF4;	Q02413; B7Z845;
P12235	1.7839e+07		ADT1_HUMAN	P12235	ADP/ATP translocase 1 {ECO:0000305}	Name=SLC25A4 {ECO:0000303|PubMed:25732997, ECO:0000312|HGNC:HGNC:10990};Synonyms=AAC1 {ECO:0000250|UniProtKB:P48962},ANT1 {ECO:0000303|PubMed:2823266};	P12235; D3DP59;
P05091	7.68068e+07		ALDH2_HUMAN	P05091	Aldehyde dehydrogenase, mitochondrial	Name=ALDH2; Synonyms=ALDM;	P05091; B4DW54; E7EUE5; Q03639; Q6IB13; Q6IV71;
P29401	3.9715e+07		TKT_HUMAN	P29401	Transketolase	Name=TKT;	P29401; A8K089; B4DE31; E7EPA7; Q8TBA3; Q96HH3;
P50991	7.6053e+07		TCPD_HUMAN	P50991	T-complex protein 1 subunit delta	Name=CCT4; Synonyms=CCTD, SRB;	P50991; B2R6I3; B7Z8B1; F5H5W3; O14870; Q53QP9; Q96C51;
Q9UNX4	3.03509e+07		WDR3_HUMAN	Q9UNX4	WD repeat-containing protein 3	Name=WDR3;	Q9UNX4;
Q86VY9	4.69069e+07		T200A_HUMAN	Q86VY9	Transmembrane protein 200A	Name=TMEM200A; Synonyms=KIAA1913; ORFNames=HBE61;	Q86VY9; Q96PX5;
Q9Y3I0	1.45766e+08		RTCB_HUMAN	Q9Y3I0	RNA-splicing ligase RtcB homolog {ECO:0000255|HAMAP-Rule:MF_03144, ECO:0000305}	Name=RTCB {ECO:0000255|HAMAP-Rule:MF_03144}; Synonyms=C22orf28;ORFNames=HSPC117;	Q9Y3I0; B2R6A8; Q6IAI0; Q9BWL4; Q9NTH1; Q9P037; Q9P0J3;
Q14684	2.92669e+07		RRP1B_HUMAN	Q14684	Ribosomal RNA processing protein 1 homolog B	Name=RRP1B; Synonyms=KIAA0179;	Q14684; Q8TBZ4;
P61019	1.526e+08		RAB2A_HUMAN	P61019	Ras-related protein Rab-2A	Name=RAB2A; Synonyms=RAB2;	P61019; B2R5W8; B4DMQ5; P08886;
Q03701	2.07914e+07		CEBPZ_HUMAN	Q03701	CCAAT/enhancer-binding protein zeta	Name=CEBPZ; Synonyms=CBF2;	Q03701; Q8NE75;
P21912	1.90725e+08		SDHB_HUMAN	P21912	Succinate dehydrogenase [ubiquinone] iron-sulfur subunit, mitochondrial	Name=SDHB; Synonyms=SDH, SDH1;	P21912; B2R545; Q0QEY7; Q9NQ12;
O14974	1.96074e+07		MYPT1_HUMAN	O14974	Protein phosphatase 1 regulatory subunit 12A	Name=PPP1R12A {ECO:0000312|HGNC:HGNC:7618};Synonyms=MBS, MYPT1 {ECO:0000305};	O14974; B4DZ09; F8VWB4; Q2NKL4; Q569H0; Q86WU3; Q8NFR6; Q9BYH0;
Q70UQ0	3.9286e+08		IKIP_HUMAN	Q70UQ0	Inhibitor of nuclear factor kappa-B kinase-interacting protein	Name=IKBIP; Synonyms=IKIP;	Q70UQ0; Q6ZWH4; Q70UP9; Q86V91; Q96ND2;
O43852	1.22443e+08		CALU_HUMAN	O43852	Calumenin	Name=CALU;	O43852; B3KPG9; D6QS48; D6QS49; D6QS50; D6QS51; D6QS52; D6QS53; D6QS54; D6QS55; D6QS56; D6QS57; D6QS58; D6QS59; F5H1Q9; F5H879; O60456; Q6FHB9; Q96RL3; Q9NR43;
Q9HCU0	3.67796e+07		CD248_HUMAN	Q9HCU0	Endosialin	Name=CD248; Synonyms=CD164L1, TEM1;	Q9HCU0; Q2M2V5; Q3SX55; Q96KB6;
O60832	6.24018e+07		DKC1_HUMAN	O60832	H/ACA ribonucleoprotein complex subunit DKC1	Name=DKC1 {ECO:0000312|HGNC:HGNC:2890}; Synonyms=NOLA4;	O60832; F5BSB3; O43845; Q96G67; Q9Y505;
P78357	4.52155e+07		CNTP1_HUMAN	P78357	Contactin-associated protein 1	Name=CNTNAP1; Synonyms=CASPR, NRXN4;	P78357;
Q13488	1.08836e+08		VPP3_HUMAN	Q13488	V-type proton ATPase 116 kDa subunit a3	Name=TCIRG1; Synonyms=ATP6N1C, ATP6V0A3;	Q13488; O75877; Q8WVC5;
Q7L576	2.50258e+07		CYFP1_HUMAN	Q7L576	Cytoplasmic FMR1-interacting protein 1	Name=CYFIP1 {ECO:0000312|HGNC:HGNC:13759};Synonyms=KIAA0068 {ECO:0000312|EMBL:BAA07552.1};	Q7L576; A8K6D9; Q14467; Q5IED0; Q6ZSX1; Q9BSD9; Q9BVC7;
Q99959	1.82376e+07		PKP2_HUMAN	Q99959	Plakophilin-2	Name=PKP2;	Q99959; A0AV37; B8QFA1; B8QGS6; B8QGS7; D3DUW9; Q4VC01; Q99960;
Q07666	7.99591e+07		KHDR1_HUMAN	Q07666	KH domain-containing, RNA-binding, signal transduction-associated protein 1	Name=KHDRBS1 {ECO:0000312|HGNC:HGNC:18116};Synonyms=SAM68 {ECO:0000303|PubMed:1374686};	Q07666; D3DPP3; Q6PJX7; Q8NB97; Q99760;
P78347	2.54083e+07		GTF2I_HUMAN	P78347	General transcription factor II-I	Name=GTF2I; Synonyms=BAP135, WBSCR6;	P78347; O14743; O15359; O43546; O43588; O43589; Q75M85; Q75M86; Q75M87; Q75M88; Q86U51; Q9BSZ4;
P00558	1.43677e+08		PGK1_HUMAN	P00558	Phosphoglycerate kinase 1	Name=PGK1; Synonyms=PGKA; ORFNames=MIG10, OK/SW-cl.110;	P00558; A8K4W6; B7Z7A9; Q5J7W1; Q6IBT6; Q8NI87;
Q08945	5.23776e+07		SSRP1_HUMAN	Q08945	FACT complex subunit SSRP1	Name=SSRP1; Synonyms=FACT80;	Q08945; Q5BJG8;
P40189	7.32055e+07		IL6RB_HUMAN	P40189	Interleukin-6 receptor subunit beta {ECO:0000305}	Name=IL6ST {ECO:0000312|HGNC:HGNC:6021};	P40189; A0N0L4; Q5FC04; Q9UQ41;
P62081	1.36767e+08		RS7_HUMAN	P62081	40S ribosomal protein S7	Name=RPS7;	P62081; P23821; P24818; Q57Z92; Q6IPH1;
Q9P0L0	1.56205e+08		VAPA_HUMAN	Q9P0L0	Vesicle-associated membrane protein-associated protein A	Name=VAPA; Synonyms=VAP33;	Q9P0L0; A6NDZ0; D3DUI3; O75453; Q5U0E7; Q9UBZ2;
P17655	4.79923e+07		CAN2_HUMAN	P17655	Calpain-2 catalytic subunit	Name=CAPN2; Synonyms=CANPL2;	P17655; A6NDG7; B7ZA96; E7ES58; Q16738; Q6PJT3; Q8WU26; Q9HBB1;
P27348	1.03711e+08		1433T_HUMAN	P27348	14-3-3 protein theta	Name=YWHAQ;	P27348; D6W4Z5; Q567U5; Q5TZU8; Q9UP48;
Q96HC4	2.5229e+07		PDLI5_HUMAN	Q96HC4	PDZ and LIM domain protein 5	Name=PDLIM5; Synonyms=ENH; ORFNames=L9;	Q96HC4; A8K6F9; D6RB78; E9PBF5; O60705; Q56VN4; Q5UW38; Q8WVK0;
Q9UMS4	1.18107e+08		PRP19_HUMAN	Q9UMS4	Pre-mRNA-processing factor 19 {ECO:0000305}	Name=PRPF19 {ECO:0000312|HGNC:HGNC:17896};Synonyms=NMP200 {ECO:0000303|PubMed:11082287},PRP19 {ECO:0000303|PubMed:11435423}, SNEV {ECO:0000303|PubMed:16332694};	Q9UMS4;
O43660	2.90152e+07		PLRG1_HUMAN	O43660	Pleiotropic regulator 1	Name=PLRG1;	O43660; B3KMK4; Q3KQY5; Q8WUD8;
P13674	7.85984e+07		P4HA1_HUMAN	P13674	Prolyl 4-hydroxylase subunit alpha-1	Name=P4HA1; Synonyms=P4HA;	P13674; C9JL12; Q15082; Q15083; Q5VSQ5;
Q8TCJ2	6.24169e+07		STT3B_HUMAN	Q8TCJ2	Dolichyl-diphosphooligosaccharide--protein glycosyltransferase subunit STT3B	Name=STT3B; Synonyms=SIMP;	Q8TCJ2; Q96JZ4; Q96KY7;
P58397	8.9969e+06		ATS12_HUMAN	P58397	A disintegrin and metalloproteinase with thrombospondin motifs 12	Name=ADAMTS12; ORFNames=UNQ1918/PRO4389;	P58397; A2RRN9; A5D6V6; Q6UWL3;
Q13563	5.7575e+07		PKD2_HUMAN	Q13563	Polycystin-2 {ECO:0000305}	Name=PKD2 {ECO:0000312|HGNC:HGNC:9009};Synonyms=TRPP2 {ECO:0000303|PubMed:19556541, ECO:0000312|HGNC:HGNC:9009};	Q13563; O60441; Q15764; Q2M1Q3; Q2M1Q5;
P27708	1.76532e+07		PYR1_HUMAN	P27708	CAD protein	Name=CAD {ECO:0000312|HGNC:HGNC:1424};	P27708; D6W552; Q6P0Q0; Q96CK3;
Q86U86	1.20504e+07		PB1_HUMAN	Q86U86	Protein polybromo-1	Name=PBRM1; Synonyms=BAF180, PB1;	Q86U86; A1L381; A1L382; A4FUJ7; Q1RMD1; Q1RMD2; Q96MS2; Q9H2T3; Q9H2T4; Q9H2T5; Q9H301; Q9H314;
P05387	1.12688e+09		RLA2_HUMAN	P05387	60S acidic ribosomal protein P2	Name=RPLP2; Synonyms=D11S2243E, RPP2;	P05387; Q6FG96;
Q92545	2.08334e+07		TM131_HUMAN	Q92545	Transmembrane protein 131	Name=TMEM131; Synonyms=KIAA0257, RW1;	Q92545;
Q14554	5.85687e+07		PDIA5_HUMAN	Q14554	Protein disulfide-isomerase A5	Name=PDIA5; Synonyms=PDIR;	Q14554; D3DN95; Q9BV43;
P41091	1.05422e+08		IF2G_HUMAN	P41091	Eukaryotic translation initiation factor 2 subunit 3	Name=EIF2S3; Synonyms=EIF2G;	P41091; A0A024RBY4; A8K2Y2; B2R5N2; B5BTZ4; Q53HK3;
P20073	1.58013e+08		ANXA7_HUMAN	P20073	Annexin A7	Name=ANXA7; Synonyms=ANX7, SNX; ORFNames=OK/SW-cl.95;	P20073; Q5F2H3; Q5T0M6; Q5T0M7;
P40926	1.89507e+08		MDHM_HUMAN	P40926	Malate dehydrogenase, mitochondrial	Name=MDH2;	P40926; A8K414; B2RE78; B4DE44; E9PDB2; O43682;
Q8IWT6	2.80712e+07		LRC8A_HUMAN	Q8IWT6	Volume-regulated anion channel subunit LRRC8A {ECO:0000305}	Name=LRRC8A {ECO:0000303|PubMed:22532330, ECO:0000312|HGNC:HGNC:19027};Synonyms=KIAA1437 {ECO:0000303|PubMed:10718198},LRRC8 {ECO:0000303|PubMed:14660746}, SWELL1 {ECO:0000303|PubMed:24725410};ORFNames=UNQ221/PRO247 {ECO:0000303|PubMed:12975309};	Q8IWT6; Q6UXM2; Q8NCI0; Q9P2B1;
Q13045	1.92021e+07		FLII_HUMAN	Q13045	Protein flightless-1 homolog	Name=FLII; Synonyms=FLIL;	Q13045; B4DIL0; F5H407; J3QLG3;
Q9H9B4	2.45953e+08		SFXN1_HUMAN	Q9H9B4	Sideroflexin-1 {ECO:0000250|UniProtKB:Q99JR1}	Name=SFXN1 {ECO:0000312|HGNC:HGNC:16085};	Q9H9B4; B3KPW3; D3DQN2; Q9HA53;
Q16181	5.74129e+07		SEPT7_HUMAN	Q16181	Septin-7	Name=SEPTIN7 {ECO:0000312|HGNC:HGNC:1717}; Synonyms=CDC10, SEPT7;	Q16181; Q52M76; Q6NX50;
P07858	7.70012e+07		CATB_HUMAN	P07858	Cathepsin B	Name=CTSB; Synonyms=CPSB;	P07858; B3KQR5; B3KRR5; Q503A6; Q96D87;
Q9Y4G6	4.84784e+07		TLN2_HUMAN	Q9Y4G6	Talin-2	Name=TLN2; Synonyms=KIAA0320;	Q9Y4G6; A6NLB8;
P30153	6.15185e+07		2AAA_HUMAN	P30153	Serine/threonine-protein phosphatase 2A 65 kDa regulatory subunit A alpha isoform	Name=PPP2R1A;	P30153; Q13773; Q6ICQ3; Q96DH3;
Q14195	3.61544e+07		DPYL3_HUMAN	Q14195	Dihydropyrimidinase-related protein 3	Name=DPYSL3; Synonyms=CRMP4, DRP3, ULIP, ULIP1;	Q14195; B3SXQ8; Q93012;
Q7Z2K6	4.60793e+07		ERMP1_HUMAN	Q7Z2K6	Endoplasmic reticulum metallopeptidase 1 {ECO:0000250|UniProtKB:Q6UPR8, ECO:0000312|HGNC:HGNC:23703}	Name=ERMP1 {ECO:0000312|HGNC:HGNC:23703};Synonyms=FXNA {ECO:0000250|UniProtKB:Q6UPR8},KIAA1815 {ECO:0000303|PubMed:11347906};	Q7Z2K6; B2RNA4; B3KSB1; Q8N5T5; Q9H5M1;
Q9Y265	7.54145e+07		RUVB1_HUMAN	Q9Y265	RuvB-like 1 {ECO:0000305}	Name=RUVBL1 {ECO:0000312|HGNC:HGNC:10474};Synonyms=INO80H, NMP238, TIP49, TIP49A;	Q9Y265; B2R5S0; P82276; Q1KMR0; Q53HK5; Q53HL7; Q53Y27; Q9BSX9;
Q99460	4.09795e+07		PSMD1_HUMAN	Q99460	26S proteasome non-ATPase regulatory subunit 1	Name=PSMD1;	Q99460; B8ZZH9; Q24JU0; Q53TI2; Q6GMU5; Q6P2P4; Q6PJM7; Q6PKG9; Q86VU1; Q8IV79;
P49748	5.47542e+07		ACADV_HUMAN	P49748	Very long-chain specific acyl-CoA dehydrogenase, mitochondrial {ECO:0000305|PubMed:7668252}	Name=ACADVL {ECO:0000312|HGNC:HGNC:92};Synonyms=VLCAD {ECO:0000303|PubMed:7668252};	P49748; B4DEB6; F5H2A9; O76056; Q8WUL0;
Q16555	5.45795e+07		DPYL2_HUMAN	Q16555	Dihydropyrimidinase-related protein 2	Name=DPYSL2; Synonyms=CRMP2, ULIP2;	Q16555; A8K5H2; B4DR31; D3DSS7; O00424;
P36873	7.82918e+06		PP1G_HUMAN	P36873	Serine/threonine-protein phosphatase PP1-gamma catalytic subunit	Name=PPP1CC;	P36873;
P01889	2.67041e+08		HLAB_HUMAN	P01889	HLA class I histocompatibility antigen, B alpha chain	Name=HLA-B {ECO:0000312|HGNC:HGNC:4932}; Synonyms=HLAB;	P01889; A0A2I6Q7B5; B0V0B8; G3GN01; O02862; O02956; O02957; O02960; O19555; O19556; O19595; O19615; O19624; O19625; O19627; O19641; O19651; O19675; O19692; O19758; O19779; O19783; O46702; O62897; O62901; O62915; O62917; O62919; O77933; O77959; O78053; O78138; O78160; O78163; O78172; O78173; O78180; O78217; O95730; O98140; P01890; P03989; P10317; P10318; P10319; P10320; P18463; P18464; P18465; P19…
Q96DZ1	3.68696e+07		ERLEC_HUMAN	Q96DZ1	Endoplasmic reticulum lectin 1	Name=ERLEC1; Synonyms=C2orf30, XTP3TPB; ORFNames=UNQ1878/PRO4321;	Q96DZ1; B2RDB4; B5MC72; O95901; Q6UWN7; Q9NUY7; Q9UQL4;
O14979	7.45233e+07		HNRDL_HUMAN	O14979	Heterogeneous nuclear ribonucleoprotein D-like	Name=HNRNPDL; Synonyms=HNRPDL, JKTBP;	O14979; Q6SPF2; Q7KZ74; Q7KZ75; Q96IM0; Q96S43;
O15270	1.46633e+07		SPTC2_HUMAN	O15270	Serine palmitoyltransferase 2 {ECO:0000305}	Name=SPTLC2 {ECO:0000312|HGNC:HGNC:11278}; Synonyms=KIAA0526, LCB2;	O15270; Q16685;
P42166	3.64838e+07		LAP2A_HUMAN	P42166	Lamina-associated polypeptide 2, isoform alpha	Name=TMPO; Synonyms=LAP2;	P42166; P08918; P08919; Q14860; Q16295;
O75475	3.35429e+07		PSIP1_HUMAN	O75475	PC4 and SFRS1-interacting protein	Name=PSIP1; Synonyms=DFS70, LEDGF, PSIP2;	O75475; D3DRI9; O00256; O95368; Q6P391; Q86YB9; Q9NZI3; Q9UER6;
Q12931	1.64563e+07		TRAP1_HUMAN	Q12931	Heat shock protein 75 kDa, mitochondrial	Name=TRAP1; Synonyms=HSP75;	Q12931; B4DR68; D3DUC8; F5H897; O43642; O75235; Q9UHL5;
Q4L180	1.72922e+07		FIL1L_HUMAN	Q4L180	Filamin A-interacting protein 1-like	Name=FILIP1L; Synonyms=COL4A3BPIP, DOC1, GIP90;	Q4L180; B2CNV7; B2CNV8; Q13597; Q2YDY5; Q6KFX5; Q6KFX6; Q6KFX7; Q8IUM3; Q8N6Z0;
P27695	3.0192e+07		APEX1_HUMAN	P27695	DNA-(apurinic or apyrimidinic site) endonuclease	Name=APEX1; Synonyms=APE, APE1, APEX, APX, HAP1, REF1;	P27695; Q969L5; Q99775;
Q8IXI1	5.99187e+07		MIRO2_HUMAN	Q8IXI1	Mitochondrial Rho GTPase 2	Name=RHOT2; Synonyms=ARHT2, C16orf39;	Q8IXI1; A2IDC2; Q8NF53; Q96C13; Q96S17; Q9BT60; Q9H7M8;
Q96AY3	6.36517e+07		FKB10_HUMAN	Q96AY3	Peptidyl-prolyl cis-trans isomerase FKBP10	Name=FKBP10; Synonyms=FKBP65; ORFNames=PSEC0056;	Q96AY3; Q7Z3R4; Q9H3N3; Q9H6J3; Q9H6N5; Q9UF89;
O00161	5.95621e+07		SNP23_HUMAN	O00161	Synaptosomal-associated protein 23	Name=SNAP23;	O00161; O00162; Q13602; Q6IAE3;
Q6PKG0	2.45787e+07		LARP1_HUMAN	Q6PKG0	La-related protein 1	Name=LARP1; Synonyms=KIAA0731, LARP;	Q6PKG0; O94836; Q8N4M2; Q8NB73; Q9UFD7;
Q08431	5.22241e+07		MFGM_HUMAN	Q08431	Lactadherin	Name=MFGE8;	Q08431; B2R6M7; F5GZN3; Q53FU9; Q7Z3D2; Q9BTL9;
P42356	1.62246e+07		PI4KA_HUMAN	P42356	Phosphatidylinositol 4-kinase alpha	Name=PI4KA; Synonyms=PIK4, PIK4CA;	P42356; Q7Z625; Q9UPG2;
P19320	5.95789e+07		VCAM1_HUMAN	P19320	Vascular cell adhesion protein 1	Name=VCAM1;	P19320; A8K6R7; B4DKS4; E9PDD1; Q6NUP8;
P63092	1.03721e+08		GNAS2_HUMAN	P63092	Guanine nucleotide-binding protein G(s) subunit alpha isoforms short	Name=GNAS; Synonyms=GNAS1, GSP;	P63092; A6NI00; E1P5G5; P04895; Q12927; Q14433; Q32P26; Q5JWD2; Q5JWD4; Q5JWD5; Q6NR75; Q6NXS0; Q8TBC0; Q96H70;
Q03405	2.21196e+07		UPAR_HUMAN	Q03405	Urokinase plasminogen activator surface receptor	Name=PLAUR; Synonyms=MO3, UPAR;	Q03405; A8K409; Q12876; Q15845; Q16887; Q6IB52; Q9BWT0; Q9NYC8; Q9UD69; Q9UEA6; Q9UM92; Q9UMV0;
P10586	1.71209e+07		PTPRF_HUMAN	P10586	Receptor-type tyrosine-protein phosphatase F	Name=PTPRF; Synonyms=LAR;	P10586; D3DPX6; D3DPX7; Q5T021; Q5T022; Q5W9G2; Q86WS0;
Q9BZF1	3.53865e+07		OSBL8_HUMAN	Q9BZF1	Oxysterol-binding protein-related protein 8	Name=OSBPL8; Synonyms=KIAA1451 {ECO:0000303|PubMed:10819331}, ORP8, OSBP10;	Q9BZF1; A8K1T2; E9PE66; E9PE68; Q52LQ3; Q68D75; Q8WXP8; Q9P277;
Q93050	9.10484e+07		VPP1_HUMAN	Q93050	V-type proton ATPase 116 kDa subunit a1	Name=ATP6V0A1; Synonyms=ATP6N1, ATP6N1A, VPP1;	Q93050; B7Z3B7; Q8N5G7; Q9NSX0;
P51116	1.89865e+07		FXR2_HUMAN	P51116	Fragile X mental retardation syndrome-related protein 2	Name=FXR2; Synonyms=FMR1L2;	P51116; B2R9M2; D3DTQ1; Q86V09; Q8WUM2;
Q9NW13	3.17994e+07		RBM28_HUMAN	Q9NW13	RNA-binding protein 28	Name=RBM28;	Q9NW13; A4D100; B4DU52; E9PDD9; Q53H65; Q96CV3;
Q69YN4	7.19046e+06		VIR_HUMAN	Q69YN4	Protein virilizer homolog {ECO:0000305}	Name=VIRMA {ECO:0000312|HGNC:HGNC:24500};Synonyms=KIAA1429 {ECO:0000303|PubMed:10718198}; ORFNames=MSTP054;	Q69YN4; Q2M1N0; Q6AHX9; Q6NT78; Q7Z6C7; Q8IXH4; Q9BTH4; Q9H9C9; Q9NWR3; Q9P2B8; Q9UFW1;
P60174	8.80306e+07		TPIS_HUMAN	P60174	Triosephosphate isomerase {ECO:0000305|PubMed:18562316}	Name=TPI1; Synonyms=TPI;	P60174; B7Z5D8; D3DUS9; P00938; Q6FHP9; Q6IS07; Q8WWD0; Q96AG5;
[truncated: 4,813 more rows]

## Sheet: Biological process
Biological process	No. of proteins in the dataset	No. of proteins in the background dataset	Percentage of proteins	Fold enrichment	P-value (Hypergeometric test)	Bonferroni method	BH method	Q-value (Storey-Tibshirani method)	proteins mapped (from input data set)
[truncated: 8,333 more rows]

[truncated: 3 more sheets: Molecular function, Cellular component, KEGG Pathway]
