# Supplementary material for: Development and Characterization of Bioinspired Lipid Raft Nanovesicles for Therapeutic Applications
Source: ACS Appl Mater Interfaces. 2022 Nov 30;14(49):54458–77. doi: 10.1021/acsami.2c13868 (PMC9756296; doi:10.1021/acsami.2c13868)
Supplement: Supplementary file 3 — am2c13868_si_003.xlsx [file am2c13868_si_003.xlsx]

## Sheet: EV,Lipid Raft,Cell Lysate Data
Compound ID	RT	LipidIon	LipidIonGroup	Adduct	Class	FattyAcid	FA1	FA2	FA3	FA4	CalcMz	IonFormula	Grade	Area[LR-PMSC-Donor 1]	Area[LR-PMSC-Donor 2]	Area[LR-PMSC-Donor 3]	Area[EV-PMSC-Donor 1]	Area[EV-PMSC-Donor 2]	Area[EV-PMSC-Donor 3]	Area[Cell Lysate-PMSC-Donor 3]		Area[LR-PMSC-Donor 1]	log2[LR-PMSC-Donor 2]	log2[LR-PMSC-Donor 3]	log2[EV-PMSC-Donor 1]	log2[EV-PMSC-Donor 2]	log2[EV-PMSC-Donor 3]	log2[Cell Lysate-PMSC-Donor 3]
9.07_636.628985375	9.07	Cer(d17:1/24:0)	Cer(d41:1)	M+H	Cer	(d17:1/24:0)	(d17:1)	(24:0)	NA	NA	636.629	C41 H82 O3 N1	B	5.07862e+06	8.09659e+06	5.51303e+06	1.49719e+06	4.09707e+06	798052	6.82459e+06		-13.4213	-13.9053	-14.3705	-14.8352	-14.2008	-14.436	-16.1511
8.67_634.613358125	8.67	Cer(d17:1/24:1)	Cer(d41:2)	M+H	Cer	(d17:1/24:1)	(d17:1)	(24:1)	NA	NA	634.613	C41 H80 O3 N1	B	3.66962e+06	1.25647e+07	5.436e+06	1.1037e+06	4.27895e+06	699446	9.33966e+07		-13.8901	-13.2713	-14.3908	-15.2751	-14.1382	-14.6263	-12.3766
7.15_538.520314375	7.15	Cer(d18:1/16:0)	Cer(d34:1)	M+H	Cer	(d18:1/16:0)	(d18:1)	(16:0)	NA	NA	538.519	C34 H68 O3 N1	B	5.29689e+07	1.61965e+08	1.00236e+08	3.08003e+07	1.12222e+08	1.68488e+07	5.23224e+08		-10.0387	-9.5831	-10.1861	-10.4725	-9.42522	-10.036	-9.89058
8.07_566.550764125	8.07	Cer(d18:1/18:0)	Cer(d36:1)	M+H	Cer	(d18:1/18:0)	(d18:1)	(18:0)	NA	NA	566.551	C36 H72 O3 N1	B	5.32915e+06	2.42847e+07	1.18976e+07	4.39071e+06	1.18521e+07	2.2789e+06	2.36151e+07		-13.3518	-12.3207	-13.2607	-13.283	-12.6684	-12.9222	-14.3602
8.89_622.613269375	8.89	Cer(d18:1/22:0)	Cer(d40:1)	M+H	Cer	(d18:1/22:0)	(d18:1)	(22:0)	NA	NA	622.613	C40 H80 O3 N1	B	1.61723e+07	4.00658e+07	2.1313e+07	7.72084e+06	2.7186e+07	4.77053e+06	5.05113e+07		-11.7503	-11.5983	-12.4197	-12.4687	-11.4706	-11.8564	-13.2633
9.25_650.644897125	9.25	Cer(d18:1/24:0)	Cer(d42:1)	M+H	Cer	(d18:1/24:0)	(d18:1)	(24:0)	NA	NA	650.645	C42 H84 O3 N1	B	4.91932e+07	4.91622e+07	3.45511e+07	1.06434e+07	2.74727e+07	4.9854e+06	5.7983e+07		-10.1453	-11.3032	-11.7227	-12.0055	-11.4555	-11.7929	-13.0643
8.86_648.62785225	8.86	Cer(d18:1/24:1)	Cer(d42:2)	M+H	Cer	(d18:1/24:1)	(d18:1)	(24:1)	NA	NA	648.629	C42 H82 O3 N1	B	8.3163e+07	1.63845e+08	1.23326e+08	1.54204e+07	6.33456e+07	9.78291e+06	8.98574e+08		-9.38787	-9.56645	-9.88701	-11.4706	-10.2503	-10.8203	-9.11037
9.6_678.675871375	9.6	Cer(d18:1/26:0)	Cer(d44:1)	M+H	Cer	(d18:1/26:0)	(d18:1)	(26:0)	NA	NA	678.676	C44 H88 O3 N1	B	1.17459e+06	2.47455e+06	1.0702e+06	451073	1.16131e+06	256793	1.16605e+06		-15.5336	-15.6155	-16.7355	-16.566	-16.0197	-16.0719	-18.7002
9.22_676.66005325	9.22	Cer(d18:1/26:1)	Cer(d44:2)	M+H	Cer	(d18:1/26:1)	(d18:1)	(26:1)	NA	NA	676.66	C44 H86 O3 N1	B	3.39166e+06	1.14293e+07	3.51006e+06	1.15523e+06	4.08327e+06	773997	1.13704e+07		-14.0037	-13.408	-15.0218	-15.2092	-14.2057	-14.4802	-15.4146
8.48_620.5976325	8.48	Cer(d18:2/22:0)	Cer(d40:2)	M+H	Cer	(d18:2/22:0)	(d18:2)	(22:0)	NA	NA	620.598	C40 H78 O3 N1	B	3.13391e+06	8.67212e+06	1.34345e+07	1.46203e+06	6.11363e+06	1.00966e+06	1.37537e+08		-14.1178	-13.8063	-13.0855	-14.8694	-13.6234	-14.0967	-11.8182
8.53_646.61358275	8.53	Cer(d18:2/24:1)	Cer(d42:3)	M+H	Cer	(d18:2/24:1)	(d18:2)	(24:1)	NA	NA	646.613	C42 H80 O3 N1	B	9.49167e+06	2.20129e+07	2.11204e+07	2.90757e+06	9.78893e+06	1.90222e+06	4.49599e+08		-12.5191	-12.4624	-12.4328	-13.8776	-12.9443	-13.1829	-10.1094
8.9_674.64450925	8.9	Cer(d18:2/26:1)	Cer(d44:3)	M+H	Cer	(d18:2/26:1)	(d18:2)	(26:1)	NA	NA	674.645	C44 H84 O3 N1	B	1.4746e+06	6.75717e+06	2.83959e+06	919133	2.94068e+06	595927	4.89422e+07		-15.2054	-14.1662	-15.3277	-15.5391	-14.6793	-14.8574	-13.3089
8.89_644.597376	8.89	Cer(d42:4)	Cer(d42:4)	M+H	Cer	(d42:4)	(d42:4)	NA	NA	NA	644.598	C42 H78 O3 N1	C	1.9741e+07	4.60361e+07	2.55165e+07	9.99041e+06	2.93316e+07	8.33739e+06	2.63915e+07		-11.4626	-11.3979	-12.16	-12.0969	-11.361	-11.051	-14.1999
9.26_672.6285725	9.26	Cer(d44:4)	Cer(d44:4)	M+H	Cer	(d44:4)	(d44:4)	NA	NA	NA	672.629	C44 H82 O3 N1	C	8.0899e+07	7.79187e+07	5.85506e+07	2.17503e+07	5.19954e+07	1.16872e+07	7.07486e+07		-9.42768	-10.6387	-10.9617	-10.9744	-10.5351	-10.5637	-12.7772
8.86_670.61156575	8.86	Cer(d44:5)	Cer(d44:5)	M+H	Cer	(d44:5)	(d44:5)	NA	NA	NA	670.613	C44 H80 O3 N1	C	1.05104e+08	1.89926e+08	1.41047e+08	3.71701e+07	9.92873e+07	2.61427e+07	5.19795e+08		-9.05006	-9.35335	-9.69331	-10.2013	-9.60189	-9.40225	-9.90006
8.53_668.597404625	8.53	Cer(d44:6)	Cer(d44:6)	M+H	Cer	(d44:6)	(d44:6)	NA	NA	NA	668.598	C44 H78 O3 N1	C	1.72303e+07	3.53286e+07	3.42642e+07	6.60832e+06	1.69018e+07	3.89076e+06	2.74838e+08		-11.6589	-11.7799	-11.7347	-12.6931	-12.1563	-12.1505	-10.8194
5.78_700.572051	5.78	CerG1(d18:1/16:0)	CerG1(d34:1)	M+H	CerG1	(d18:1/16:0)	(d18:1)	(16:0)	NA	NA	700.572	C40 H78 O8 N1	A	1.118e+07	4.3909e+07	2.47415e+07	1.16746e+07	3.13528e+07	2.3163e+06	1.27754e+08		-12.2829	-11.4662	-12.2045	-11.8721	-11.2649	-12.8988	-11.9246
8.87_812.69786125	8.87	CerG1(d18:1/24:0)	CerG1(d42:1)	M+H	CerG1	(d18:1/24:0)	(d18:1)	(24:0)	NA	NA	812.697	C48 H94 O8 N1	A	3.30292e+07	6.16442e+07	4.2729e+07	2.0902e+07	5.36382e+07	3.35908e+06	7.25816e+07		-10.7201	-10.9768	-11.4162	-11.0318	-10.4902	-12.3625	-12.7403
8.49_810.68233875	8.49	CerG1(d18:1/24:1)	CerG1(d42:2)	M+H	CerG1	(d18:1/24:1)	(d18:1)	(24:1)	NA	NA	810.682	C48 H92 O8 N1	A	1.99201e+07	4.27192e+07	9.16081e+07	1.23528e+07	2.76772e+07	3.22707e+06	3.0033e+08		-11.4496	-11.5058	-10.3159	-11.7907	-11.4448	-12.4204	-10.6915
8.85_838.712931	8.85	CerG1(d18:1/26:1)	CerG1(d44:2)	M+H	CerG1	(d18:1/26:1)	(d18:1)	(26:1)	NA	NA	838.713	C50 H96 O8 N1	A	3.18507e+06	1.28484e+07	7.91614e+06	3.26672e+06	5.79634e+06	455370	1.42676e+07		-14.0944	-13.2391	-13.8485	-13.7096	-13.7003	-15.2455	-15.0872
4.12_834.593816	4.12	CerG2(d18:1/14:0)	CerG2(d32:1)	M+H	CerG2	(d18:1/14:0)	(d18:1)	(14:0)	NA	NA	834.594	C44 H84 O13 N1	A	130717	571325	381025	257664	423495	103737	5.81369e+06		-18.7012	-17.7303	-18.2254	-17.3738	-17.475	-17.3796	-16.3824
5.29_862.624854375	5.29	CerG2(d18:1/16:0)	CerG2(d34:1)	M+H	CerG2	(d18:1/16:0)	(d18:1)	(16:0)	NA	NA	862.625	C46 H88 O13 N1	A	6.94237e+06	2.83954e+07	1.63942e+07	2.36384e+07	2.67814e+07	5.90753e+06	6.37287e+07		-12.9703	-12.0951	-12.7982	-10.8544	-11.4923	-11.548	-12.928
8.71_974.750486375	8.71	CerG2(d18:1/24:0)	CerG2(d42:1)	M+H	CerG2	(d18:1/24:0)	(d18:1)	(24:0)	NA	NA	974.75	C54 H104 O13 N1	A	6.36112e+06	1.12177e+07	7.82243e+06	1.06173e+07	8.6254e+06	1.60326e+06	1.68573e+07		-13.0965	-13.4349	-13.8657	-12.0091	-13.1268	-13.4296	-14.8466
8.33_972.734636625	8.33	CerG2(d18:1/24:1)	CerG2(d42:2)	M+H	CerG2	(d18:1/24:1)	(d18:1)	(24:1)	NA	NA	972.735	C54 H102 O13 N1	A	5.17595e+06	1.67752e+07	1.75896e+07	1.31829e+07	1.5908e+07	2.17584e+06	7.9509e+07		-13.3939	-12.8544	-12.6967	-11.6968	-12.2437	-12.989	-12.6088
5_1024.678989125	5	CerG3(d18:1/16:0)	CerG3(d34:1)	M+H	CerG3	(d18:1/16:0)	(d18:1)	(16:0)	NA	NA	1024.68	C52 H98 O18 N1	A	5.14773e+06	3.99857e+06	6.34141e+06	2.86897e+06	4.51565e+06	2.08907e+06	3.18255e+07		-13.4018	-14.9232	-14.1685	-13.8969	-14.0605	-13.0477	-13.9298
8.61_1136.803466625	8.61	CerG3(d18:1/24:0)	CerG3(d42:1)	M+H	CerG3	(d18:1/24:0)	(d18:1)	(24:0)	NA	NA	1136.8	C60 H114 O18 N1	A	6.94848e+06	1.6486e+06	3.83821e+06	2.77944e+06	4.08691e+06	2.03559e+06	8.11669e+06		-12.969	-16.2014	-14.8929	-13.9426	-14.2044	-13.0851	-15.901
8.23_1134.789060625	8.23	CerG3(d18:1/24:1)	CerG3(d42:2)	M+H	CerG3	(d18:1/24:1)	(d18:1)	(24:1)	NA	NA	1134.79	C60 H112 O18 N1	A	1.09785e+07	5.69736e+06	1.31196e+07	5.559e+06	7.77379e+06	3.54344e+06	3.79827e+07		-12.3091	-14.4124	-13.1197	-12.9426	-13.2768	-12.2854	-13.6746
2.71_492.34595775	2.71	CerP(d25:0)	CerP(d25:0)	M-H	CerP	(d25:0)	(d25:0)	NA	NA	NA	492.346	C25 H51 O6 N1 P1	D	1.80256e+06	3.03566e+06	5.52562e+06	454891	1.28577e+06	324581	3.34282e+07		-14.9157	-15.3206	-14.3672	-16.5538	-15.8728	-15.7339	-13.8589
10.32_714.61842125	10.32	ChE(22:6)	ChE(22:6)	M+NH4	ChE	(22:6)	(22:6)	NA	NA	NA	714.618	C49 H80 O2 N1	B	780376	4.2088e+06	1.96788e+06	405449	1.16103e+06	270819	5.99111e+06		-16.1235	-14.8492	-15.8567	-16.7198	-16.02	-15.9952	-16.339
9.87_863.69136725	9.87	Co(Q10)	Co(Q10)	M+H	Co	(Q10)	(Q10)	NA	NA	NA	863.691	C59 H91 O4	A	4.74911e+06	8.84584e+06	6.34881e+06	227728	251492	168993	3.72678e+07		-13.5181	-13.7776	-14.1669	-17.552	-18.2268	-16.6756	-13.702
8.39_586.54111425	8.39	DG(16:0/16:0)	DG(32:0)	M+NH4	DG	(16:0/16:0)	(16:0)	(16:0)	NA	NA	586.541	C35 H72 O5 N1	A	3.0029e+07	2.07411e+07	2.47923e+07	2.73808e+07	8.2838e+07	1.13212e+07	1.1323e+08		-10.8575	-12.5482	-12.2015	-10.6423	-9.8632	-10.6096	-12.0987
8.03_584.524971625	8.03	DG(16:0/16:1)	DG(32:1)	M+NH4	DG	(16:0/16:1)	(16:0)	(16:1)	NA	NA	584.525	C35 H70 O5 N1	B	3.80207e+06	1.62858e+07	9.41074e+06	1.70748e+06	5.55622e+06	715986	1.57251e+08		-13.839	-12.8971	-13.599	-14.6455	-13.7613	-14.5926	-11.6249
8.41_612.5560985	8.41	DG(16:0/18:1)	DG(34:1)	M+NH4	DG	(16:0/18:1)	(16:0)	(18:1)	NA	NA	612.556	C37 H74 O5 N1	B	1.93942e+07	4.90078e+07	8.39625e+07	7.75876e+06	2.87747e+07	4.18904e+06	1.39613e+09		-11.4882	-11.3077	-10.4417	-12.4616	-11.3887	-12.044	-8.47465
8.15_636.556179	8.15	DG(16:0/20:3)	DG(36:3)	M+NH4	DG	(16:0/20:3)	(16:0)	(20:3)	NA	NA	636.556	C39 H74 O5 N1	B	3.06848e+06	1.5305e+07	3.10861e+07	1.86419e+06	7.91406e+06	863071	1.22986e+08		-14.1482	-12.9867	-11.8751	-14.5189	-13.251	-14.323	-11.9795
9.16_668.618945375	9.16	DG(16:0/22:1)	DG(38:1)	M+NH4	DG	(16:0/22:1)	(16:0)	(22:1)	NA	NA	668.619	C41 H82 O5 N1	B	367888	756965	2.00745e+06	109680	468749	20337.8	3.34195e+07		-17.2084	-17.3243	-15.828	-18.606	-17.3285	-19.7303	-13.8592
9.49_696.650072375	9.49	DG(16:0/24:1)	DG(40:1)	M+NH4	DG	(16:0/24:1)	(16:0)	(24:1)	NA	NA	696.65	C43 H86 O5 N1	B	365193	694666	1.32251e+06	27945.3	183517	7334.99	2.28406e+07		-17.219	-17.4483	-16.4301	-20.5787	-18.6814	-21.2016	-14.4083
8.09_610.54047	8.09	DG(16:1/18:1)	DG(34:2)	M+NH4	DG	(16:1/18:1)	(16:1)	(18:1)	NA	NA	610.541	C37 H72 O5 N1	B	6.82133e+06	4.80768e+07	5.12168e+07	2.31642e+06	1.15599e+07	969007	2.55827e+08		-12.9957	-11.3354	-11.1548	-14.2055	-12.7044	-14.156	-10.9228
8.78_614.571922	8.78	DG(18:0/16:0)	DG(34:0)	M+NH4	DG	(18:0/16:0)	(18:0)	(16:0)	NA	NA	614.572	C37 H76 O5 N1	B	8.36704e+07	3.77465e+07	6.31154e+07	9.34569e+07	2.28002e+08	3.0598e+07	8.95564e+07		-9.37909	-11.6844	-10.8534	-8.87118	-8.40252	-9.17522	-12.4371
9.14_642.603511625	9.14	DG(18:0/18:0)	DG(36:0)	M+NH4	DG	(18:0/18:0)	(18:0)	(18:0)	NA	NA	642.603	C39 H80 O5 N1	B	3.21315e+07	1.49037e+07	1.54177e+07	2.95184e+07	5.14767e+07	8.69304e+06	6.5188e+06		-10.7598	-13.025	-12.8868	-10.5339	-10.5496	-10.9907	-16.2173
8.81_640.5882535	8.81	DG(18:0/18:1)	DG(36:1)	M+NH4	DG	(18:0/18:1)	(18:0)	(18:1)	NA	NA	640.587	C39 H78 O5 N1	B	9.03289e+06	2.16564e+07	4.33821e+07	7.96379e+06	2.9078e+07	3.17494e+06	5.80998e+08		-12.5905	-12.4859	-11.3943	-12.424	-11.3736	-12.4439	-9.73947
8.82_666.603199	8.82	DG(18:0/20:2)	DG(38:2)	M+NH4	DG	(18:0/20:2)	(18:0)	(20:2)	NA	NA	666.603	C41 H80 O5 N1	B	1.36751e+06	6.91454e+06	2.08135e+07	3.53963e+06	1.12531e+07	1.20154e+06	1.5947e+08		-15.3142	-14.133	-12.4539	-13.5938	-12.7432	-13.8457	-11.6047
8.52_664.587954125	8.52	DG(18:0/20:3)	DG(38:3)	M+NH4	DG	(18:0/20:3)	(18:0)	(20:3)	NA	NA	664.587	C41 H78 O5 N1	B	2.1466e+06	4.73705e+06	2.11675e+07	660358	4.94584e+06	1.51388e+06	1.05941e+08		-14.6637	-14.6787	-12.4296	-16.0161	-13.9292	-13.5123	-12.1947
8.88_692.61875725	8.88	DG(18:0/22:3)	DG(40:3)	M+NH4	DG	(18:0/22:3)	(18:0)	(22:3)	NA	NA	692.619	C43 H82 O5 N1	B	538749	1.64685e+06	4.9361e+06	1.37646e+06	519875	609384	4.47092e+07		-16.658	-16.2029	-14.53	-14.9564	-17.1792	-14.8252	-13.4394
8.44_638.571991	8.44	DG(18:1/18:1)	DG(36:2)	M+NH4	DG	(18:1/18:1)	(18:1)	(18:1)	NA	NA	638.572	C39 H76 O5 N1	A	1.34022e+07	5.3861e+07	1.19855e+08	6.87852e+06	2.82526e+07	3.92123e+06	8.71104e+08		-12.0213	-11.1715	-9.9282	-12.6353	-11.4151	-12.1393	-9.15516
8.34_662.5718525	8.34	DG(18:1/20:3)	DG(38:4)	M+NH4	DG	(18:1/20:3)	(18:1)	(20:3)	NA	NA	662.572	C41 H76 O5 N1	B	1.92312e+06	2.69806e+07	1.92056e+07	2.39468e+07	8.71857e+07	7.72825e+06	9.65371e+07		-14.8223	-12.1688	-12.5699	-10.8357	-9.78941	-11.1604	-12.3288
9.16_694.63443175	9.16	DG(18:1/22:1)	DG(40:2)	M+NH4	DG	(18:1/22:1)	(18:1)	(22:1)	NA	NA	694.634	C43 H84 O5 N1	B	318850	867733	2.66371e+06	180988	622565	61331.2	3.77198e+07		-17.4148	-17.1273	-15.4199	-17.8834	-16.9191	-18.1378	-13.6846
8.62_690.60311625	8.62	DG(18:1/22:3)	DG(40:4)	M+NH4	DG	(18:1/22:3)	(18:1)	(22:3)	NA	NA	690.603	C43 H80 O5 N1	B	644276	2.05618e+06	1.693e+07	2.06152e+06	2.24082e+06	298170	4.26746e+07		-16.4	-15.8827	-12.7518	-14.3737	-15.0714	-15.8564	-13.5066
9.5_722.66578475	9.5	DG(18:1/24:1)	DG(42:2)	M+NH4	DG	(18:1/24:1)	(18:1)	(24:1)	NA	NA	722.666	C45 H88 O5 N1	B	327372	750102	1.80536e+06	177584	274911	109564	4.9693e+07		-17.3767	-17.3375	-15.9811	-17.9108	-18.0984	-17.3007	-13.2869
9.2_720.650123875	9.2	DG(18:1/24:2)	DG(42:3)	M+NH4	DG	(18:1/24:2)	(18:1)	(24:2)	NA	NA	720.65	C45 H86 O5 N1	B	123777	964233	1.69378e+06	17064.9	361406	6914.22	1.68018e+07		-18.7799	-16.9752	-16.0731	-21.2902	-17.7037	-21.2868	-14.8513
9.85_724.681379	9.85	DG(26:1/16:0)	DG(42:1)	M+NH4	DG	(26:1/16:0)	(26:1)	(16:0)	NA	NA	724.681	C45 H90 O5 N1	B	469693	922238	1.24529e+06	17636.3	36182.9	1834.26	2.0965e+07		-16.8559	-17.0394	-16.5169	-21.2427	-21.024	-23.2012	-14.532
9.82_750.696894125	9.82	DG(26:1/18:1)	DG(44:2)	M+NH4	DG	(26:1/18:1)	(26:1)	(18:1)	NA	NA	750.697	C47 H92 O5 N1	B	248094	986990	1.03071e+06	17482.1	104014	6580.46	2.99498e+07		-17.7768	-16.9415	-16.7897	-21.2554	-19.5006	-21.3582	-14.0174
9.52_748.681327	9.52	DG(26:2/18:1)	DG(44:3)	M+NH4	DG	(26:2/18:1)	(26:2)	(18:1)	NA	NA	748.681	C47 H90 O5 N1	B	30339.2	392509	374651	32499.2	97978.9	23338.5	1.00794e+07		-20.8084	-18.2718	-18.2497	-20.3609	-19.5868	-19.5317	-15.5885
3.32_961.61040275	3.32	DGDG(34:2)	DGDG(34:2)	M+HCOO	DGDG	(34:2)	(34:2)	NA	NA	NA	961.611	C50 H89 O17	D	2.79116e+07	1.2849e+07	2.3189e+07	2.76795e+07	3.1524e+07	9.06172e+06	8.22314e+06		-10.9629	-13.2391	-12.298	-10.6267	-11.257	-10.9308	-15.8822
7.22_690.510091125	7.22	dMePE(16:0/14:0)	dMePE(30:0)	M-H	dMePE	(16:0/14:0)	(16:0)	(14:0)	NA	NA	690.508	C37 H73 O8 N1 P1	B	1.08112e+07	1.19141e+07	1.17882e+07	2.11051e+06	6.24332e+06	1.91045e+06	1.16297e+07		-12.3313	-13.3481	-13.2741	-14.3398	-13.5931	-13.1767	-15.3821
7.42_716.52439475	7.42	dMePE(16:0/16:1)	dMePE(32:1)	M-H	dMePE	(16:0/16:1)	(16:0)	(16:1)	NA	NA	716.524	C39 H75 O8 N1 P1	B	1.2843e+08	2.65576e+08	2.43111e+08	8.99945e+07	1.59845e+08	5.73617e+07	5.9097e+08		-8.7609	-8.86966	-8.90787	-8.92565	-8.9149	-8.26857	-9.71492
6.94_744.555532	6.94	dMePE(16:0/18:1)	dMePE(34:1)	M-H	dMePE	(16:0/18:1)	(16:0)	(18:1)	NA	NA	744.555	C41 H79 O8 N1 P1	B	2.29251e+06	3.7221e+06	4.26255e+06	1.85083e+06	2.05568e+06	705285	1.14962e+07		-14.5688	-15.0265	-14.7416	-14.5292	-15.1958	-14.6143	-15.3988
7.63_792.555347625	7.63	dMePE(16:0/22:5)	dMePE(38:5)	M-H	dMePE	(16:0/22:5)	(16:0)	(22:5)	NA	NA	792.555	C45 H79 O8 N1 P1	B	3.40093e+07	4.78348e+07	1.10513e+07	1.66772e+07	2.50774e+07	2.86046e+06	7.87668e+07		-10.6779	-11.3427	-13.3672	-11.3576	-11.5871	-12.5943	-12.6223
4.67_686.477255375	4.67	dMePE(16:1/14:1)	dMePE(30:2)	M-H	dMePE	(16:1/14:1)	(16:1)	(14:1)	NA	NA	686.477	C37 H69 O8 N1 P1	B	591437	4.24918e+06	3.61501e+06	365689	887585	231572	2.01628e+07		-16.5234	-14.8355	-14.9793	-16.8687	-16.4075	-16.2211	-14.5882
7.62_742.53971275	7.62	dMePE(16:1/18:1)	dMePE(34:2)	M-H	dMePE	(16:1/18:1)	(16:1)	(18:1)	NA	NA	742.539	C41 H77 O8 N1 P1	B	1.96631e+08	3.50599e+08	5.70657e+08	1.48098e+08	2.62573e+08	8.88515e+07	1.5612e+09		-8.14639	-8.46897	-7.67686	-8.207	-8.19885	-7.63726	-8.31342
8.67_806.607318125	8.67	dMePE(20:0p/20:4)	dMePE(40:4p)	M-H	dMePE	(20:0p/20:4)	(20:0p)	(20:4)	NA	NA	806.607	C47 H85 O7 N1 P1	B	541375	1.11984e+06	1.46739e+06	341449	922356	216401	6.38511e+06		-16.651	-16.7594	-16.2801	-16.9677	-16.352	-16.3188	-16.2471
9.01_810.63861325	9.01	dMePE(40:2p)	dMePE(40:2p)	M-H	dMePE	(40:2p)	(40:2p)	NA	NA	NA	810.638	C47 H89 O7 N1 P1	C	681710	1.12033e+06	4.2014e+06	729886	1.48737e+06	323534	7.88249e+06		-16.3185	-16.7587	-14.7625	-15.8717	-15.6627	-15.7386	-15.9432
8.56_830.60730275	8.56	dMePE(42:6p)	dMePE(42:6p)	M-H	dMePE	(42:6p)	(42:6p)	NA	NA	NA	830.607	C49 H85 O7 N1 P1	C	378278	1.22569e+06	1.08756e+06	239956	660340	154694	5.76871e+06		-17.1682	-16.6291	-16.7122	-17.4766	-16.8341	-16.8031	-16.3936
9.05_988.77457825	9.05	dMePE(52:5)	dMePE(52:5)	M-H	dMePE	(52:5)	(52:5)	NA	NA	NA	988.774	C59 H107 O8 N1 P1	C	153909	255863	808215	388863	1.0123e+06	219062	2.34395e+06		-18.4656	-18.8892	-17.1405	-16.7801	-16.2178	-16.3012	-17.6929
1.61_303.233048	1.61	FA(20:4)	FA(20:4)	M-H	FA	(20:4)	(20:4)	NA	NA	NA	303.233	O2 H31 C20	D	8.23238e+07	8.19088e+07	3.33347e+08	5.56887e+06	1.682e+07	2.85065e+06	3.03978e+09		-9.4025	-10.5667	-8.45246	-12.94	-12.1633	-12.5993	-7.35211
2.31_331.26434625	2.31	FA(22:4)	FA(22:4)	M-H	FA	(22:4)	(22:4)	NA	NA	NA	331.264	O2 H35 C22	D	1.37591e+06	1.54582e+06	5.4805e+07	88017.8	569425	272933	7.38468e+08		-15.3054	-16.2943	-11.0571	-18.9235	-17.0478	-15.984	-9.39347
1.75_329.248706125	1.75	FA(22:5)	FA(22:5)	M-H	FA	(22:5)	(22:5)	NA	NA	NA	329.249	O2 H33 C22	D	1.18739e+08	1.29809e+08	2.71647e+08	3.9274e+06	1.22907e+07	4.74594e+06	3.27773e+09		-8.87408	-9.9024	-8.74775	-13.4438	-12.6159	-11.8639	-7.24338
2.36_357.2799945	2.36	FA(24:5)	FA(24:5)	M-H	FA	(24:5)	(24:5)	NA	NA	NA	357.28	O2 H37 C24	D	4.07882e+06	2.95644e+06	3.45586e+07	147238	754513	225101	3.54955e+08		-13.7376	-15.3588	-11.7224	-18.1812	-16.6418	-16.2619	-10.4504
1.86_355.264327375	1.86	FA(24:6)	FA(24:6)	M-H	FA	(24:6)	(24:6)	NA	NA	NA	355.264	O2 H35 C24	D	1.5216e+07	1.44938e+07	2.82847e+08	764492	3.09594e+06	898946	1.04735e+09		-11.8382	-13.0653	-8.68947	-15.8048	-14.6051	-14.2643	-8.88933
3.16_385.311224375	3.16	FA(26:5)	FA(26:5)	M-H	FA	(26:5)	(26:5)	NA	NA	NA	385.311	O2 H41 C26	D	73566.4	245636	2.2895e+06	6074.34	33017.9	53013.7	1.20419e+07		-19.5305	-18.9481	-15.6383	-22.7805	-21.156	-18.3481	-15.3319
2.53_383.295586375	2.53	FA(26:6)	FA(26:6)	M-H	FA	(26:6)	(26:6)	NA	NA	NA	383.296	O2 H39 C26	D	731982	1.72403e+06	1.7755e+07	20376.1	114864	72817.1	2.48084e+08		-16.2159	-16.1369	-12.6832	-21.0344	-19.3574	-17.8902	-10.9672
3.63_1354.785580875	3.63	GM2(d34:1)	GM2(d34:1)	M-H	GM2	(d34:1)	(d34:1)	NA	NA	NA	1354.79	C65 H116 O26 N3	D	318775	320522	904723	738507	116744	96012.8	3.35501e+06		-17.4151	-18.5642	-16.9778	-15.8547	-19.334	-17.4912	-17.1755
8.01_1466.9109045	8.01	GM2(d42:1)	GM2(d42:1)	M-H	GM2	(d42:1)	(d42:1)	NA	NA	NA	1466.91	C73 H132 O26 N3	D	813132	511319	888811	5.74359e+06	504778	308541	505796		-16.0642	-17.8903	-17.0034	-12.8955	-17.2217	-15.807	-19.9052
7.29_1464.895302375	7.29	GM2(d42:2)	GM2(d42:2)	M-H	GM2	(d42:2)	(d42:2)	NA	NA	NA	1464.89	C73 H130 O26 N3	D	694604	444898	1.63636e+06	4.77277e+06	671852	440447	1.76809e+06		-16.2915	-18.0911	-16.1229	-13.1626	-16.8092	-15.2935	-18.0997
3.14_1125.6895955	3.14	GM3(d32:1)	GM3(d32:1)	M+H	GM3	(d32:1)	(d32:1)	NA	NA	NA	1125.69	C55 H101 O21 N2	D	1.49711e+06	3.36864e+06	2.95424e+06	245310	1.00841e+06	531042	2.35481e+07		-15.1836	-15.1705	-15.2706	-17.4447	-16.2233	-15.0237	-14.3643
3.03_1123.676611	3.03	GM3(d32:1)(rep)	GM3(d32:1)	M-H	GM3	(d32:1)	(d32:1)	NA	NA	NA	1123.67	C55 H99 O21 N2	D	1.11292e+06	3.12627e+06	5.20178e+06	454520	979273	558595	2.82356e+07		-15.6114	-15.2782	-14.4543	-16.555	-16.2656	-14.9507	-14.1024
3.32_1137.692109125	3.32	GM3(d33:1)	GM3(d33:1)	M-H	GM3	(d33:1)	(d33:1)	NA	NA	NA	1137.69	C56 H101 O21 N2	D	385793	1.1556e+06	1.91232e+06	282054	492202	209390	6.00029e+06		-17.1398	-16.714	-15.898	-17.2434	-17.2581	-16.3663	-16.3368
3.99_1153.72466875	3.99	GM3(d34:0)	GM3(d34:0)	M-H	GM3	(d34:0)	(d34:0)	NA	NA	NA	1153.72	C57 H105 O21 N2	D	744166	4.00332e+06	3.94694e+06	1.39465e+06	3.10489e+06	1.66089e+06	8.46855e+06		-16.192	-14.9214	-14.8526	-14.9375	-14.6009	-13.3786	-15.8397
3.61_1169.715881	3.61	GM3(d34:1	GM3(d34:1	M+H	GM3	(d34:1+O)	(d34:1+O)	NA	NA	NA	1169.72	C57 H105 O22 N2	D	507033	4752.51	1.53765e+06	16262.3	6749.47	4254.74	7.81853e+06		-16.7456	-24.6397	-16.2126	-21.3597	-23.4464	-21.9873	-15.955
3.54_1167.703966875	3.54	GM3(d34:1(rep)	GM3(d34:1	M-H	GM3	(d34:1+O)	(d34:1+O)	NA	NA	NA	1167.7	C57 H103 O22 N2	D	1.22193e+06	1.73505e+06	6.78472e+06	1.05241e+06	1.2931e+06	999841	1.49982e+07		-15.4766	-16.1277	-14.0711	-15.3437	-15.8646	-14.1108	-15.0151
3.89_1153.723509375	3.89	GM3(d34:1)	GM3(d34:1)	M+H	GM3	(d34:1)	(d34:1)	NA	NA	NA	1153.72	C57 H105 O21 N2	D	7.20371e+06	2.37722e+07	2.17894e+07	7.71555e+06	1.64779e+07	7.89048e+06	1.76856e+08		-12.917	-12.3514	-12.3878	-12.4696	-12.193	-11.1305	-11.4554
3.75_1151.709596875	3.75	GM3(d34:1)(rep)	GM3(d34:1)	M-H	GM3	(d34:1)	(d34:1)	NA	NA	NA	1151.71	C57 H103 O21 N2	D	1.77697e+07	5.72181e+07	9.00611e+07	1.77509e+07	3.73804e+07	1.88521e+07	2.45962e+08		-11.6144	-11.0842	-10.3405	-11.2676	-11.0112	-9.87393	-10.9796
3.09_1149.6910765	3.09	GM3(d34:2)	GM3(d34:2)	M-H	GM3	(d34:2)	(d34:2)	NA	NA	NA	1149.69	C57 H101 O21 N2	D	348553	1.29373e+06	1.74921e+06	168978	295215	134072	1.08113e+07		-17.2863	-16.5511	-16.0266	-17.9825	-17.9956	-17.0095	-15.4874
4.16_1165.7221965	4.16	GM3(d35:1)	GM3(d35:1)	M-H	GM3	(d35:1)	(d35:1)	NA	NA	NA	1165.72	C58 H105 O21 N2	D	692069	1.60461e+06	2.25851e+06	450208	975384	441620	2.69052e+06		-16.2967	-16.2404	-15.658	-16.5687	-16.2714	-15.2897	-17.494
4.66_1179.73986175	4.66	GM3(d36:1)	GM3(d36:1)	M-H	GM3	(d36:1)	(d36:1)	NA	NA	NA	1179.74	C59 H107 O21 N2	D	1.76032e+06	4.38148e+06	5.70591e+06	2.1313e+06	4.42131e+06	1.54913e+06	7.34657e+06		-14.9499	-14.7912	-14.3209	-14.3257	-14.091	-13.4791	-16.0448
3.84_1177.721892	3.84	GM3(d36:2)	GM3(d36:2)	M-H	GM3	(d36:2)	(d36:2)	NA	NA	NA	1177.72	C59 H105 O21 N2	D	118150	483249	849001	128385	374596	169651	4.05965e+06		-18.847	-17.9718	-17.0695	-18.3789	-17.652	-16.6699	-16.9005
7.5_1235.80333725	7.5	GM3(d40:1)	GM3(d40:1)	M-H	GM3	(d40:1)	(d40:1)	NA	NA	NA	1235.8	C63 H115 O21 N2	D	8.15193e+06	1.92389e+07	2.09684e+07	1.51381e+07	2.79027e+07	1.31166e+07	1.43234e+07		-12.7386	-12.6567	-12.4432	-11.4973	-11.4331	-10.3973	-15.0816
5.91_1233.787176125	5.91	GM3(d40:2)	GM3(d40:2)	M-H	GM3	(d40:2)	(d40:2)	NA	NA	NA	1233.78	C63 H113 O21 N2	D	1.26959e+06	3.69046e+06	8.42654e+06	2.62061e+06	6.44123e+06	3.70297e+06	1.53593e+07		-15.4214	-15.0388	-13.7584	-14.0275	-13.5481	-12.2219	-14.9808
7.87_1249.81749075	7.87	GM3(d41:1)	GM3(d41:1)	M-H	GM3	(d41:1)	(d41:1)	NA	NA	NA	1249.82	C64 H117 O21 N2	D	3.55609e+06	1.00062e+07	1.13716e+07	6.54245e+06	1.00236e+07	4.24293e+06	8.46797e+06		-13.9354	-13.5998	-13.326	-12.7076	-12.9101	-12.0255	-15.8398
6.64_1247.801082	6.64	GM3(d41:2)	GM3(d41:2)	M-H	GM3	(d41:2)	(d41:2)	NA	NA	NA	1247.8	C64 H115 O21 N2	D	1.66882e+06	3.49239e+06	6.23492e+06	2.52482e+06	4.06019e+06	2.46811e+06	7.29326e+06		-15.0269	-15.1184	-14.193	-14.0812	-14.2139	-12.8072	-16.0553
8.12_1265.85002975	8.12	GM3(d42:1)	GM3(d42:1)	M+H	GM3	(d42:1)	(d42:1)	NA	NA	NA	1265.85	C65 H121 O21 N2	D	1.96553e+07	6.12547e+07	5.31006e+07	4.25041e+07	7.5467e+07	1.83414e+07	7.44184e+07		-11.4689	-10.9859	-11.1027	-10.0079	-9.99765	-9.91356	-12.7043
8.05_1263.833927375	8.05	GM3(d42:1)(rep)	GM3(d42:1)	M-H	GM3	(d42:1)	(d42:1)	NA	NA	NA	1263.83	C65 H119 O21 N2	D	4.65387e+07	1.29917e+08	1.23138e+08	8.98856e+07	1.37341e+08	5.30427e+07	8.44901e+07		-10.2254	-9.9012	-9.88921	-8.92739	-9.13381	-8.3815	-12.5212
7.77_1263.83460175	7.77	GM3(d42:2)	GM3(d42:2)	M+H	GM3	(d42:2)	(d42:2)	NA	NA	NA	1263.83	C65 H119 O21 N2	D	2.09893e+07	7.49691e+07	9.69413e+07	4.09642e+07	9.16378e+07	3.1196e+07	3.316e+08		-11.3742	-10.6944	-10.2343	-10.0611	-9.71756	-9.1473	-10.5486
7.58_1261.818334875	7.58	GM3(d42:2)(rep)	GM3(d42:2)	M-H	GM3	(d42:2)	(d42:2)	NA	NA	NA	1261.82	C65 H117 O21 N2	D	2.83401e+07	6.32288e+07	1.27661e+08	5.37319e+07	9.11129e+07	5.01212e+07	1.56995e+08		-10.941	-10.9401	-9.83716	-9.66971	-9.72584	-8.46323	-11.6273
6.11_1259.802377	6.11	GM3(d42:3)	GM3(d42:3)	M-H	GM3	(d42:3)	(d42:3)	NA	NA	NA	1259.8	C65 H115 O21 N2	D	3.07783e+06	6.48374e+06	1.14949e+07	5.15519e+06	1.1105e+07	5.76362e+06	2.75371e+07		-14.1438	-14.2258	-13.3104	-13.0514	-12.7623	-11.5836	-14.1386
8.18_1277.847372125	8.18	GM3(d43:1)	GM3(d43:1)	M-H	GM3	(d43:1)	(d43:1)	NA	NA	NA	1277.85	C66 H121 O21 N2	D	1.23511e+06	5.7721e+06	6.81787e+06	2.85196e+06	3.94419e+06	1.89475e+06	1.88455e+06		-15.4611	-14.3935	-14.064	-13.9055	-14.2557	-13.1886	-18.0076
7.86_1275.832326	7.86	GM3(d43:2)	GM3(d43:2)	M-H	GM3	(d43:2)	(d43:2)	NA	NA	NA	1275.83	C66 H119 O21 N2	D	1.67653e+06	5.13755e+06	6.10471e+06	2.90503e+06	6.88953e+06	2.22655e+06	7.77284e+06		-15.0203	-14.5616	-14.2234	-13.8789	-13.451	-12.9558	-15.9634
8.33_1291.863194375	8.33	GM3(d44:1)	GM3(d44:1)	M-H	GM3	(d44:1)	(d44:1)	NA	NA	NA	1291.86	C67 H123 O21 N2	D	1.66202e+06	5.8116e+06	2.88024e+06	3.51968e+06	4.76738e+06	1.84092e+06	1.93064e+06		-15.0328	-14.3837	-15.3072	-13.602	-13.9822	-13.2302	-17.9728
8.01_1289.848891	8.01	GM3(d44:2)	GM3(d44:2)	M-H	GM3	(d44:2)	(d44:2)	NA	NA	NA	1289.85	C67 H121 O21 N2	D	4.3406e+06	1.6047e+07	1.71056e+07	1.14785e+07	2.06276e+07	9.51502e+06	2.22317e+07		-13.6478	-12.9184	-12.7369	-11.8965	-11.8689	-10.8604	-14.4473
7.67_1287.832484625	7.67	GM3(d44:3)	GM3(d44:3)	M-H	GM3	(d44:3)	(d44:3)	NA	NA	NA	1287.83	C67 H119 O21 N2	D	1.05384e+06	4.59884e+06	6.59834e+06	4.10912e+06	7.28736e+06	3.66864e+06	1.45899e+07		-15.6901	-14.7214	-14.1112	-13.3786	-13.37	-12.2353	-15.055
6.43_1285.816205	6.43	GM3(d44:4)	GM3(d44:4)	M-H	GM3	(d44:4)	(d44:4)	NA	NA	NA	1285.82	C67 H117 O21 N2	D	244790	1.43262e+06	2.92093e+06	953413	3.01569e+06	1.0884e+06	7.08936e+06		-17.7961	-16.404	-15.2869	-15.4862	-14.6429	-13.9884	-16.0962
1.07_480.309571	1.07	LdMePE(16:0)	LdMePE(16:0)	M-H	LdMePE	(16:0)	(16:0)	NA	NA	NA	480.31	C23 H47 O7 N1 P1	B	38104.4	24512.1	214316	8431.07	104024	11880.2	4.11348e+06		-20.4796	-22.273	-19.0555	-22.3075	-19.5004	-20.5059	-16.8815
1.14_506.32515225	1.14	LdMePE(18:1)	LdMePE(18:1)	M-H	LdMePE	(18:1)	(18:1)	NA	NA	NA	506.325	C25 H49 O7 N1 P1	B	14750.4	11958.9	121712	6350.8	195758	9577.68	7.8053e+06		-21.8488	-23.3084	-19.8718	-22.7163	-18.5883	-20.8167	-15.9574
0.85_512.299350375	0.85	LPC(14:0)	LPC(14:0)	M+HCOO	LPC	(14:0)	(14:0)	NA	NA	NA	512.299	C23 H47 O9 N1 P1	A	22067.2	318424	469696	404228	1.19933e+06	131166	2.14356e+07		-21.2677	-18.5736	-17.9235	-16.7242	-15.9732	-17.0411	-14.4999
0.86_468.308517875	0.86	LPC(14:0)(rep)	LPC(14:0)	M+H	LPC	(14:0)	(14:0)	NA	NA	NA	468.308	C22 H47 O7 N1 P1	B	58980	1.64691e+06	380340	5.4566e+06	1.02468e+07	1.83872e+06	2.39142e+08		-19.8494	-16.2029	-18.228	-12.9694	-12.8783	-13.2319	-11.0201
1.25_480.3087145	1.25	LPC(15:1)	LPC(15:1)	M+H	LPC	(15:1)	(15:1)	NA	NA	NA	480.308	C23 H47 O7 N1 P1	B	7.17881e+06	5.53097e+06	1.05413e+07	6.5404e+06	1.94418e+07	1.82499e+06	1.79119e+08		-12.922	-14.4551	-13.4354	-12.708	-11.9543	-13.2427	-11.4371
1.01_478.29288175	1.01	LPC(15:2)	LPC(15:2)	M+H	LPC	(15:2)	(15:2)	NA	NA	NA	478.293	C23 H45 O7 N1 P1	B	35329.5	203314	340131	531804	987508	138897	3.71061e+07		-20.5887	-19.2209	-18.3892	-16.3284	-16.2536	-16.9585	-13.7083
1.07_540.330170625	1.07	LPC(16:0)	LPC(16:0)	M+HCOO	LPC	(16:0)	(16:0)	NA	NA	NA	540.331	C25 H51 O9 N1 P1	A	1.40697e+06	938882	7.78741e+06	931337	2.89258e+07	533280	1.55535e+08		-15.2731	-17.0136	-13.8722	-15.52	-11.3811	-15.0176	-11.6408
1.07_496.340348125	1.07	LPC(16:0)(rep)	LPC(16:0)	M+H	LPC	(16:0)	(16:0)	NA	NA	NA	496.34	C24 H51 O7 N1 P1	B	2.00639e+07	1.26859e+07	5.34789e+07	1.08152e+07	2.67281e+07	7.50105e+06	1.77394e+09		-11.4392	-13.2575	-11.0924	-11.9824	-11.4951	-11.2035	-8.12912
1.31_482.36047325	1.31	LPC(16:0e)	LPC(16:0e)	M+H	LPC	(16:0e)	(16:0e)	NA	NA	NA	482.361	C24 H53 O6 N1 P1	B	3.06606e+06	1.64669e+07	7.05955e+06	3.36459e+06	6.57777e+06	2.4922e+06	2.51562e+08		-14.1493	-12.8811	-14.0138	-13.667	-13.5178	-12.7932	-10.9471
1.27_480.3449665	1.27	LPC(16:0p)	LPC(16:0p)	M+H	LPC	(16:0p)	(16:0p)	NA	NA	NA	480.345	C24 H51 O6 N1 P1	B	5.41286e+06	6.7654e+06	1.38873e+07	2.02429e+06	4.72648e+06	1.66142e+06	1.01104e+08		-13.3293	-14.1645	-13.0376	-14.4	-13.9947	-13.3782	-12.2622
0.91_538.31491325	0.91	LPC(16:1)	LPC(16:1)	M+HCOO	LPC	(16:1)	(16:1)	NA	NA	NA	538.315	C25 H49 O9 N1 P1	A	620695	1.48613e+06	4.18032e+06	748417	2.12493e+06	276670	2.13127e+08		-16.4538	-16.3511	-14.7697	-15.8355	-15.148	-15.9643	-11.1863
0.91_494.32428	0.91	LPC(16:1)(rep)	LPC(16:1)	M+H	LPC	(16:1)	(16:1)	NA	NA	NA	494.324	C24 H49 O7 N1 P1	B	8.99631e+06	7.10377e+06	2.15108e+07	6.94637e+06	1.89128e+07	3.1271e+06	2.40147e+09		-12.5964	-14.0941	-12.4064	-12.6212	-11.9941	-12.4658	-7.69216
0.82_492.308529125	0.82	LPC(16:2)(rep)	LPC(16:2)	M+H	LPC	(16:2)	(16:2)	NA	NA	NA	492.308	C24 H47 O7 N1 P1	B	183786	343356	278655	1.04087e+06	4.47298e+06	2.09987e+06	1.63308e+08		-18.2096	-18.4649	-18.6768	-15.3596	-14.0742	-13.0403	-11.5704
1_552.33062275	1	LPC(17:1)	LPC(17:1)	M+HCOO	LPC	(17:1)	(17:1)	NA	NA	NA	552.331	C26 H51 O9 N1 P1	A	73387.6	139463	314021	49371.5	19640.1	26634.9	1.27027e+07		-19.5341	-19.7647	-18.5044	-19.7576	-21.9055	-19.3411	-15.2548
1_508.339837125	1	LPC(17:1)(rep)	LPC(17:1)	M+H	LPC	(17:1)	(17:1)	NA	NA	NA	508.34	C25 H51 O7 N1 P1	B	712420	1.85534e+06	1.65918e+06	1.0142e+06	2.93255e+06	473349	1.39528e+08		-16.2549	-16.031	-16.1029	-15.3971	-14.6833	-15.1896	-11.7974
1.7_508.339694	1.7	LPC(17:1)(rep)(rep)	LPC(17:1)	M+H	LPC	(17:1)	(17:1)	NA	NA	NA	508.34	C25 H51 O7 N1 P1	B	167959	330104	760394	200875	901942	20990.3	1.12699e+07		-18.3396	-18.5217	-17.2285	-17.733	-16.3843	-19.6847	-15.4275
1.56_568.36264225	1.56	LPC(18:0)	LPC(18:0)	M+HCOO	LPC	(18:0)	(18:0)	NA	NA	NA	568.362	C27 H55 O9 N1 P1	A	3.15795e+06	4.66307e+06	1.42707e+07	6.45791e+06	1.69744e+07	4.85342e+06	6.80369e+07		-14.1067	-14.7014	-12.9984	-12.7263	-12.1501	-11.8316	-12.8336
1.56_524.370446625	1.56	LPC(18:0)(rep)	LPC(18:0)	M+H	LPC	(18:0)	(18:0)	NA	NA	NA	524.371	C26 H55 O7 N1 P1	B	3.32984e+07	4.22163e+07	6.31105e+07	5.71119e+07	1.53584e+08	4.92164e+07	4.115e+08		-10.7084	-11.5229	-10.8535	-9.58169	-8.97254	-8.48952	-10.2371
1.84_510.391641	1.84	LPC(18:0e)	LPC(18:0e)	M+H	LPC	(18:0e)	(18:0e)	NA	NA	NA	510.392	C26 H57 O6 N1 P1	B	1.20362e+06	5.12601e+06	2.04001e+06	1.50551e+06	3.26186e+06	900979	8.39633e+07		-15.4984	-14.5648	-15.8048	-14.8272	-14.5297	-14.261	-12.5302
1.4_508.375843125	1.4	LPC(18:0p)	LPC(18:0p)	M+H	LPC	(18:0p)	(18:0p)	NA	NA	NA	508.376	C26 H55 O6 N1 P1	B	1.62422e+06	9.72016e+06	4.05406e+06	838167	1.8389e+06	804305	2.25385e+08		-15.066	-13.6417	-14.814	-15.6721	-15.3566	-14.4248	-11.1056
1.13_566.346944875	1.13	LPC(18:1)	LPC(18:1)	M+HCOO	LPC	(18:1)	(18:1)	NA	NA	NA	566.346	C27 H53 O9 N1 P1	A	2.09019e+06	1.92537e+06	1.15077e+07	827590	1.47161e+07	625178	4.73768e+08		-14.7021	-15.9775	-13.3088	-15.6904	-12.3561	-14.7882	-10.0338
1.13_522.3563695	1.13	LPC(18:1)(rep)	LPC(18:1)	M+H	LPC	(18:1)	(18:1)	NA	NA	NA	522.355	C26 H53 O7 N1 P1	B	1.82409e+07	2.34428e+07	6.07537e+07	4.66645e+07	1.28743e+07	5.05967e+06	4.02095e+09		-11.5766	-12.3716	-10.9084	-9.87316	-12.549	-11.7715	-6.94854
1.31_506.360570875	1.31	LPC(18:1p)	LPC(18:1p)	M+H	LPC	(18:1p)	(18:1p)	NA	NA	NA	506.361	C26 H53 O6 N1 P1	B	738655	2.05574e+06	3.47166e+06	190915	626451	131498	6.77179e+07		-16.2028	-15.883	-15.0377	-17.8064	-16.9102	-17.0375	-12.8404
0.98_564.33083725	0.98	LPC(18:2)	LPC(18:2)	M+HCOO	LPC	(18:2)	(18:2)	NA	NA	NA	564.331	C27 H51 O9 N1 P1	A	257065	404523	1.25018e+06	232858	621710	201060	5.37601e+07		-17.7255	-18.2284	-16.5112	-17.5199	-16.9211	-16.4249	-13.1734
0.98_520.339867625	0.98	LPC(18:2)(rep)	LPC(18:2)	M+H	LPC	(18:2)	(18:2)	NA	NA	NA	520.34	C26 H51 O7 N1 P1	B	2.09752e+06	3.85417e+06	2.5834e+06	3.75088e+06	6.00476e+06	2.3766e+06	5.92954e+08		-14.6971	-14.9762	-15.4641	-13.5102	-13.6493	-12.8617	-9.71009
1.13_518.32398175	1.13	LPC(18:3)	LPC(18:3)	M+H	LPC	(18:3)	(18:3)	NA	NA	NA	518.324	C26 H49 O7 N1 P1	B	889021	1.30668e+06	3.14628e+06	1.6567e+06	4.97947e+06	1.36897e+06	8.81783e+07		-15.9354	-16.5367	-15.1797	-14.6891	-13.9194	-13.6575	-12.4595
2.22_552.40249175	2.22	LPC(20:0)	LPC(20:0)	M+H	LPC	(20:0)	(20:0)	NA	NA	NA	552.402	C28 H59 O7 N1 P1	B	841303	2.408e+06	1.43471e+06	1.60597e+06	5.21012e+06	1.3793e+06	6.44286e+06		-16.015	-15.6548	-16.3126	-14.734	-13.8541	-13.6467	-16.2342
2.64_538.4232755	2.64	LPC(20:0e)	LPC(20:0e)	M+H	LPC	(20:0e)	(20:0e)	NA	NA	NA	538.423	C28 H61 O6 N1 P1	B	704982	2.72207e+06	1.38022e+06	1.62703e+06	5.29481e+06	1.34599e+06	4.76982e+07		-16.2701	-15.4779	-16.3684	-14.7152	-13.8308	-13.6819	-13.346
2.52_536.407641125	2.52	LPC(20:0p)	LPC(20:0p)	M+H	LPC	(20:0p)	(20:0p)	NA	NA	NA	536.407	C28 H59 O6 N1 P1	B	913147	2.03617e+06	2.1264e+06	574514	1.79163e+06	450388	3.20811e+07		-15.8968	-15.8968	-15.7449	-16.217	-15.3942	-15.2613	-13.9182
1.51_594.377705	1.51	LPC(20:1)	LPC(20:1)	M+HCOO	LPC	(20:1)	(20:1)	NA	NA	NA	594.378	C29 H57 O9 N1 P1	A	186941	14546	224375	3429.92	69657.6	3455.08	4.01793e+06		-18.1851	-23.0259	-18.9894	-23.605	-20.079	-22.2876	-16.9154
1.51_550.386832125	1.51	LPC(20:1)(rep)	LPC(20:1)	M+H	LPC	(20:1)	(20:1)	NA	NA	NA	550.387	C28 H57 O7 N1 P1	B	62078.7	187417	968664	62413.1	217232	74311.2	2.75464e+07		-19.7755	-19.3383	-16.8793	-19.4194	-18.4381	-17.8609	-14.1381
1.22_592.362042125	1.22	LPC(20:2)	LPC(20:2)	M+HCOO	LPC	(20:2)	(20:2)	NA	NA	NA	592.362	C29 H55 O9 N1 P1	A	23787.8	7971.91	117372	105664	344693	35633.5	1.92397e+07		-21.1594	-23.8935	-19.9242	-18.6599	-17.772	-18.9212	-14.6558
1.21_548.3711785	1.21	LPC(20:2)(rep)	LPC(20:2)	M+H	LPC	(20:2)	(20:2)	NA	NA	NA	548.371	C28 H55 O7 N1 P1	B	1.97851e+06	36657.2	4.46501e+06	1.83455e+06	4.70184e+06	1.80749e+06	1.84638e+08		-14.7813	-21.6924	-14.6747	-14.542	-14.0022	-13.2566	-11.3933
1.07_590.34642475	1.07	LPC(20:3)	LPC(20:3)	M+HCOO	LPC	(20:3)	(20:3)	NA	NA	NA	590.346	C29 H53 O9 N1 P1	A	53493.8	118035	479453	117647	258185	71891.3	2.41366e+07		-19.9902	-20.0054	-17.8939	-18.5049	-18.1889	-17.9086	-14.3287
1.07_546.35565275	1.07	LPC(20:3)(rep)	LPC(20:3)	M+H	LPC	(20:3)	(20:3)	NA	NA	NA	546.355	C28 H53 O7 N1 P1	B	1.1753e+06	1.47487e+06	8.36976e+06	1.62721e+06	3.21571e+06	772533	4.903e+08		-15.5327	-16.3621	-13.7682	-14.715	-14.5503	-14.4829	-9.98434
1.61_546.355253625	1.61	LPC(20:3)(rep)(rep)	LPC(20:3)	M+H	LPC	(20:3)	(20:3)	NA	NA	NA	546.355	C28 H53 O7 N1 P1	B	908037	1.65825e+06	2.5523e+06	1.85656e+06	5.00188e+06	1.80219e+06	5.67619e+06		-15.9049	-16.193	-15.4815	-14.5248	-13.913	-13.2608	-16.4169
0.99_588.33074225	0.99	LPC(20:4)	LPC(20:4)	M+HCOO	LPC	(20:4)	(20:4)	NA	NA	NA	588.331	C29 H51 O9 N1 P1	A	83101	199953	796307	225426	514636	82427.4	2.18471e+07		-19.3547	-19.2449	-17.1619	-17.5667	-17.1938	-17.7113	-14.4725
1.08_544.3396005	1.08	LPC(20:4)(rep)	LPC(20:4)	M+H	LPC	(20:4)	(20:4)	NA	NA	NA	544.34	C28 H51 O7 N1 P1	B	279490	406822	1.37258e+06	90571.1	240367	97348.5	4.20437e+08		-17.6049	-18.2202	-16.3765	-18.8822	-18.2921	-17.4713	-10.2061
3.03_580.43361125	3.03	LPC(22:0)	LPC(22:0)	M+H	LPC	(22:0)	(22:0)	NA	NA	NA	580.434	C30 H63 O7 N1 P1	B	639428	2.07062e+06	835404	1.28169e+06	3.13758e+06	700920	4.29962e+06		-16.4109	-15.8726	-17.0928	-15.0594	-14.5858	-14.6233	-16.8177
2.27_578.417970875	2.27	LPC(22:1)	LPC(22:1)	M+H	LPC	(22:1)	(22:1)	NA	NA	NA	578.418	C30 H61 O7 N1 P1	B	1.91007e+06	1.09687e+06	1.94217e+06	461505	1.16821e+06	304298	5.96525e+06		-14.8321	-16.7893	-15.8757	-16.533	-16.0111	-15.827	-16.3453
1.37_574.38651175	1.37	LPC(22:3)(rep)	LPC(22:3)	M+H	LPC	(22:3)	(22:3)	NA	NA	NA	574.387	C30 H57 O7 N1 P1	B	92529.4	67451.5	1.6775e+06	56443.1	7212.83	73639.9	5.76503e+07		-19.1997	-20.8126	-16.087	-19.5645	-23.3506	-17.874	-13.0726
1.13_572.371134375	1.13	LPC(22:4)	LPC(22:4)	M+H	LPC	(22:4)	(22:4)	NA	NA	NA	572.371	C30 H55 O7 N1 P1	B	241338	457490	1.6744e+06	46384.1	349514	7436	6.20795e+07		-17.8166	-18.0508	-16.0897	-19.8476	-17.752	-21.1818	-12.9658
0.89_612.330872375	0.89	LPC(22:6)	LPC(22:6)	M+HCOO	LPC	(22:6)	(22:6)	NA	NA	NA	612.331	C31 H51 O9 N1 P1	A	21132.7	126720	437553	187836	278991	63967.7	8.24532e+06		-21.3301	-19.9029	-18.0258	-17.8299	-18.0771	-18.0771	-15.8783
0.93_568.3397995	0.93	LPC(22:6)(rep)	LPC(22:6)	M+H	LPC	(22:6)	(22:6)	NA	NA	NA	568.34	C30 H51 O7 N1 P1	B	156336	22778.1	52779.8	2.55073e+06	3.83342e+06	991266	1.0214e+08		-18.443	-22.3789	-21.0772	-14.0665	-14.2968	-14.1232	-12.2475
3.04_650.440594125	3.04	LPC(24:1)	LPC(24:1)	M+HCOO	LPC	(24:1)	(24:1)	NA	NA	NA	650.44	C33 H65 O9 N1 P1	A	293827	776044	928552	170562	345273	76055.4	2.70159e+06		-17.5327	-17.2884	-16.9403	-17.969	-17.7696	-17.8274	-17.4881
3.05_606.449579375	3.05	LPC(24:1)(rep)	LPC(24:1)	M+H	LPC	(24:1)	(24:1)	NA	NA	NA	606.449	C32 H65 O7 N1 P1	B	2.62623e+06	6.174e+06	4.66616e+06	1.43683e+06	3.21712e+06	607322	1.6855e+07		-14.3727	-14.2964	-14.6111	-14.8945	-14.5497	-14.8301	-14.8468
1.19_454.29284575	1.19	LPE(16:0)	LPE(16:0)	M+H	LPE	(16:0)	(16:0)	NA	NA	NA	454.293	C21 H45 O7 N1 P1	B	1.52731e+06	2.50354e+06	2.93085e+06	2.22371e+06	5.50638e+06	797011	4.56071e+07		-15.1547	-15.5987	-15.282	-14.2644	-13.7743	-14.4379	-13.4107
0.95_452.27721025	0.95	LPE(16:1)	LPE(16:1)	M+H	LPE	(16:1)	(16:1)	NA	NA	NA	452.277	C21 H43 O7 N1 P1	B	55617.5	116442	189135	428343	1.39689e+06	87056.7	5.46056e+07		-19.9341	-20.025	-19.2359	-16.6406	-15.7532	-17.6325	-13.1509
1.64_482.324508875	1.64	LPE(18:0)	LPE(18:0)	M+H	LPE	(18:0)	(18:0)	NA	NA	NA	482.324	C23 H49 O7 N1 P1	B	1.75832e+07	2.79818e+07	2.6502e+07	1.81596e+07	3.77384e+07	3.35658e+06	2.66639e+08		-11.6296	-12.1162	-12.1053	-11.2348	-10.9975	-12.3636	-10.8631
1.19_480.308533625	1.19	LPE(18:1)	LPE(18:1)	M+H	LPE	(18:1)	(18:1)	NA	NA	NA	480.308	C23 H47 O7 N1 P1	B	2.38741e+06	2.18635e+06	7.12164e+06	9.08366e+06	2.67789e+06	846023	2.7216e+08		-14.5103	-15.7941	-14.0011	-12.2341	-14.8143	-14.3518	-10.8336
0.96_502.292881125	0.96	LPE(20:4)	LPE(20:4)	M+H	LPE	(20:4)	(20:4)	NA	NA	NA	502.293	C25 H45 O7 N1 P1	B	771809	2.21268e+06	1.78092e+06	4.24612e+06	6.27252e+06	1.57701e+06	8.81368e+07		-16.1394	-15.7768	-16.0007	-13.3313	-13.5864	-13.4534	-12.4602
0.92_526.2929285	0.92	LPE(22:6)	LPE(22:6)	M+H	LPE	(22:6)	(22:6)	NA	NA	NA	526.293	C27 H45 O7 N1 P1	B	291264	464974	520601	4.53298e+06	5.06508e+06	1.55482e+06	8.76687e+07		-17.5453	-18.0274	-17.7751	-13.237	-13.8948	-13.4738	-12.4679
0.92_509.28840625	0.92	LPG(18:1)	LPG(18:1)	M-H	LPG	(18:1)	(18:1)	NA	NA	NA	509.288	C24 H46 O9 N0 P1	B	323373	1.26913e+06	1.60836e+07	45871.8	200348	2846.15	1.21741e+07		-17.3945	-16.5788	-12.8258	-19.8637	-18.5548	-22.5674	-15.3161
0.98_535.304108	0.98	LPG(20:2)	LPG(20:2)	M-H	LPG	(20:2)	(20:2)	NA	NA	NA	535.304	C26 H48 O9 N0 P1	B	14620.8	52048.8	367953	2411.71	12849.9	1548.86	722181		-21.8616	-21.1866	-18.2757	-24.1131	-22.5175	-23.4452	-19.3914
1.14_599.320360375	1.14	LPI(18:0)	LPI(18:0)	M-H	LPI	(18:0)	(18:0)	NA	NA	NA	599.32	C27 H52 O12 N0 P1	A	1.20912e+07	1.85861e+07	7.00716e+07	1.08105e+06	2.09032e+06	863411	2.20485e+08		-12.1698	-12.7065	-10.7026	-15.305	-15.1717	-14.3225	-11.1373
0.9_597.304627625	0.9	LPI(18:1)	LPI(18:1)	M-H	LPI	(18:1)	(18:1)	NA	NA	NA	597.305	C27 H50 O12 N0 P1	A	1.33338e+06	1.27669e+06	6.17917e+06	33384.8	131138	26400.6	4.70387e+07		-15.3507	-16.5702	-14.2059	-20.3221	-19.1663	-19.3539	-13.3661
0.87_621.305060625	0.87	LPI(20:3)	LPI(20:3)	M-H	LPI	(20:3)	(20:3)	NA	NA	NA	621.305	C29 H50 O12 N0 P1	A	1.24449e+06	690972	1.34771e+07	8817.6	16717	76272.3	1.76443e+08		-15.4502	-17.4559	-13.0809	-22.2428	-22.138	-17.8233	-11.4588
1.03_649.336001625	1.03	LPI(22:3)	LPI(22:3)	M-H	LPI	(22:3)	(22:3)	NA	NA	NA	649.336	C31 H54 O12 N0 P1	A	29448.2	2919.35	174018	2095.67	6586.77	1579.46	6.51004e+06		-20.8514	-25.3428	-19.356	-24.3158	-23.4816	-23.4169	-16.2192
0.74_494.252424375	0.74	LPS(16:1)	LPS(16:1)	M-H	LPS	(16:1)	(16:1)	NA	NA	NA	494.252	C22 H41 O9 N1 P1	B	11367.1	70671.6	218195	18227.5	285117	4621.68	5.3144e+06		-22.2247	-20.7454	-19.0297	-21.1952	-18.0458	-21.868	-16.512
1.17_524.29916325	1.17	LPS(18:0)	LPS(18:0)	M-H	LPS	(18:0)	(18:0)	NA	NA	NA	524.299	C24 H47 O9 N1 P1	B	1.24261e+06	2.42204e+06	3.85432e+06	3.00677e+06	5.86097e+06	1.23876e+06	5.90953e+07		-15.4524	-15.6464	-14.8869	-13.8292	-13.6843	-13.8017	-13.0369
1.21_526.3140295	1.21	LPS(18:0)(rep)	LPS(18:0)	M+H	LPS	(18:0)	(18:0)	NA	NA	NA	526.314	C24 H49 O9 N1 P1	B	1.51396e+06	2.48836e+06	2.47747e+06	2.98454e+06	7.63611e+06	1.32583e+06	4.87815e+07		-15.1674	-15.6075	-15.5245	-13.8399	-13.3026	-13.7037	-13.3136
0.95_524.298396375	0.95	LPS(18:1)	LPS(18:1)	M+H	LPS	(18:1)	(18:1)	NA	NA	NA	524.298	C24 H47 O9 N1 P1	B	2.73592e+06	1.36626e+06	3.49244e+06	1.11393e+06	6.16396e+06	3.01865e+06	8.69267e+07		-14.3137	-16.4724	-15.0291	-15.2618	-13.6116	-12.5167	-12.4801
0.9_522.283647875	0.9	LPS(18:1)(rep)	LPS(18:1)	M-H	LPS	(18:1)	(18:1)	NA	NA	NA	522.284	C24 H45 O9 N1 P1	B	902147	1.01862e+06	5.87579e+06	772263	3.02997e+06	500030	7.0989e+07		-15.9143	-16.896	-14.2786	-15.7902	-14.6361	-15.1105	-12.7723
5.82_801.5725825	5.82	MGDG(16:0/18:1)	MGDG(34:1)	M+HCOO	MGDG	(16:0/18:1)	(16:0)	(18:1)	NA	NA	801.573	C44 H81 O12	B	199566	1.58762e+06	5.6139e+06	473580	665828	12523.3	1.44563e+07		-18.0908	-16.2558	-14.3443	-16.4957	-16.8222	-20.4298	-15.0682
5.42_773.541599	5.42	MGDG(32:1)	MGDG(32:1)	M+HCOO	MGDG	(32:1)	(32:1)	NA	NA	NA	773.542	C42 H77 O12	D	2.73842e+06	5.33999e+06	2.10714e+07	949439	679188	128331	6.76667e+07		-14.3124	-14.5058	-12.4361	-15.4923	-16.7935	-17.0726	-12.8415
4.45_771.525986125	4.45	MGDG(32:2)	MGDG(32:2)	M+HCOO	MGDG	(32:2)	(32:2)	NA	NA	NA	771.526	C42 H75 O12	D	298487	906370	2.22607e+06	3.27631e+06	312572	33002.3	1.85017e+07		-17.51	-17.0645	-15.6788	-13.7053	-17.9132	-19.0319	-14.7123
6.75_779.567657	6.75	MGDG(36:3)	MGDG(36:3)	M-H	MGDG	(36:3)	(36:3)	NA	NA	NA	779.568	C45 H79 O10	D	1.02275e+08	1.12382e+08	1.55507e+08	9.88064e+07	1.13709e+08	3.48623e+07	1.96801e+08		-9.08943	-10.1104	-9.5525	-8.79088	-9.40623	-8.98699	-11.3013
3.71_845.540656625	3.71	MGDG(38:7)	MGDG(38:7)	M+HCOO	MGDG	(38:7)	(38:7)	NA	NA	NA	845.542	C48 H77 O12	D	1.0822e+06	1.34228e+06	8.88666e+06	16584.4	639837	14419.9	7.48323e+07		-15.6518	-16.498	-13.6817	-21.3314	-16.8797	-20.2264	-12.6963
3.33_843.525120625	3.33	MGDG(38:8)	MGDG(38:8)	M+HCOO	MGDG	(38:8)	(38:8)	NA	NA	NA	843.526	C48 H75 O12	D	1.67313e+06	2.07574e+06	1.28624e+07	153402	313510	39340.1	9.41278e+07		-15.0232	-15.869	-13.1483	-18.122	-17.9088	-18.7784	-12.3653
2.88_865.508459375	2.88	MGDG(40:11)	MGDG(40:11)	M+HCOO	MGDG	(40:11)	(40:11)	NA	NA	NA	865.511	C50 H73 O12	D	3.16975e+06	4.55004e+06	2.10495e+07	2931.25	387332	121061	6.74453e+07		-14.1014	-14.7368	-12.4376	-23.8317	-17.6038	-17.1568	-12.8462
2.44_615.536027625	2.44	OAHFA(40:3)	OAHFA(40:3)	M-H	OAHFA	(40:3)	(40:3)	NA	NA	NA	615.536	C40 H71 O4	C	57027.3	11769	951961	91991.7	80202.2	28220.9	2.04526e+07		-19.8979	-23.3315	-16.9044	-18.8598	-19.8756	-19.2577	-14.5677
2.8_667.567393625	2.8	OAHFA(44:5)	OAHFA(44:5)	M-H	OAHFA	(44:5)	(44:5)	NA	NA	NA	667.567	C44 H75 O4	C	297506	32634.3	516302	148537	85329.7	329589	3.21602e+07		-17.5147	-21.8601	-17.7871	-18.1685	-19.7862	-15.7118	-13.9147
4.71_645.450264	4.71	PA(16:0/16:1)	PA(32:1)	M-H	PA	(16:0/16:1)	(16:0)	(16:1)	NA	NA	645.45	C35 H66 O8 N0 P1	A	672919	3.77557e+06	785880	3.38175e+06	9.35918e+06	1.38044e+06	3.63767e+06		-16.3372	-15.0059	-17.181	-13.6596	-13.009	-13.6455	-17.0588
5.9_673.48266075	5.9	PA(16:0/18:1)	PA(34:1)	M-H	PA	(16:0/18:1)	(16:0)	(18:1)	NA	NA	673.481	C37 H70 O8 N0 P1	A	2.44055e+06	8.26421e+06	1.84743e+06	1.0236e+07	2.0254e+07	4.48546e+06	4.80627e+06		-14.4785	-13.8758	-15.9478	-12.0618	-11.8953	-11.9453	-16.6569
7.58_701.513242125	7.58	PA(18:0/18:1)	PA(36:1)	M-H	PA	(18:0/18:1)	(18:0)	(18:1)	NA	NA	701.513	C39 H74 O8 N0 P1	A	3.36988e+06	970323	2.97353e+06	9.67751e+06	1.18434e+07	4.08264e+06	1.64114e+06		-14.013	-16.9661	-15.2612	-12.1428	-12.6694	-12.0811	-18.2072
4.5_753.54493475	4.5	PA(25:3/15:0)	PA(40:3)	M-H	PA	(25:3/15:0)	(25:3)	(15:0)	NA	NA	753.544	C43 H78 O8 N0 P1	A	1.68207e+06	1.72587e+06	2.60569e+06	1.55163e+06	1.47874e+06	1.30633e+06	1.19451e+06		-15.0155	-16.1353	-15.4517	-14.7836	-15.6711	-13.7251	-18.6654
4.12_722.499628	4.12	PC(14:0/14:0)	PC(28:0)	M+HCOO	PC	(14:0/14:0)	(14:0)	(14:0)	NA	NA	722.498	C37 H73 O10 N1 P1	A	1.04194e+07	1.90425e+07	2.08343e+07	6.63305e+06	7.58451e+06	1.50138e+06	6.41248e+07		-12.3845	-12.6715	-12.4525	-12.6877	-13.3124	-13.5243	-12.9191
4.33_798.530331	4.33	PC(14:0/20:4)	PC(34:4)	M+HCOO	PC	(14:0/20:4)	(14:0)	(20:4)	NA	NA	798.529	C43 H77 O10 N1 P1	A	3.80847e+06	1.51778e+07	2.50051e+07	340367	622833	96406.4	6.44381e+07		-13.8365	-12.9988	-12.1892	-16.9722	-16.9185	-17.4853	-12.912
4.64_736.513887625	4.64	PC(15:0/14:0)	PC(29:0)	M+HCOO	PC	(15:0/14:0)	(15:0)	(14:0)	NA	NA	736.513	C38 H75 O10 N1 P1	A	3.01126e+06	4.06822e+06	4.81713e+06	1.53988e+06	1.97251e+06	336129	9.09351e+06		-14.1754	-14.8982	-14.5652	-14.7946	-15.2554	-15.6835	-15.737
5.93_764.54538125	5.93	PC(15:0/16:0)	PC(31:0)	M+HCOO	PC	(15:0/16:0)	(15:0)	(16:0)	NA	NA	764.545	C40 H79 O10 N1 P1	A	1.27242e+07	9.6275e+06	6.47965e+06	1.07617e+07	1.27306e+07	2.60667e+06	1.24292e+07		-12.0962	-13.6555	-14.1374	-11.9896	-12.5652	-12.7284	-15.2862
4.78_762.5317475	4.78	PC(15:0/16:1)	PC(31:1)	M+HCOO	PC	(15:0/16:1)	(15:0)	(16:1)	NA	NA	762.529	C40 H77 O10 N1 P1	A	1.42886e+07	1.15411e+07	1.39789e+07	1.6484e+06	2.74812e+06	571182	2.81498e+07		-11.9289	-13.3939	-13.0282	-14.6963	-14.777	-14.9186	-14.1068
6.59_742.5382005	6.59	PC(15:2/18:1)	PC(33:3)	M+H	PC	(15:2/18:1)	(15:2)	(18:1)	NA	NA	742.538	C41 H77 O8 N1 P1	B	1.42409e+07	3.78828e+07	2.74424e+07	1.53684e+07	2.83912e+07	3.77163e+06	2.23955e+08		-11.9338	-11.6792	-12.055	-11.4755	-11.4081	-12.1954	-11.1148
5.28_750.53077675	5.28	PC(16:0/14:0)	PC(30:0)	M+HCOO	PC	(16:0/14:0)	(16:0)	(14:0)	NA	NA	750.529	C39 H77 O10 N1 P1	A	1.00331e+08	1.1297e+08	1.36624e+08	7.19052e+07	6.48728e+07	2.39401e+07	2.65369e+08		-9.11712	-10.1028	-9.73928	-9.24939	-10.2159	-9.52923	-10.87
6.77_778.563089	6.77	PC(16:0/16:0)	PC(32:0)	M+HCOO	PC	(16:0/16:0)	(16:0)	(16:0)	NA	NA	778.56	C41 H81 O10 N1 P1	A	2.29971e+08	2.50496e+08	3.51113e+08	2.23452e+08	2.56717e+08	7.74555e+07	4.35209e+08		-7.92043	-8.954	-8.37755	-7.61359	-8.23139	-7.83529	-10.1563
5.45_776.548001875	5.45	PC(16:0/16:1)	PC(32:1)	M+HCOO	PC	(16:0/16:1)	(16:0)	(16:1)	NA	NA	776.545	C41 H79 O10 N1 P1	A	4.69498e+08	3.80412e+08	4.60186e+08	9.25502e+07	1.22575e+08	3.6379e+07	9.87036e+08		-6.89076	-8.35123	-7.98727	-8.88525	-9.2979	-8.92555	-8.9749
5.05_774.53218775	5.05	PC(16:0/16:2)	PC(32:2)	M+HCOO	PC	(16:0/16:2)	(16:0)	(16:2)	NA	NA	774.529	C41 H77 O10 N1 P1	A	3.02902e+07	5.91821e+07	6.20481e+07	7.5261e+06	9.5585e+06	1.91033e+06	1.04466e+08		-10.845	-11.0356	-10.878	-12.5055	-12.9786	-13.1768	-12.215
7.38_792.578171125	7.38	PC(16:0/17:0)	PC(33:0)	M+HCOO	PC	(16:0/17:0)	(16:0)	(17:0)	NA	NA	792.576	C42 H83 O10 N1 P1	A	7.42455e+06	1.13373e+07	1.23584e+07	6.34972e+06	9.23851e+06	1.65496e+06	1.96838e+07		-12.8734	-13.4196	-13.2059	-12.7507	-13.0278	-13.3838	-14.6229
6.96_804.57891325	6.96	PC(16:0/18:1)	PC(34:1)	M+HCOO	PC	(16:0/18:1)	(16:0)	(18:1)	NA	NA	804.576	C43 H83 O10 N1 P1	A	6.24817e+08	9.64536e+08	1.02609e+09	4.47453e+08	5.44265e+08	1.86398e+08	2.134e+09		-6.47844	-7.00895	-6.83039	-6.61182	-7.14726	-6.56834	-7.86251
7.99_832.607658	7.99	PC(16:0/20:1)	PC(36:1)	M+HCOO	PC	(16:0/20:1)	(16:0)	(20:1)	NA	NA	832.607	C45 H87 O10 N1 P1	A	2.43469e+08	4.81244e+08	6.288e+08	1.74502e+08	2.26174e+08	7.71254e+07	1.44008e+09		-7.83814	-8.01202	-7.53689	-7.97031	-8.41413	-7.84145	-8.42993
6.64_828.57700525	6.64	PC(16:0/20:3)	PC(36:3)	M+HCOO	PC	(16:0/20:3)	(16:0)	(20:3)	NA	NA	828.576	C45 H83 O10 N1 P1	A	8.71455e+06	2.86761e+07	6.11259e+07	5.53016e+06	8.12106e+06	3.18325e+06	1.05069e+08		-12.6423	-12.0809	-10.8996	-12.9501	-13.2138	-12.4401	-12.2067
5.36_826.561051	5.36	PC(16:0/20:4)	PC(36:4)	M+HCOO	PC	(16:0/20:4)	(16:0)	(20:4)	NA	NA	826.56	C45 H81 O10 N1 P1	A	1.74457e+07	1.27403e+07	9.31212e+06	1.5641e+07	2.59134e+07	435479	4.32464e+07		-11.6409	-13.2513	-13.6142	-11.4502	-11.5398	-15.3099	-13.4874
5.1_850.560852875	5.1	PC(16:0/22:6)	PC(38:6)	M+HCOO	PC	(16:0/22:6)	(16:0)	(22:6)	NA	NA	850.56	C47 H81 O10 N1 P1	A	1.41968e+07	1.31201e+07	1.29598e+07	6.89278e+06	9.52027e+06	4.05563e+06	2.68133e+07		-11.9382	-13.2089	-13.1374	-12.6323	-12.9844	-12.0907	-14.177
8.68_888.670993625	8.68	PC(16:0/24:1)	PC(40:1)	M+HCOO	PC	(16:0/24:1)	(16:0)	(24:1)	NA	NA	888.67	C49 H95 O10 N1 P1	A	3.35633e+06	5.36974e+06	6.66663e+06	2.94702e+06	3.69353e+06	703549	1.3837e+07		-14.0188	-14.4978	-14.0964	-13.8582	-14.3504	-14.6179	-15.1314
6.11_736.55004725	6.11	PC(16:0e/14:0)	PC(30:0e)	M+HCOO	PC	(16:0e/14:0)	(16:0e)	(14:0)	NA	NA	736.55	C39 H79 O9 N1 P1	B	2.42875e+06	5.00672e+06	3.5294e+06	4.39867e+06	5.33603e+06	1.40494e+06	1.5998e+07		-14.4855	-14.5988	-15.0139	-13.2803	-13.8197	-13.6201	-14.922
7.76_764.5832385	7.76	PC(16:0e/16:0)	PC(32:0e)	M+HCOO	PC	(16:0e/16:0)	(16:0e)	(16:0)	NA	NA	764.581	C41 H83 O9 N1 P1	B	1.29705e+07	3.64841e+07	2.54199e+07	2.85876e+07	3.48239e+07	9.29271e+06	8.3617e+07		-12.0686	-11.7334	-12.1655	-10.5801	-11.1134	-10.8945	-12.5361
6.32_762.566592375	6.32	PC(16:0e/16:1)	PC(32:1e)	M+HCOO	PC	(16:0e/16:1)	(16:0e)	(16:1)	NA	NA	762.565	C41 H81 O9 N1 P1	B	2.46701e+06	1.18922e+07	1.32322e+07	4.87605e+06	6.37826e+06	1.55961e+06	4.64593e+07		-14.463	-13.3507	-13.1074	-13.1317	-13.5623	-13.4694	-13.384
5.84_760.550625	5.84	PC(16:0e/16:2)	PC(32:2e)	M+HCOO	PC	(16:0e/16:2)	(16:0e)	(16:2)	NA	NA	760.55	C41 H79 O9 N1 P1	B	836713	2.58922e+06	3.93797e+06	832763	1.29926e+06	317853	9.61391e+06		-16.0229	-15.5501	-14.8559	-15.6814	-15.8577	-15.7642	-15.6567
7.8_790.597927	7.8	PC(16:0e/18:1)	PC(34:1e)	M+HCOO	PC	(16:0e/18:1)	(16:0e)	(18:1)	NA	NA	790.597	C43 H85 O9 N1 P1	B	4.15407e+07	1.24422e+08	1.22833e+08	5.29966e+07	7.36176e+07	2.53993e+07	5.51689e+08		-10.3893	-9.96354	-9.89279	-9.68959	-10.0334	-9.44387	-9.81415
7.77_814.597136375	7.77	PC(16:0e/20:3)	PC(36:3e)	M+HCOO	PC	(16:0e/20:3)	(16:0e)	(20:3)	NA	NA	814.597	C45 H85 O9 N1 P1	B	3.76643e+06	8.27987e+06	2.48452e+07	2.98978e+06	4.36138e+06	2.04735e+06	6.94621e+07		-13.8525	-13.873	-12.1984	-13.8374	-14.1106	-13.0768	-12.8037
6.4_812.5817695	6.4	PC(16:0e/20:4)	PC(36:4e)	M+HCOO	PC	(16:0e/20:4)	(16:0e)	(20:4)	NA	NA	812.581	C45 H83 O9 N1 P1	B	2.98519e+06	1.50849e+07	8.11317e+06	2.31022e+06	3.8538e+06	1.10673e+06	4.79498e+07		-14.1879	-13.0076	-13.8131	-14.2094	-14.2891	-13.9643	-13.3384
5.88_734.534367875	5.88	PC(16:0p/14:0)	PC(30:0p)	M+HCOO	PC	(16:0p/14:0)	(16:0p)	(14:0)	NA	NA	734.534	C39 H77 O9 N1 P1	B	1.51262e+06	2.21908e+06	5.35034e+06	1.63891e+06	2.2858e+06	398953	6.95275e+06		-15.1687	-15.7727	-14.4137	-14.7047	-15.0427	-15.4363	-16.1243
7.55_762.5680085	7.55	PC(16:0p/16:0)	PC(32:0p)	M+HCOO	PC	(16:0p/16:0)	(16:0p)	(16:0)	NA	NA	762.565	C41 H81 O9 N1 P1	B	5.46643e+06	6.12077e+06	1.48404e+07	3.97496e+06	5.33619e+06	1.78559e+06	1.91962e+07		-13.3151	-14.3089	-12.9419	-13.4265	-13.8196	-13.2742	-14.6591
5.86_760.55063625	5.86	PC(16:0p/16:1)	PC(32:1p)	M+HCOO	PC	(16:0p/16:1)	(16:0p)	(16:1)	NA	NA	760.55	C41 H79 O9 N1 P1	B	836713	2.58922e+06	3.93797e+06	832763	1.29926e+06	317853	9.61391e+06		-16.0229	-15.5501	-14.8559	-15.6814	-15.8577	-15.7642	-15.6567
7.72_788.583967375	7.72	PC(16:0p/18:1)	PC(34:1p)	M+HCOO	PC	(16:0p/18:1)	(16:0p)	(18:1)	NA	NA	788.581	C43 H83 O9 N1 P1	B	9.66262e+06	1.45355e+07	4.55627e+07	6.43839e+06	9.00618e+06	2.6902e+06	8.55618e+07		-12.4933	-13.0611	-11.3236	-12.7307	-13.0645	-12.6829	-12.503
7.97_840.612870875	7.97	PC(16:0p/22:3)	PC(38:3p)	M+HCOO	PC	(16:0p/22:3)	(16:0p)	(22:3)	NA	NA	840.612	C47 H87 O9 N1 P1	B	886107	1.3481e+06	6.33254e+06	680062	923521	423276	9.66534e+06		-15.9402	-16.4917	-14.1706	-15.9737	-16.3502	-15.3509	-15.649
5.71_834.566107	5.71	PC(16:0p/22:6)	PC(38:6p)	M+HCOO	PC	(16:0p/22:6)	(16:0p)	(22:6)	NA	NA	834.565	C47 H81 O9 N1 P1	B	1.90813e+06	3.37546e+06	5.49451e+06	2.47708e+06	3.7437e+06	1.0483e+06	1.09397e+07		-14.8336	-15.1676	-14.3754	-14.1088	-14.331	-14.0425	-15.4704
4.7_688.4911485	4.7	PC(16:1/13:1)	PC(29:2)	M+H	PC	(16:1/13:1)	(16:1)	(13:1)	NA	NA	688.491	C37 H71 O8 N1 P1	B	895043	7.3757e+06	3.56638e+06	643000	1.29284e+06	250646	5.76581e+07		-15.9257	-14.0399	-14.9989	-16.0545	-15.8649	-16.1069	-13.0724
4.26_748.515625	4.26	PC(16:1/14:0)	PC(30:1)	M+HCOO	PC	(16:1/14:0)	(16:1)	(14:0)	NA	NA	748.513	C39 H75 O10 N1 P1	A	1.26687e+07	4.76915e+07	4.88226e+07	5.82151e+06	6.74196e+06	1.87129e+06	1.69858e+08		-12.1025	-11.347	-11.2239	-12.876	-13.4823	-13.2066	-11.5137
4.47_774.5322275	4.47	PC(16:1/16:1)	PC(32:2)	M+HCOO	PC	(16:1/16:1)	(16:1)	(16:1)	NA	NA	774.529	C41 H77 O10 N1 P1	A	4.93783e+07	1.6143e+08	1.52357e+08	6.31301e+06	1.04134e+07	1.05525e+06	1.10738e+09		-10.1399	-9.58788	-9.58203	-12.7591	-12.8551	-14.033	-8.80893
4.07_772.5146345	4.07	PC(16:1/16:2)	PC(32:3)	M+HCOO	PC	(16:1/16:2)	(16:1)	(16:2)	NA	NA	772.513	C41 H75 O10 N1 P1	A	8.47943e+06	1.12922e+07	4.87018e+07	380929	751119	177486	7.06398e+07		-12.6818	-13.4254	-11.2274	-16.8098	-16.6483	-16.6048	-12.7795
5.6_802.563498125	5.6	PC(16:1/18:1)	PC(34:2)	M+HCOO	PC	(16:1/18:1)	(16:1)	(18:1)	NA	NA	802.56	C43 H81 O10 N1 P1	A	1.01774e+08	3.0479e+08	3.2281e+08	3.07413e+07	4.83464e+07	2.17996e+07	9.90587e+08		-9.09651	-8.67097	-8.4988	-10.4753	-10.6401	-9.66436	-8.96972
4.75_800.547087	4.75	PC(16:1/18:2)	PC(34:3)	M+HCOO	PC	(16:1/18:2)	(16:1)	(18:2)	NA	NA	800.545	C43 H79 O10 N1 P1	A	1.31409e+07	3.97319e+07	7.47092e+07	2.90552e+06	4.75841e+06	1.69384e+06	3.67521e+08		-12.0497	-11.6104	-10.6101	-13.8786	-13.9849	-13.3503	-10.4002
4.47_824.545845	4.47	PC(16:1/20:4)	PC(36:5)	M+HCOO	PC	(16:1/20:4)	(16:1)	(20:4)	NA	NA	824.545	C45 H79 O10 N1 P1	A	2.7075e+06	1.36444e+07	1.08672e+07	555678	1.19609e+06	243097	3.88143e+07		-14.3288	-13.1524	-13.3914	-16.2651	-15.9771	-16.151	-13.6433
3.96_822.529508875	3.96	PC(16:1/20:5)	PC(36:6)	M+HCOO	PC	(16:1/20:5)	(16:1)	(20:5)	NA	NA	822.529	C45 H77 O10 N1 P1	A	1.37841e+06	3.44933e+06	3.84005e+06	185876	311052	98531.2	2.23557e+07		-15.3027	-15.1363	-14.8922	-17.845	-17.9202	-17.4539	-14.4393
4.21_848.54570525	4.21	PC(16:1/22:6)	PC(38:7)	M+HCOO	PC	(16:1/22:6)	(16:1)	(22:6)	NA	NA	848.545	C47 H79 O10 N1 P1	A	1.91824e+06	9.85881e+06	5.90466e+06	378644	1.60203e+06	343380	4.14194e+07		-14.8259	-13.6212	-14.2715	-16.8185	-15.5555	-15.6527	-13.5496
8.36_870.659863875	8.36	PC(16:1p/24:1)	PC(40:2p)	M+HCOO	PC	(16:1p/24:1)	(16:1p)	(24:1)	NA	NA	870.659	C49 H93 O9 N1 P1	B	504480	3.53461e+06	3.95391e+06	766938	1.8163e+06	483765	1.711e+07		-16.7529	-15.1011	-14.8501	-15.8002	-15.3744	-15.1582	-14.8251
3.73_746.499020625	3.73	PC(16:2/14:0)	PC(30:2)	M+HCOO	PC	(16:2/14:0)	(16:2)	(14:0)	NA	NA	746.498	C39 H73 O10 N1 P1	A	1.09046e+06	5.60836e+06	4.74162e+06	704146	284681	22565.9	2.98953e+07		-15.6408	-14.4351	-14.588	-15.9235	-18.048	-19.5803	-14.02
3.52_770.4982185	3.52	PC(16:2/16:2)	PC(32:4)	M+HCOO	PC	(16:2/16:2)	(16:2)	(16:2)	NA	NA	770.498	C41 H73 O10 N1 P1	A	373629	1.08787e+06	2.00982e+06	6711.9	25725.7	863.526	2.29838e+06		-17.1861	-16.8011	-15.8263	-22.6365	-21.5161	-24.2881	-17.7212
7.57_818.593758125	7.57	PC(17:0/18:1)	PC(35:1)	M+HCOO	PC	(17:0/18:1)	(17:0)	(18:1)	NA	NA	818.592	C44 H85 O10 N1 P1	A	2.23915e+07	1.83244e+07	1.49666e+07	1.25858e+07	5.91404e+06	2.08675e+06	4.65644e+07		-11.2809	-12.7269	-12.9297	-11.7637	-13.6713	-13.0493	-13.3807
6_790.562946125	6	PC(17:1/16:0)	PC(33:1)	M+HCOO	PC	(17:1/16:0)	(17:1)	(16:0)	NA	NA	790.56	C42 H81 O10 N1 P1	A	3.21798e+07	6.14721e+07	1.00071e+07	1.84142e+07	2.20495e+07	5.42136e+06	2.19099e+07		-10.7577	-10.9808	-13.5104	-11.2147	-11.7728	-11.6719	-14.4683
5.01_788.54662675	5.01	PC(17:1/16:1)	PC(33:2)	M+HCOO	PC	(17:1/16:1)	(17:1)	(16:1)	NA	NA	788.545	C42 H79 O10 N1 P1	A	5.66474e+06	3.20146e+07	2.25539e+07	5.31041e+06	3.05437e+07	281918	3.37624e+07		-13.2637	-11.922	-12.338	-13.0086	-11.3026	-15.9372	-13.8445
6.33_816.577354125	6.33	PC(17:1/18:1)	PC(35:2)	M+HCOO	PC	(17:1/18:1)	(17:1)	(18:1)	NA	NA	816.576	C44 H83 O10 N1 P1	A	2.10446e+07	5.69533e+07	4.94532e+07	4.85685e+06	8.75346e+06	2.23937e+06	9.31117e+07		-11.3704	-11.0909	-11.2054	-13.1374	-13.1056	-12.9475	-12.381
4.76_738.50688175	4.76	PC(17:4/16:1)	PC(33:5)	M+H	PC	(17:4/16:1)	(17:4)	(16:1)	NA	NA	738.507	C41 H73 O8 N1 P1	B	1.75204e+06	1.21296e+07	9.47241e+06	783102	1.65133e+06	181763	3.98805e+07		-14.9567	-13.3222	-13.5896	-15.7701	-15.5118	-16.5705	-13.6043
6.08_766.53806025	6.08	PC(17:4/18:1)	PC(35:5)	M+H	PC	(17:4/18:1)	(17:4)	(18:1)	NA	NA	766.538	C43 H77 O8 N1 P1	B	9.75756e+07	3.35065e+08	1.59765e+08	3.81167e+07	8.22502e+07	9.17044e+06	1.29316e+09		-9.15729	-8.53435	-9.51353	-10.1651	-9.87348	-10.9136	-8.58517
7.68_744.55495275	7.68	PC(18:0/15:2)	PC(33:2)	M+H	PC	(18:0/15:2)	(18:0)	(15:2)	NA	NA	744.554	C41 H79 O8 N1 P1	B	5.12371e+08	1.37636e+09	1.04427e+09	3.71801e+08	8.14767e+08	1.38945e+08	7.66185e+09		-6.76469	-6.49601	-6.80507	-6.87903	-6.56518	-6.99222	-6.01838
7.95_806.594501125	7.95	PC(18:0/16:0)	PC(34:0)	M+HCOO	PC	(18:0/16:0)	(18:0)	(16:0)	NA	NA	806.592	C43 H85 O10 N1 P1	A	1.02211e+08	9.83401e+07	1.21506e+08	8.30914e+07	9.54747e+07	2.55761e+07	1.35748e+08		-9.09033	-10.3029	-9.90846	-9.04078	-9.65838	-9.43386	-11.8371
6.62_802.5606935	6.62	PC(18:0/16:2)	PC(34:2)	M+HCOO	PC	(18:0/16:2)	(18:0)	(16:2)	NA	NA	802.56	C43 H81 O10 N1 P1	A	5.15329e+06	4.30317e+06	1.37731e+08	1.07739e+07	7.48558e+06	3.2453e+06	4.11291e+06		-13.4002	-14.8172	-9.72763	-11.9879	-13.3313	-12.4122	-16.8817
7.48_856.610429375	7.48	PC(18:0/20:3)	PC(38:3)	M+HCOO	PC	(18:0/20:3)	(18:0)	(20:3)	NA	NA	856.607	C47 H87 O10 N1 P1	A	1.33204e+07	3.38589e+07	1.10529e+07	4.98142e+06	1.91785e+06	4.10553e+06	1.19916e+08		-12.0302	-11.8412	-13.367	-13.1009	-15.2959	-12.073	-12.016
7.1_854.593686	7.1	PC(18:0/20:4)	PC(38:4)	M+HCOO	PC	(18:0/20:4)	(18:0)	(20:4)	NA	NA	854.592	C47 H85 O10 N1 P1	A	1.53621e+07	3.79667e+07	2.29789e+07	2.28817e+07	3.28895e+07	8.34315e+06	3.97556e+07		-11.8244	-11.676	-12.3111	-10.9013	-11.1959	-11.05	-13.6088
6.96_880.611156625	6.96	PC(18:0/22:5)	PC(40:5)	M+HCOO	PC	(18:0/22:5)	(18:0)	(22:5)	NA	NA	880.607	C49 H87 O10 N1 P1	A	6.9817e+06	1.53395e+07	8.35178e+06	1.23141e+07	1.74103e+07	4.10087e+06	1.49038e+07		-12.9622	-12.9835	-13.7713	-11.7952	-12.1136	-12.0747	-15.0243
6.65_878.595141125	6.65	PC(18:0/22:6)	PC(40:6)	M+HCOO	PC	(18:0/22:6)	(18:0)	(22:6)	NA	NA	878.592	C49 H85 O10 N1 P1	A	4.59613e+06	1.5642e+07	8.90352e+06	1.35881e+07	1.67303e+07	5.13439e+06	1.07301e+07		-13.5653	-12.9553	-13.679	-11.6531	-12.171	-11.7504	-15.4983
8.19_792.61513825	8.19	PC(18:0e/16:0)	PC(34:0e)	M+HCOO	PC	(18:0e/16:0)	(18:0e)	(16:0)	NA	NA	792.612	C43 H87 O9 N1 P1	B	8.92998e+06	2.50032e+07	1.19296e+07	1.63238e+07	2.1019e+07	4.36462e+06	2.97826e+07		-12.6071	-12.2786	-13.2569	-11.3885	-11.8418	-11.9847	-14.0255
8.36_870.660390875	8.36	PC(18:0e/22:3)	PC(40:3e)	M+HCOO	PC	(18:0e/22:3)	(18:0e)	(22:3)	NA	NA	870.659	C49 H93 O9 N1 P1	B	504480	3.53461e+06	4.72218e+06	766938	1.8163e+06	483765	1.69986e+07		-16.7529	-15.1011	-14.5939	-15.8002	-15.3744	-15.1582	-14.8345
8.12_868.6442185	8.12	PC(18:0e/22:4)	PC(40:4e)	M+HCOO	PC	(18:0e/22:4)	(18:0e)	(22:4)	NA	NA	868.644	C49 H91 O9 N1 P1	B	1.40726e+06	7.63295e+06	1.08097e+07	2.12751e+06	3.4627e+06	1.51816e+06	3.16386e+07		-15.2728	-13.9904	-13.3991	-14.3282	-14.4435	-13.5083	-13.9382
7.86_866.6285435	7.86	PC(18:0e/22:5)	PC(40:5e)	M+HCOO	PC	(18:0e/22:5)	(18:0e)	(22:5)	NA	NA	866.628	C49 H89 O9 N1 P1	B	1.37925e+06	4.10921e+06	3.43963e+06	997787	1.72073e+06	460161	1.15331e+07		-15.3019	-14.8838	-15.0511	-15.4206	-15.4524	-15.2304	-15.3942
7.65_864.6134285	7.65	PC(18:0e/22:6)	PC(40:6e)	M+HCOO	PC	(18:0e/22:6)	(18:0e)	(22:6)	NA	NA	864.612	C49 H87 O9 N1 P1	B	1.0433e+06	2.1511e+06	1.20286e+06	619213	894152	295266	4.60162e+06		-15.7046	-15.8176	-16.5669	-16.1089	-16.3968	-15.8705	-16.7197
6.31_762.5658835	6.31	PC(18:0p/14:0)	PC(32:0p)	M+HCOO	PC	(18:0p/14:0)	(18:0p)	(14:0)	NA	NA	762.565	C41 H81 O9 N1 P1	B	2.46099e+06	1.16584e+07	1.31316e+07	6.19157e+06	6.54794e+06	1.6182e+06	4.14795e+07		-14.4665	-13.3793	-13.1184	-12.7871	-13.5244	-13.4162	-13.5475
7.8_790.599243875	7.8	PC(18:0p/16:0)	PC(34:0p)	M+HCOO	PC	(18:0p/16:0)	(18:0p)	(16:0)	NA	NA	790.597	C43 H85 O9 N1 P1	B	4.12577e+07	1.23143e+08	1.20433e+08	5.29966e+07	7.43071e+07	2.57534e+07	5.54768e+08		-10.3991	-9.97846	-9.92125	-9.68959	-10.02	-9.42389	-9.80612
7.83_816.612939875	7.83	PC(18:0p/18:1)	PC(36:1p)	M+HCOO	PC	(18:0p/18:1)	(18:0p)	(18:1)	NA	NA	816.612	C45 H87 O9 N1 P1	B	8.26306e+06	1.69602e+07	3.58923e+07	4.82758e+06	7.2504e+06	3.13373e+06	1.85692e+08		-12.7191	-12.8386	-11.6677	-13.1461	-13.3774	-12.4627	-11.3851
6.5_838.597778625	6.5	PC(18:0p/20:4)	PC(38:4p)	M+HCOO	PC	(18:0p/20:4)	(18:0p)	(20:4)	NA	NA	838.597	C47 H85 O9 N1 P1	B	5.1994e+06	1.54548e+07	1.21236e+07	2.37246e+06	3.76667e+06	1.21113e+06	6.60633e+07		-13.3874	-12.9727	-13.2336	-14.171	-14.3221	-13.8342	-12.8761
8.07_868.644699875	8.07	PC(18:0p/22:3)	PC(40:3p)	M+HCOO	PC	(18:0p/22:3)	(18:0p)	(22:3)	NA	NA	868.644	C49 H91 O9 N1 P1	B	1.40726e+06	7.63295e+06	9.8904e+06	2.12751e+06	3.4627e+06	1.51816e+06	2.88627e+07		-15.2728	-13.9904	-13.5273	-14.3282	-14.4435	-13.5083	-14.0707
7.32_862.597288125	7.32	PC(18:0p/22:6)	PC(40:6p)	M+HCOO	PC	(18:0p/22:6)	(18:0p)	(22:6)	NA	NA	862.597	C49 H85 O9 N1 P1	B	689945	2.27556e+06	2.16477e+06	752132	1.45471e+06	355003	6.43567e+06		-16.3012	-15.7364	-15.7191	-15.8284	-15.6947	-15.6047	-16.2358
6.01_716.52275425	6.01	PC(18:1/13:1)	PC(31:2)	M+H	PC	(18:1/13:1)	(18:1)	(13:1)	NA	NA	716.522	C39 H75 O8 N1 P1	B	3.51849e+07	1.57207e+08	9.47559e+07	2.58628e+07	5.87587e+07	1.01466e+07	1.32474e+09		-10.6288	-9.62612	-10.2672	-10.7246	-10.3587	-10.7677	-8.55037
6.79_768.5537615	6.79	PC(18:1/17:3)	PC(35:4)	M+H	PC	(18:1/17:3)	(18:1)	(17:3)	NA	NA	768.554	C43 H79 O8 N1 P1	B	1.52552e+07	5.76528e+07	2.41181e+07	1.03983e+07	2.13628e+07	2.82945e+06	1.91268e+08		-11.8345	-11.0733	-12.2413	-12.0391	-11.8184	-12.6101	-11.3424
7.56_768.553751625	7.56	PC(18:1/17:3)(rep)	PC(35:4)	M+H	PC	(18:1/17:3)	(18:1)	(17:3)	NA	NA	768.554	C43 H79 O8 N1 P1	B	3.11149e+08	6.0433e+07	5.2993e+08	1.13176e+08	2.80505e+08	3.83801e+07	7.06571e+08		-7.48427	-11.0054	-7.78368	-8.59499	-8.10355	-8.8483	-9.45717
7.13_830.594335375	7.13	PC(18:1/18:1)	PC(36:2)	M+HCOO	PC	(18:1/18:1)	(18:1)	(18:1)	NA	NA	830.592	C45 H85 O10 N1 P1	A	3.32694e+08	6.96657e+08	9.00609e+08	1.00252e+08	1.56165e+08	7.19184e+07	2.00679e+09		-7.38768	-7.47834	-7.01859	-8.76992	-8.9485	-7.9423	-7.95119
5.97_828.57763575	5.97	PC(18:1/18:2)	PC(36:3)	M+HCOO	PC	(18:1/18:2)	(18:1)	(18:2)	NA	NA	828.576	C45 H83 O10 N1 P1	A	3.42334e+07	1.12788e+08	1.34932e+08	1.0113e+07	1.75538e+07	6.10241e+06	3.65586e+08		-10.6684	-10.1052	-9.75726	-12.0793	-12.1017	-11.5012	-10.4078
6.33_854.594270875	6.33	PC(18:1/20:3)	PC(38:4)	M+HCOO	PC	(18:1/20:3)	(18:1)	(20:3)	NA	NA	854.592	C47 H85 O10 N1 P1	A	1.42915e+07	4.03729e+07	3.61225e+07	4.4323e+06	7.60341e+06	2.33491e+06	1.16578e+08		-11.9286	-11.5873	-11.6585	-13.2694	-13.3088	-12.8872	-12.0567
5.65_852.579585375	5.65	PC(18:1/20:4)	PC(38:5)	M+HCOO	PC	(18:1/20:4)	(18:1)	(20:4)	NA	NA	852.576	C47 H83 O10 N1 P1	A	3.17636e+07	7.55625e+07	6.51681e+07	2.18987e+07	3.43554e+07	7.81338e+06	1.01301e+08		-10.7764	-10.683	-10.8072	-10.9646	-11.133	-11.1446	-12.2593
7.19_868.607762625	7.19	PC(18:1/21:3)	PC(39:4)	M+HCOO	PC	(18:1/21:3)	(18:1)	(21:3)	NA	NA	868.607	C48 H87 O10 N1 P1	A	1.52471e+06	2.93306e+06	4.66484e+06	671030	877432	250542	9.02467e+06		-15.1572	-15.3702	-14.6115	-15.993	-16.4241	-16.1075	-15.748
8.37_886.65624225	8.37	PC(18:1/22:1)	PC(40:2)	M+HCOO	PC	(18:1/22:1)	(18:1)	(22:1)	NA	NA	886.654	C49 H93 O10 N1 P1	A	4.38246e+06	1.21212e+07	1.66128e+07	2.97367e+06	4.4418e+06	1.40515e+06	4.80857e+07		-13.634	-13.3232	-12.7791	-13.8452	-14.0843	-13.6199	-13.3343
8.09_884.641065625	8.09	PC(18:1/22:2)	PC(40:3)	M+HCOO	PC	(18:1/22:2)	(18:1)	(22:2)	NA	NA	884.639	C49 H91 O10 N1 P1	A	4.17425e+06	1.23022e+07	4.42056e+07	2.53428e+06	3.74812e+06	1.70325e+06	6.43688e+07		-13.7042	-13.3018	-11.3672	-14.0758	-14.3293	-13.3423	-12.9136
7.83_882.625861	7.83	PC(18:1/22:3)	PC(40:4)	M+HCOO	PC	(18:1/22:3)	(18:1)	(22:3)	NA	NA	882.623	C49 H89 O10 N1 P1	A	7.4251e+06	1.7354e+07	4.29997e+07	2.81894e+06	5.16598e+06	1.97124e+06	9.31549e+07		-12.8733	-12.8054	-11.4071	-13.9223	-13.8664	-13.1315	-12.3803
5.76_878.59361175	5.76	PC(18:1/22:5)	PC(40:6)	M+HCOO	PC	(18:1/22:5)	(18:1)	(22:5)	NA	NA	878.592	C49 H85 O10 N1 P1	A	6.46752e+06	1.12807e+07	2.19251e+07	2.4125e+06	4.23717e+06	943442	8.8997e+06		-13.0725	-13.4269	-12.3788	-14.1469	-14.1523	-14.1946	-15.7681
5.29_876.578476375	5.29	PC(18:1/22:6)	PC(40:7)	M+HCOO	PC	(18:1/22:6)	(18:1)	(22:6)	NA	NA	876.576	C49 H83 O10 N1 P1	A	7.41792e+06	1.91056e+07	2.05649e+07	2.69537e+06	3.71838e+06	1.62975e+06	3.6316e+07		-12.8747	-12.6667	-12.4712	-13.9869	-14.3408	-13.4059	-13.7393
9.05_916.702861	9.05	PC(18:1/24:0)	PC(42:1)	M+HCOO	PC	(18:1/24:0)	(18:1)	(24:0)	NA	NA	916.701	C51 H99 O10 N1 P1	A	2.16189e+06	6.00096e+06	2.82568e+06	2.5319e+06	3.15078e+06	562773	7.91131e+06		-14.6534	-14.3375	-15.3347	-14.0772	-14.5797	-14.94	-15.9379
8.71_914.686578	8.71	PC(18:1/24:1)	PC(42:2)	M+HCOO	PC	(18:1/24:1)	(18:1)	(24:1)	NA	NA	914.686	C51 H97 O10 N1 P1	A	2.59035e+06	9.99733e+06	8.63546e+06	2.95463e+06	4.00904e+06	763840	3.00203e+07		-14.3926	-13.6011	-13.7231	-13.8544	-14.2322	-14.4992	-14.014
7.38_768.5900625	7.38	PC(18:2p/18:1)	PC(36:3p)	M+H	PC	(18:2p/18:1)	(18:2p)	(18:1)	NA	NA	768.59	C44 H83 O7 N1 P1	B	7.08515e+06	1.37767e+07	5.98703e+07	4.43952e+06	1.04382e+07	2.74824e+06	5.76525e+08		-12.9409	-13.1385	-10.9296	-13.267	-12.8516	-12.6521	-9.75062
8.14_846.623943375	8.14	PC(19:1/18:0)	PC(37:1)	M+HCOO	PC	(19:1/18:0)	(19:1)	(18:0)	NA	NA	846.623	C46 H89 O10 N1 P1	A	5.06035e+06	7.84887e+06	1.06427e+07	4.6535e+06	6.49652e+06	1.311e+06	2.46159e+07		-13.4265	-13.9502	-13.4215	-13.1991	-13.5358	-13.7199	-14.3003
7.8_844.608834	7.8	PC(19:1/18:1)	PC(37:2)	M+HCOO	PC	(19:1/18:1)	(19:1)	(18:1)	NA	NA	844.607	C46 H87 O10 N1 P1	A	1.08836e+07	2.38197e+07	3.17311e+07	5.26219e+06	8.49032e+06	2.39082e+06	6.93974e+07		-12.3217	-12.3486	-11.8455	-13.0217	-13.1496	-12.8531	-12.8051
4.82_828.553565375	4.82	PC(19:5/21:4)	PC(40:9)	M+H	PC	(19:5/21:4)	(19:5)	(21:4)	NA	NA	828.554	C48 H79 O8 N1 P1	B	1.51767e+06	1.4241e+07	7.53233e+06	276099	2.50023e+06	1.34809e+07	7.04995e+07		-15.1639	-13.0907	-13.9202	-17.2742	-14.9134	-10.3577	-12.7823
8.25_894.660846125	8.25	PC(20:0e/22:5)	PC(42:5e)	M+HCOO	PC	(20:0e/22:5)	(20:0e)	(22:5)	NA	NA	894.659	C51 H93 O9 N1 P1	B	1.25192e+06	4.09242e+06	4.57281e+06	847525	1.44754e+06	584603	1.20602e+07		-15.4416	-14.8897	-14.6403	-15.6561	-15.7018	-14.8851	-15.3297
8.09_892.64414925	8.09	PC(20:0e/22:6)	PC(42:6e)	M+HCOO	PC	(20:0e/22:6)	(20:0e)	(22:6)	NA	NA	892.644	C51 H91 O9 N1 P1	B	876992	3.60622e+06	2.59441e+06	1.10065e+06	1.72577e+06	515039	1.28691e+07		-15.9551	-15.0722	-15.4579	-15.2791	-15.4482	-15.0678	-15.236
8.06_890.628561625	8.06	PC(20:0p/22:6)	PC(42:6p)	M+HCOO	PC	(20:0p/22:6)	(20:0p)	(22:6)	NA	NA	890.628	C51 H89 O9 N1 P1	B	306934	1.39038e+06	797711	387471	591980	157599	4.35845e+06		-17.4697	-16.4472	-17.1594	-16.7853	-16.9918	-16.7763	-16.798
8.01_858.62555625	8.01	PC(20:1/18:1)	PC(38:2)	M+HCOO	PC	(20:1/18:1)	(20:1)	(18:1)	NA	NA	858.623	C47 H89 O10 N1 P1	A	3.13875e+07	7.50575e+07	9.6282e+07	1.83906e+07	2.53654e+07	1.12606e+07	3.18502e+08		-10.7936	-10.6927	-10.2441	-11.2165	-11.5706	-10.6174	-10.6067
8.24_936.670794125	8.24	PC(26:4/18:1)	PC(44:5)	M+HCOO	PC	(26:4/18:1)	(26:4)	(18:1)	NA	NA	936.67	C53 H95 O10 N1 P1	A	493038	3.92964e+06	4.45238e+06	327501	680232	269853	1.13536e+07		-16.786	-14.9482	-14.6788	-17.0278	-16.7913	-16.0003	-15.4168
4.13_700.48880525	4.13	PC(28:0)	PC(28:0)	M+Na	PC	(14:0/14:0)	(14:0)	(14:0)	NA	NA	700.489	C36 H72 O8 N1 P1 Na1	C	3.99857e+06	8.18582e+06	5.17932e+06	2.59669e+06	2.86832e+06	565581	1.08713e+08		-13.7662	-13.8895	-14.4606	-14.0407	-14.7152	-14.9328	-12.1575
4.12_678.506266375	4.12	PC(28:0)(rep)	PC(28:0)	M+H	PC	(14:0/14:0)	(14:0)	(14:0)	NA	NA	678.507	C36 H73 O8 N1 P1	C	9.42716e+07	1.69505e+08	1.15488e+08	6.50087e+07	7.1268e+07	1.43806e+07	9.26399e+08		-9.20698	-9.51746	-9.98175	-9.39485	-10.0802	-10.2645	-9.06637
4.65_692.522161125	4.65	PC(29:0)	PC(29:0)	M+H	PC	(15:0/14:0)	(15:0)	(14:0)	NA	NA	692.522	C37 H75 O8 N1 P1	C	2.8543e+07	4.21979e+07	3.02899e+07	1.57538e+07	2.01747e+07	3.04984e+06	1.53878e+08		-10.9307	-11.5235	-11.9126	-11.4398	-11.9009	-12.5019	-11.6562
3.92_690.506814625	3.92	PC(29:1)	PC(29:1)	M+H	PC	(29:1)	(29:1)	NA	NA	NA	690.507	C37 H73 O8 N1 P1	C	3.64456e+06	1.08103e+07	5.36118e+06	3.36533e+06	1.49489e+06	287858	3.35506e+07		-13.9	-13.4883	-14.4108	-13.6667	-15.6554	-15.9072	-13.8536
5.85_690.506675375	5.85	PC(29:1)(rep)	PC(29:1)	M+H	PC	(29:1)	(29:1)	NA	NA	NA	690.507	C37 H73 O8 N1 P1	C	2.09626e+07	6.63214e+07	3.60334e+07	1.40057e+07	2.94198e+07	5.83353e+06	4.58191e+08		-11.376	-10.8712	-11.6621	-11.6095	-11.3567	-11.5662	-10.0821
5.28_728.520240875	5.28	PC(30:0)	PC(30:0)	M+Na	PC	(16:0/14:0)	(16:0)	(14:0)	NA	NA	728.52	C38 H76 O8 N1 P1 Na1	C	1.53383e+08	2.66956e+08	2.31466e+08	1.54181e+08	2.06894e+08	3.08886e+07	5.41166e+08		-8.50474	-8.86219	-8.97868	-8.14893	-8.54268	-9.16158	-9.84193
5.28_706.538148125	5.28	PC(30:0)(rep)	PC(30:0)	M+H	PC	(16:0/14:0)	(16:0)	(14:0)	NA	NA	706.538	C38 H77 O8 N1 P1	C	1.33164e+09	2.35096e+09	1.98763e+09	1.33142e+09	1.73995e+09	3.13642e+08	7.66647e+09		-5.38675	-5.72361	-5.87651	-5.03866	-5.4706	-5.81761	-6.01751
6.12_692.558557125	6.12	PC(30:0e)	PC(30:0e)	M+H	PC	(16:0e/14:0)	(16:0e)	(14:0)	NA	NA	692.559	C38 H79 O7 N1 P1	C	3.48147e+07	1.14542e+08	5.63533e+07	5.93745e+07	8.61795e+07	1.83905e+07	6.81457e+08		-10.6441	-10.0829	-11.0169	-9.52564	-9.80615	-9.9097	-9.50938
6.12_714.54082125	6.12	PC(30:0e)(rep)	PC(30:0e)	M+Na	PC	(16:0e/14:0)	(16:0e)	(14:0)	NA	NA	714.541	C38 H78 O7 N1 P1 Na1	C	3.75354e+06	1.30464e+07	7.4265e+06	5.7994e+06	1.04111e+07	1.47597e+06	2.98424e+07		-13.8575	-13.2171	-13.9407	-12.8815	-12.8554	-13.5489	-14.0226
4.26_704.52222725	4.26	PC(30:1)	PC(30:1)	M+H	PC	(16:1/14:0)	(16:1)	(14:0)	NA	NA	704.522	C38 H75 O8 N1 P1	C	1.52824e+08	5.54722e+08	2.7351e+08	6.83393e+07	9.27008e+07	2.1053e+07	2.63172e+09		-8.51	-7.80702	-8.73789	-9.32277	-9.70092	-9.71463	-7.56007
5.07_690.543172	5.07	PC(30:1e)	PC(30:1e)	M+H	PC	(30:1e)	(30:1e)	NA	NA	NA	690.543	C38 H77 O7 N1 P1	C	1.89113e+06	7.73238e+06	1.93125e+06	5.3319e+06	8.223e+06	659775	1.32493e+08		-14.8465	-13.9717	-15.8838	-13.0028	-13.1958	-14.7105	-11.8721
5.92_690.542924625	5.92	PC(30:1e)(rep)	PC(30:1e)	M+H	PC	(30:1e)	(30:1e)	NA	NA	NA	690.543	C38 H77 O7 N1 P1	C	1.4654e+07	2.52406e+07	4.43307e+07	9.60312e+06	1.45999e+07	3.03378e+06	1.97281e+08		-11.8925	-12.265	-11.3631	-12.1539	-12.3675	-12.5095	-11.2977
3.84_724.48884675	3.84	PC(30:2)	PC(30:2)	M+Na	PC	(16:2/14:0)	(16:2)	(14:0)	NA	NA	724.489	C38 H72 O8 N1 P1 Na1	C	1.92248e+06	4.42773e+06	5.64267e+06	611741	843456	131425	8.1875e+07		-14.8228	-14.7761	-14.337	-16.1264	-16.481	-17.0383	-12.5665
3.79_702.506534125	3.79	PC(30:2)(rep)	PC(30:2)	M+H	PC	(16:2/14:0)	(16:2)	(14:0)	NA	NA	702.507	C38 H73 O8 N1 P1	C	2.50194e+07	6.60217e+07	6.5106e+07	9.9757e+06	1.34149e+07	894209	4.18515e+08		-11.1208	-10.8778	-10.8086	-12.099	-12.4897	-14.2719	-10.2127
5.96_720.55379175	5.96	PC(31:0)	PC(31:0)	M+H	PC	(15:0/16:0)	(15:0)	(16:0)	NA	NA	720.554	C39 H79 O8 N1 P1	C	1.46073e+08	2.00041e+08	1.7572e+08	1.15432e+08	1.60964e+08	2.6389e+07	5.92707e+08		-8.57519	-9.27849	-9.37621	-8.56651	-8.90483	-9.38872	-9.71069
5.95_742.535769375	5.95	PC(31:0)(rep)	PC(31:0)	M+Na	PC	(15:0/16:0)	(15:0)	(16:0)	NA	NA	742.536	C39 H78 O8 N1 P1 Na1	C	1.28092e+07	2.6698e+07	2.01735e+07	8.38344e+06	1.69947e+07	1.65976e+06	3.89647e+07		-12.0866	-12.184	-12.499	-12.3499	-12.1484	-13.3796	-13.6378
6.94_706.574302875	6.94	PC(31:0e)	PC(31:0e)	M+H	PC	(31:0e)	(31:0e)	NA	NA	NA	706.575	C39 H81 O7 N1 P1	C	8.38609e+06	1.90612e+07	1.07508e+07	1.33547e+07	1.93252e+07	3.4576e+06	3.85455e+07		-12.6977	-12.6701	-13.407	-11.6781	-11.963	-12.3208	-13.6534
6.71_704.55885225	6.71	PC(31:0p)	PC(31:0p)	M+H	PC	(31:0p)	(31:0p)	NA	NA	NA	704.559	C39 H79 O7 N1 P1	C	4.18873e+06	8.62482e+06	9.89151e+06	3.7077e+06	6.36968e+06	1.29026e+06	3.66853e+07		-13.6992	-13.8141	-13.5272	-13.5269	-13.5642	-13.7429	-13.7247
4.79_740.52028	4.79	PC(31:1)	PC(31:1)	M+Na	PC	(15:0/16:1)	(15:0)	(16:1)	NA	NA	740.52	C39 H76 O8 N1 P1 Na1	C	2.60843e+06	924779	6.15204e+06	861357	1.46851e+06	231694	4.95623e+07		-14.3826	-17.0355	-14.2123	-15.6327	-15.6811	-16.2203	-13.2907
4.81_718.53814275	4.81	PC(31:1)(rep)	PC(31:1)	M+H	PC	(15:0/16:1)	(15:0)	(16:1)	NA	NA	718.538	C39 H77 O8 N1 P1	C	1.49989e+08	1.16448e+08	8.29811e+07	1.83842e+07	2.37925e+07	4.66616e+06	4.90165e+08		-8.53702	-10.0591	-10.4586	-11.217	-11.663	-11.8884	-9.98474
7.49_718.53913125	7.49	PC(31:1)(rep)(rep)	PC(31:1)	M+H	PC	(31:1)	(31:1)	NA	NA	NA	718.538	C39 H77 O8 N1 P1	C	1.82466e+08	5.98773e+08	4.08202e+08	1.33758e+08	3.07705e+08	6.09876e+07	3.91301e+09		-8.25425	-7.69678	-8.1602	-8.35393	-7.97002	-8.18014	-6.9878
4.18_716.522467	4.18	PC(31:2)	PC(31:2)	M+H	PC	(31:2)	(31:2)	NA	NA	NA	716.522	C39 H75 O8 N1 P1	C	7.33589e+06	3.34521e+07	1.38192e+07	1.50806e+06	1.84819e+06	124316	1.53016e+08		-12.8908	-11.8586	-13.0447	-14.8247	-15.3493	-17.1185	-11.6643
5.05_714.50686275	5.05	PC(31:3)	PC(31:3)	M+H	PC	(31:3)	(31:3)	NA	NA	NA	714.507	C39 H73 O8 N1 P1	C	4.24735e+06	5.1222e+06	8.47313e+06	488486	975021	841545	7.72199e+07		-13.6792	-14.5659	-13.7504	-16.451	-16.2719	-14.3595	-12.651
6.78_756.5505675	6.78	PC(32:0)	PC(32:0)	M+Na	PC	(16:0/16:0)	(16:0)	(16:0)	NA	NA	756.551	C40 H80 O8 N1 P1 Na1	C	3.04615e+08	3.86188e+08	4.2699e+08	2.81322e+08	4.02522e+08	5.63714e+07	3.08293e+08		-7.51489	-8.32948	-8.09528	-7.28133	-7.5825	-8.29369	-10.6537
6.78_734.56998975	6.78	PC(32:0)(rep)	PC(32:0)	M+H	PC	(16:0/16:0)	(16:0)	(16:0)	NA	NA	734.569	C40 H81 O8 N1 P1	C	2.47336e+09	3.3585e+09	3.90438e+09	2.40328e+09	3.36701e+09	6.40269e+08	1.11863e+10		-4.49348	-5.20904	-4.90247	-4.18662	-4.51817	-4.78805	-5.47241
7.76_720.59024625	7.76	PC(32:0e)	PC(32:0e)	M+H	PC	(16:0e/16:0)	(16:0e)	(16:0)	NA	NA	720.59	C40 H83 O7 N1 P1	C	1.69504e+08	5.20753e+08	3.00024e+08	3.62175e+08	5.15258e+08	1.13128e+08	1.34156e+09		-8.36056	-7.89819	-8.60441	-6.91687	-7.22628	-7.28877	-8.53216
5.46_732.5541485	5.46	PC(32:1)	PC(32:1)	M+H	PC	(16:0/16:1)	(16:0)	(16:1)	NA	NA	732.554	C40 H79 O8 N1 P1	C	2.71134e+09	4.41113e+09	2.92352e+09	9.52322e+08	1.29613e+09	2.88126e+08	2.08277e+10		-4.36094	-4.81571	-5.31985	-5.52211	-5.89543	-5.94003	-4.57565
5.96_754.53555	5.96	PC(32:1)(rep)	PC(32:1)	M+Na	PC	(32:1)	(32:1)	NA	NA	NA	754.536	C40 H78 O8 N1 P1 Na1	C	1.82964e+07	4.32033e+07	4.02753e+07	8.37481e+06	1.82937e+07	1.29853e+06	7.85784e+07		-11.5722	-11.4896	-11.5015	-12.3514	-12.0422	-13.7337	-12.6258
5.96_732.55396825	5.96	PC(32:1)(rep)(rep)	PC(32:1)	M+H	PC	(32:1)	(32:1)	NA	NA	NA	732.554	C40 H79 O8 N1 P1	C	2.09238e+08	3.53526e+08	3.63343e+08	1.26111e+08	1.73833e+08	2.40079e+07	2.04051e+09		-8.05673	-8.45697	-8.32815	-8.43886	-8.79386	-9.52515	-7.92715
7.92_732.5538785	7.92	PC(32:1)(rep)(rep)(rep)	PC(32:1)	M+H	PC	(32:1)	(32:1)	NA	NA	NA	732.554	C40 H79 O8 N1 P1	C	4.22493e+07	8.5437e+07	6.33093e+07	1.37569e+07	5.42292e+07	2.09498e+07	1.15275e+08		-10.3649	-10.5059	-10.849	-11.6353	-10.4744	-9.72172	-12.0729
6.35_718.574487375	6.35	PC(32:1e)	PC(32:1e)	M+H	PC	(16:0e/16:1)	(16:0e)	(16:1)	NA	NA	718.575	C40 H81 O7 N1 P1	C	8.56077e+07	1.94069e+08	1.27127e+08	8.02944e+07	9.31217e+07	1.73064e+07	1.47596e+09		-9.34607	-9.32222	-9.84321	-9.09019	-9.69438	-9.99735	-8.39443
6.92_718.574432375	6.92	PC(32:1e)(rep)	PC(32:1e)	M+H	PC	(32:1e)	(32:1e)	NA	NA	NA	718.575	C40 H81 O7 N1 P1	C	7.68477e+06	1.4628e+07	1.21407e+07	8.20553e+06	1.14783e+07	2.57411e+06	7.55677e+07		-12.8237	-13.052	-13.2316	-12.3808	-12.7146	-12.7465	-12.6822
7.59_718.574380875	7.59	PC(32:1e)(rep)(rep)	PC(32:1e)	M+H	PC	(32:1e)	(32:1e)	NA	NA	NA	718.575	C40 H81 O7 N1 P1	C	6.8849e+07	1.36778e+08	2.17106e+08	5.10429e+07	8.08551e+07	1.67901e+07	7.86248e+08		-9.66037	-9.82695	-9.07108	-9.74377	-9.89816	-10.0411	-9.30302
7.58_740.556612625	7.58	PC(32:1e)(rep)(rep)(rep)	PC(32:1e)	M+Na	PC	(32:1e)	(32:1e)	NA	NA	NA	740.556	C40 H80 O7 N1 P1 Na1	C	6.6581e+06	1.78261e+07	2.98514e+07	3.28187e+06	6.74864e+06	1.05833e+06	2.98817e+07		-13.0306	-12.7667	-11.9336	-13.7029	-13.4808	-14.0288	-14.0207
5.23_716.558876125	5.23	PC(32:1p)	PC(32:1p)	M+H	PC	(32:1p)	(32:1p)	NA	NA	NA	716.559	C40 H79 O7 N1 P1	C	3.28697e+06	1.60232e+07	9.11957e+06	3.59486e+06	4.85664e+06	961901	1.29772e+08		-14.049	-12.9206	-13.6444	-13.5715	-13.9555	-14.1666	-11.902
5.87_716.558857625	5.87	PC(32:1p)(rep)	PC(32:1p)	M+H	PC	(16:0p/16:1)	(16:0p)	(16:1)	NA	NA	716.559	C40 H79 O7 N1 P1	C	9.21798e+06	3.80619e+07	3.66628e+07	9.49904e+06	1.46719e+07	2.35874e+06	2.27206e+08		-12.5613	-11.6724	-11.6371	-12.1696	-12.3604	-12.8726	-11.094
4.44_730.538295	4.44	PC(32:2)	PC(32:2)	M+H	PC	(16:1/16:1)	(16:1)	(16:1)	NA	NA	730.538	C40 H77 O8 N1 P1	C	4.46929e+08	3.68176e+08	2.35659e+08	5.47187e+07	9.10054e+07	8.34453e+06	2.529e+09		-6.96183	-8.39839	-8.95279	-9.64345	-9.72755	-11.0498	-7.61751
5.07_730.5383425	5.07	PC(32:2)(rep)	PC(32:2)	M+H	PC	(16:0/16:2)	(16:0)	(16:2)	NA	NA	730.538	C40 H77 O8 N1 P1	C	2.62149e+08	5.79979e+08	6.3919e+08	9.50954e+07	1.34813e+08	2.1337e+07	2.58485e+09		-7.73149	-7.74279	-7.51324	-8.84611	-9.16061	-9.6953	-7.586
6.8_730.53825725	6.8	PC(32:2)(rep)(rep)	PC(32:2)	M+H	PC	(32:2)	(32:2)	NA	NA	NA	730.538	C40 H77 O8 N1 P1	C	1.23851e+07	3.21629e+07	1.58497e+07	5.59529e+06	1.34763e+07	1.74935e+06	1.02918e+08		-12.1352	-11.9153	-12.847	-12.9332	-12.4831	-13.3038	-12.2365
5.64_714.543113	5.64	PC(32:2p)	PC(32:2p)	M+H	PC	(32:2p)	(32:2p)	NA	NA	NA	714.543	C40 H77 O7 N1 P1	C	4.70158e+06	6.66604e+06	3.00033e+07	1.47965e+06	2.41127e+06	522549	5.46384e+07		-13.5326	-14.1858	-11.9263	-14.8522	-14.9656	-15.0469	-13.15
4.07_750.504113375	4.07	PC(32:3)	PC(32:3)	M+Na	PC	(16:1/16:2)	(16:1)	(16:2)	NA	NA	750.504	C40 H74 O8 N1 P1 Na1	C	1.381e+06	8.42256e+06	6.92079e+06	142339	257658	23716.7	3.8925e+07		-15.3	-13.8484	-14.0424	-18.23	-18.1919	-19.5085	-13.6392
4.1_728.5224775	4.1	PC(32:3)(rep)	PC(32:3)	M+H	PC	(16:1/16:2)	(16:1)	(16:2)	NA	NA	728.522	C40 H75 O8 N1 P1	C	8.22806e+07	2.50627e+08	2.73139e+08	5.168e+06	9.69496e+06	4.07722e+06	6.85313e+08		-9.40325	-8.95325	-8.73985	-13.0478	-12.9582	-12.083	-9.50124
5.28_728.521973	5.28	PC(32:3)(rep)(rep)	PC(32:3)	M+H	PC	(32:3)	(32:3)	NA	NA	NA	728.522	C40 H75 O8 N1 P1	C	1.53245e+08	2.65356e+08	2.31466e+08	1.54399e+08	2.07243e+08	3.09487e+07	5.41166e+08		-8.50604	-8.87086	-8.97868	-8.14689	-8.54025	-9.15878	-9.84193
3.65_726.506963875	3.65	PC(32:4)	PC(32:4)	M+H	PC	(16:2/16:2)	(16:2)	(16:2)	NA	NA	726.507	C40 H73 O8 N1 P1	C	3.47751e+06	5.9156e+06	9.87348e+06	550491	1.31037e+06	87393.7	3.99725e+07		-13.9677	-14.3581	-13.5298	-16.2786	-15.8454	-17.6269	-13.6009
4.26_726.504563125	4.26	PC(32:4)(rep)	PC(32:4)	M+H	PC	(32:4)	(32:4)	NA	NA	NA	726.507	C40 H73 O8 N1 P1	C	5.17766e+06	3.29482e+07	1.72172e+07	2.8554e+06	4.34229e+06	997058	3.93372e+08		-13.3934	-11.8805	-12.7276	-13.9037	-14.117	-14.1148	-10.3021
7.41_748.58449825	7.41	PC(33:0)	PC(33:0)	M+H	PC	(16:0/17:0)	(16:0)	(17:0)	NA	NA	748.585	C41 H83 O8 N1 P1	C	9.42302e+07	1.61087e+08	8.45342e+07	6.9087e+07	1.14499e+08	1.67393e+07	5.8195e+08		-9.20762	-9.59095	-10.4319	-9.30707	-9.39623	-10.0454	-9.73711
7.1_732.590224875	7.1	PC(33:0p)	PC(33:0p)	M+H	PC	(33:0p)	(33:0p)	NA	NA	NA	732.59	C41 H83 O7 N1 P1	C	1.4975e+07	5.11987e+07	2.56913e+07	1.66303e+07	3.1861e+07	5.08839e+06	1.68454e+08		-11.8613	-11.2446	-12.1501	-11.3617	-11.2417	-11.7634	-11.5257
6.05_768.55128075	6.05	PC(33:1)	PC(33:1)	M+Na	PC	(17:1/16:0)	(17:1)	(16:0)	NA	NA	768.551	C41 H80 O8 N1 P1 Na1	C	4.64225e+07	1.50345e+08	8.02934e+07	2.26593e+07	4.7708e+07	4.29494e+06	1.55392e+08		-10.229	-9.69051	-10.5061	-10.9154	-10.6593	-12.0079	-11.6421
6.06_746.570656	6.06	PC(33:1)(rep)	PC(33:1)	M+H	PC	(17:1/16:0)	(17:1)	(16:0)	NA	NA	746.569	C41 H81 O8 N1 P1	C	3.40122e+08	9.21729e+08	4.99296e+08	1.86017e+08	2.88346e+08	4.68833e+07	2.6515e+09		-7.35583	-7.07445	-7.86959	-7.87812	-8.06377	-8.55958	-7.54927
8.11_746.569971	8.11	PC(33:1)(rep)(rep)	PC(33:1)	M+H	PC	(33:1)	(33:1)	NA	NA	NA	746.569	C41 H81 O8 N1 P1	C	3.92042e+08	1.01437e+09	8.51776e+08	3.37477e+08	7.26095e+08	1.63309e+08	3.5459e+09		-7.15087	-6.93627	-7.09901	-7.01877	-6.73141	-6.75913	-7.12993
5.03_766.535612125	5.03	PC(33:2)	PC(33:2)	M+Na	PC	(17:1/16:1)	(17:1)	(16:1)	NA	NA	766.536	C41 H78 O8 N1 P1 Na1	C	6.77137e+06	3.73085e+07	2.8434e+07	151296	2.56632e+06	116276	6.70524e+07		-13.0063	-11.7012	-12.0038	-18.142	-14.8757	-17.215	-12.8546
5.07_744.554057375	5.07	PC(33:2)(rep)	PC(33:2)	M+H	PC	(17:1/16:1)	(17:1)	(16:1)	NA	NA	744.554	C41 H79 O8 N1 P1	C	1.06081e+08	2.29992e+08	7.50339e+07	1.93416e+07	3.10103e+07	2.18844e+06	7.36764e+08		-9.03672	-9.0772	-10.6039	-11.1438	-11.2808	-12.9807	-9.3968
4.44_742.538253625	4.44	PC(33:3)	PC(33:3)	M+H	PC	(33:3)	(33:3)	NA	NA	NA	742.538	C41 H77 O8 N1 P1	C	9.02955e+06	1.28801e+07	2.0314e+07	1.50795e+06	2.866e+06	123887	4.75907e+07		-12.5911	-13.2356	-12.4889	-14.8248	-14.7164	-17.1235	-13.3493
6.08_742.5387145	6.08	PC(33:3)(rep)	PC(33:3)	M+H	PC	(33:3)	(33:3)	NA	NA	NA	742.538	C41 H77 O8 N1 P1	C	1.2442e+07	2.45692e+07	4.28231e+07	1.59932e+07	1.63481e+07	1.64926e+06	3.22924e+07		-12.1286	-12.3039	-11.413	-11.418	-12.2044	-13.3888	-13.9087
5.94_740.522579125	5.94	PC(33:4)	PC(33:4)	M+H	PC	(33:4)	(33:4)	NA	NA	NA	740.522	C41 H75 O8 N1 P1	C	2.35845e+07	1.13187e+08	4.04e+07	9.14936e+06	2.97122e+07	3.8106e+06	3.43196e+08		-11.206	-10.1001	-11.4971	-12.2237	-11.3424	-12.1806	-10.499
7.95_784.58269275	7.95	PC(34:0)	PC(34:0)	M+Na	PC	(18:0/16:0)	(18:0)	(16:0)	NA	NA	784.583	C42 H84 O8 N1 P1 Na1	C	1.21458e+08	1.12268e+08	1.06147e+08	9.82819e+07	1.25076e+08	2.08323e+07	4.05198e+07		-8.84142	-10.1118	-10.1034	-8.79856	-9.26877	-9.72983	-13.5813
7.95_762.600166125	7.95	PC(34:0)(rep)	PC(34:0)	M+H	PC	(18:0/16:0)	(18:0)	(16:0)	NA	NA	762.601	C42 H85 O8 N1 P1	C	8.53496e+08	8.42347e+08	8.99671e+08	6.75488e+08	8.72138e+08	1.62095e+08	1.44351e+09		-6.02849	-7.20437	-7.02009	-6.01763	-6.46701	-6.76989	-8.42649
8.19_748.621048375	8.19	PC(34:0e)	PC(34:0e)	M+H	PC	(18:0e/16:0)	(18:0e)	(16:0)	NA	NA	748.621	C42 H87 O7 N1 P1	C	6.60068e+07	2.03431e+08	8.62938e+07	1.24905e+08	1.83039e+08	3.12632e+07	4.05248e+08		-9.72119	-9.25425	-10.4022	-8.45272	-8.71942	-9.14419	-10.2592
7.81_768.587723875	7.81	PC(34:0p)	PC(34:0p)	M+Na	PC	(18:0p/16:0)	(18:0p)	(16:0)	NA	NA	768.588	C42 H84 O7 N1 P1 Na1	C	5.24267e+07	1.82736e+08	1.50493e+08	8.3541e+07	1.56701e+08	2.71899e+07	1.65723e+08		-10.0535	-9.40903	-9.59979	-9.033	-8.94356	-9.34559	-11.5492
6.96_782.567133125	6.96	PC(34:1)	PC(34:1)	M+Na	PC	(16:0/18:1)	(16:0)	(18:1)	NA	NA	782.567	C42 H82 O8 N1 P1 Na1	C	8.05982e+08	1.20855e+09	1.06883e+09	6.58056e+08	8.97089e+08	1.61075e+08	1.00373e+09		-6.11113	-6.68359	-6.77153	-6.05535	-6.42632	-6.77899	-8.9507
6.97_760.584575	6.97	PC(34:1)(rep)	PC(34:1)	M+H	PC	(16:0/18:1)	(16:0)	(18:1)	NA	NA	760.585	C42 H83 O8 N1 P1	C	6.96325e+09	1.63585e+10	1.24906e+10	5.02023e+09	6.95316e+09	1.57918e+09	4.89082e+10		-3.00019	-2.92489	-3.22478	-3.12388	-3.47197	-3.48563	-3.34407
8.22_760.584872	8.22	PC(34:1)(rep)(rep)	PC(34:1)	M+H	PC	(34:1)	(34:1)	NA	NA	NA	760.585	C42 H83 O8 N1 P1	C	6.27154e+07	1.00765e+08	1.12912e+08	5.22364e+07	7.42784e+07	1.02771e+08	2.17571e+08		-9.79499	-10.2678	-10.0143	-9.71043	-10.0206	-7.42729	-11.1565
7.81_746.606307125	7.81	PC(34:1e)	PC(34:1e)	M+H	PC	(16:0e/18:1)	(16:0e)	(18:1)	NA	NA	746.606	C42 H85 O7 N1 P1	C	3.84509e+08	1.43023e+09	1.01547e+09	5.20232e+08	8.86254e+08	2.03575e+08	6.63209e+09		-7.17886	-6.44062	-6.84541	-6.3944	-6.44385	-6.44117	-6.22661
5.67_780.551051125	5.67	PC(34:2)	PC(34:2)	M+Na	PC	(16:1/18:1)	(16:1)	(18:1)	NA	NA	780.551	C42 H80 O8 N1 P1 Na1	C	2.52102e+08	3.77984e+08	4.23398e+08	7.8394e+07	9.84777e+07	9.46368e+06	7.91442e+08		-7.78787	-8.36046	-8.10747	-9.12474	-9.6137	-10.8682	-9.29352
5.66_758.56911475	5.66	PC(34:2)(rep)	PC(34:2)	M+H	PC	(16:1/18:1)	(16:1)	(18:1)	NA	NA	758.569	C42 H81 O8 N1 P1	C	2.23819e+09	5.2845e+09	4.09994e+09	3.50237e+08	8.97599e+08	1.74677e+08	2.19106e+10		-4.63762	-4.55509	-4.83195	-6.96523	-6.4255	-6.66204	-4.50252
6.51_758.569241666667	6.51	PC(34:2)(rep)(rep)	PC(34:2)	M+H	PC	(18:0/16:2)	(18:0)	(16:2)	NA	NA	758.569	C42 H81 O8 N1 P1	C	2.23638e+07	5.26667e+07	5.48703e+07	1.10096e+07	2.04855e+07	2.01264e+07	2.46579e+08		-11.2826	-11.2038	-11.0554	-11.9567	-11.8789	-9.77957	-10.976
6.45_744.5906345	6.45	PC(34:2e)	PC(34:2e)	M+H	PC	(34:2e)	(34:2e)	NA	NA	NA	744.59	C42 H83 O7 N1 P1	C	1.27903e+07	8.59429e+07	5.82055e+07	1.15564e+07	2.68975e+07	7.32088e+06	1.14887e+09		-12.0888	-10.4973	-10.9703	-11.8868	-11.486	-11.2386	-8.75586
7.74_744.59011375	7.74	PC(34:2e)(rep)	PC(34:2e)	M+H	PC	(34:2e)	(34:2e)	NA	NA	NA	744.59	C42 H83 O7 N1 P1	C	9.4719e+07	1.98167e+08	3.33006e+08	6.313e+07	1.01894e+08	2.89403e+07	7.46113e+08		-9.20015	-9.29207	-8.45394	-9.43716	-9.5645	-9.25558	-9.37861
6_742.574694125	6	PC(34:2p)	PC(34:2p)	M+H	PC	(34:2p)	(34:2p)	NA	NA	NA	742.575	C42 H81 O7 N1 P1	C	3.89419e+06	1.5511e+07	2.12566e+07	2.93802e+06	4.39189e+06	1.00054e+06	1.94282e+08		-13.8044	-12.9674	-12.4235	-13.8626	-14.1006	-14.1098	-11.3199
4.75_778.535650125	4.75	PC(34:3)	PC(34:3)	M+Na	PC	(16:1/18:2)	(16:1)	(18:2)	NA	NA	778.536	C42 H78 O8 N1 P1 Na1	C	4.09118e+06	4.74049e+07	4.17865e+07	1.62035e+06	2.6996e+06	320393	7.13504e+08		-13.7332	-11.3557	-11.4484	-14.7211	-14.8027	-15.7527	-9.44308
4.73_756.553086875	4.73	PC(34:3)(rep)	PC(34:3)	M+H	PC	(16:1/18:2)	(16:1)	(18:2)	NA	NA	756.554	C42 H79 O8 N1 P1	C	1.38986e+08	3.85608e+08	6.57406e+08	3.89528e+07	7.08137e+07	1.94569e+07	2.52878e+09		-8.64694	-8.33165	-7.4727	-10.1338	-10.0895	-9.82838	-7.61764
4.33_754.5376145	4.33	PC(34:4)	PC(34:4)	M+H	PC	(14:0/20:4)	(14:0)	(20:4)	NA	NA	754.538	C42 H77 O8 N1 P1	C	5.00055e+07	7.73637e+07	1.19589e+08	6.69904e+06	1.0593e+07	2.50761e+06	3.78323e+08		-10.1217	-10.6491	-9.9314	-12.6735	-12.8304	-12.7843	-10.3584
4.34_776.52004725	4.34	PC(34:4)(rep)	PC(34:4)	M+Na	PC	(14:0/20:4)	(14:0)	(20:4)	NA	NA	776.52	C42 H76 O8 N1 P1 Na1	C	2.7448e+06	7.53921e+06	4.58089e+06	254755	441663	88146	6.1197e+07		-14.309	-14.0082	-14.6377	-17.3902	-17.4144	-17.6145	-12.9865
5.45_754.537762125	5.45	PC(34:4)(rep)(rep)	PC(34:4)	M+H	PC	(34:4)	(34:4)	NA	NA	NA	754.538	C42 H77 O8 N1 P1	C	2.31899e+08	6.00694e+08	4.20918e+08	8.20959e+07	1.64343e+08	1.76256e+07	8.76368e+08		-7.90838	-7.69216	-8.11595	-9.05817	-8.87486	-9.97099	-9.14647
3.73_752.522288375	3.73	PC(34:5)	PC(34:5)	M+H	PC	(34:5)	(34:5)	NA	NA	NA	752.522	C42 H75 O8 N1 P1	C	4.2684e+06	1.52508e+07	6.34731e+06	306147	596949	76803.2	4.21562e+07		-13.672	-12.9918	-14.1672	-17.1251	-16.9797	-17.8133	-13.5242
4.02_750.506125375	4.02	PC(34:6)	PC(34:6)	M+H	PC	(34:6)	(34:6)	NA	NA	NA	750.507	C42 H73 O8 N1 P1	C	403162	8.13171e+06	8.01468e+06	130511	331945	22619.9	3.56599e+07		-17.0763	-13.8991	-13.8307	-18.3552	-17.8264	-19.5769	-13.7656
8.07_776.61643875	8.07	PC(35:0)	PC(35:0)	M+H	PC	(35:0)	(35:0)	NA	NA	NA	776.616	C43 H87 O8 N1 P1	C	1.30936e+07	2.3792e+07	2.00527e+07	1.13915e+07	1.85222e+07	2.98898e+06	6.42996e+07		-12.0549	-12.3502	-12.5076	-11.9075	-12.0242	-12.5309	-12.9151
8.03_760.621397875	8.03	PC(35:0p)	PC(35:0p)	M+H	PC	(35:0p)	(35:0p)	NA	NA	NA	760.621	C43 H87 O7 N1 P1	C	7.57784e+06	2.48791e+07	1.60305e+07	1.18235e+07	1.40161e+07	3.02521e+06	7.33615e+07		-12.8439	-12.2858	-12.8306	-11.8538	-12.4264	-12.5136	-12.7249
7.64_774.600368125	7.64	PC(35:1)	PC(35:1)	M+H	PC	(17:0/18:1)	(17:0)	(18:1)	NA	NA	774.601	C43 H85 O8 N1 P1	C	2.24805e+08	4.79301e+08	3.05771e+08	1.35111e+08	2.08995e+08	3.71225e+07	1.78023e+09		-7.95321	-8.01786	-8.57703	-8.33941	-8.5281	-8.89636	-8.12402
7.57_796.582730625	7.57	PC(35:1)(rep)	PC(35:1)	M+Na	PC	(17:0/18:1)	(17:0)	(18:1)	NA	NA	796.583	C43 H84 O8 N1 P1 Na1	C	5.56566e+06	3.58091e+07	2.33501e+07	1.89556e+07	7.12141e+06	798479	8.02931e+07		-13.2892	-11.7604	-12.288	-11.1729	-13.4033	-14.4353	-12.5947
7.3_758.60581375	7.3	PC(35:1p)	PC(35:1p)	M+H	PC	(35:1p)	(35:1p)	NA	NA	NA	758.606	C43 H85 O7 N1 P1	C	3.19457e+06	1.38831e+07	1.00488e+07	2.09928e+06	4.446e+06	1.27847e+06	1.08838e+08		-14.0901	-13.1274	-13.5044	-14.3475	-14.0829	-13.7562	-12.1558
6.34_794.567033125	6.34	PC(35:2)	PC(35:2)	M+Na	PC	(17:1/18:1)	(17:1)	(18:1)	NA	NA	794.567	C43 H82 O8 N1 P1 Na1	C	3.03867e+07	1.15072e+08	6.25104e+07	4.88037e+06	2.30613e+07	1.14499e+06	1.74693e+08		-10.8404	-10.0763	-10.8673	-13.1304	-11.708	-13.9153	-11.4732
6.34_772.58506025	6.34	PC(35:2)(rep)	PC(35:2)	M+H	PC	(17:1/18:1)	(17:1)	(18:1)	NA	NA	772.585	C43 H83 O8 N1 P1	C	2.4487e+08	7.28204e+08	4.32819e+08	5.4535e+07	1.01193e+08	1.80594e+07	2.70904e+09		-7.82986	-7.41445	-8.07572	-9.6483	-9.57446	-9.9359	-7.5183
8.15_772.58539825	8.15	PC(35:2)(rep)(rep)	PC(35:2)	M+H	PC	(35:2)	(35:2)	NA	NA	NA	772.585	C43 H83 O8 N1 P1	C	4.48812e+07	5.05371e+07	1.00786e+08	5.26088e+07	8.35799e+07	2.05309e+07	6.99915e+08		-10.2777	-11.2634	-10.1782	-9.70018	-9.85034	-9.75086	-9.47083
5.27_770.5690485	5.27	PC(35:3)	PC(35:3)	M+H	PC	(35:3)	(35:3)	NA	NA	NA	770.569	C43 H81 O8 N1 P1	C	1.91522e+07	9.07745e+07	4.40382e+07	3.94643e+06	8.18796e+06	1.66021e+06	2.55096e+08		-11.5063	-10.4184	-11.3727	-13.4369	-13.2019	-13.3792	-10.927
5.88_770.56923	5.88	PC(35:3)(rep)	PC(35:3)	M+H	PC	(35:3)	(35:3)	NA	NA	NA	770.569	C43 H81 O8 N1 P1	C	1.05415e+07	6.51847e+07	2.70378e+07	4.56022e+06	7.24253e+06	1.21462e+06	1.70012e+08		-12.3677	-10.8962	-12.0764	-13.2283	-13.3789	-13.8301	-11.5124
7.89_770.56944425	7.89	PC(35:3)(rep)(rep)	PC(35:3)	M+H	PC	(35:3)	(35:3)	NA	NA	NA	770.569	C43 H81 O8 N1 P1	C	4.89984e+07	1.01939e+08	1.59977e+08	4.00066e+07	1.86895e+08	1.20279e+07	8.20239e+08		-10.1511	-10.2511	-9.51163	-10.0952	-8.68935	-10.5223	-9.24196
4.75_768.553501125	4.75	PC(35:4)	PC(35:4)	M+H	PC	(35:4)	(35:4)	NA	NA	NA	768.554	C43 H79 O8 N1 P1	C	9.58553e+06	1.33631e+07	6.57716e+06	556722	1.92335e+06	1.04754e+06	5.21776e+07		-12.5049	-13.1825	-14.1159	-16.2624	-15.2918	-14.0436	-13.2165
5.15_766.53737025	5.15	PC(35:5)	PC(35:5)	M+H	PC	(35:5)	(35:5)	NA	NA	NA	766.538	C43 H77 O8 N1 P1	C	7.04362e+06	1.45615e+07	1.31098e+07	904468	1.30721e+06	275038	5.37184e+07		-12.9494	-13.0586	-13.1208	-15.5623	-15.8489	-15.9729	-13.1745
5.16_764.5224225	5.16	PC(35:6)	PC(35:6)	M+H	PC	(35:6)	(35:6)	NA	NA	NA	764.522	C43 H75 O8 N1 P1	C	1.76611e+07	5.03513e+07	2.60765e+07	3.66677e+06	7.68076e+06	603246	1.42739e+08		-11.6232	-11.2687	-12.1287	-13.5429	-13.2942	-14.8398	-11.7646
4.47_762.506767375	4.47	PC(35:7)	PC(35:7)	M+H	PC	(35:7)	(35:7)	NA	NA	NA	762.507	C43 H73 O8 N1 P1	C	2.23483e+06	8.62273e+06	4.82905e+06	514555	807167	101885	4.80525e+07		-14.6056	-13.8145	-14.5616	-16.376	-16.5445	-17.4056	-13.3353
8.34_790.632040875	8.34	PC(36:0)	PC(36:0)	M+H	PC	(36:0)	(36:0)	NA	NA	NA	790.632	C44 H89 O8 N1 P1	C	2.46069e+07	3.11821e+07	2.97042e+07	2.55982e+07	3.1666e+07	6.29432e+06	3.35961e+07		-11.1447	-11.96	-11.9407	-10.7394	-11.2506	-11.4565	-13.8516
8.57_776.65280775	8.57	PC(36:0e)	PC(36:0e)	M+H	PC	(36:0e)	(36:0e)	NA	NA	NA	776.653	C44 H91 O7 N1 P1	C	4.96549e+06	1.31815e+07	6.53061e+06	8.41578e+06	1.20435e+07	2.25666e+06	2.09287e+07		-13.4538	-13.2022	-14.1261	-12.3443	-12.6452	-12.9364	-14.5345
7.99_810.5987115	7.99	PC(36:1)	PC(36:1)	M+Na	PC	(16:0/20:1)	(16:0)	(20:1)	NA	NA	810.598	C44 H86 O8 N1 P1 Na1	C	2.8336e+08	5.14485e+08	4.99422e+08	2.11075e+08	3.07014e+08	5.14645e+07	5.36594e+08		-7.61924	-7.91566	-7.86923	-7.6958	-7.97326	-8.42508	-9.85418
7.99_788.61663225	7.99	PC(36:1)(rep)	PC(36:1)	M+H	PC	(16:0/20:1)	(16:0)	(20:1)	NA	NA	788.616	C44 H87 O8 N1 P1	C	1.97295e+09	4.22497e+09	3.91195e+09	1.40708e+09	2.07048e+09	4.55234e+08	1.26839e+10		-4.81959	-4.87792	-4.89967	-4.95892	-5.21967	-5.28012	-5.29115
8.23_774.637067	8.23	PC(36:1e)	PC(36:1e)	M+H	PC	(36:1e)	(36:1e)	NA	NA	NA	774.637	C44 H89 O7 N1 P1	C	3.30232e+07	1.0147e+08	6.89487e+07	3.94501e+07	6.28981e+07	1.42064e+07	8.184e+08		-10.7203	-10.2577	-10.7259	-10.1155	-10.2605	-10.2821	-9.2452
7.8_794.60345075	7.8	PC(36:1p)	PC(36:1p)	M+Na	PC	(18:0p/18:1)	(18:0p)	(18:1)	NA	NA	794.603	C44 H86 O7 N1 P1 Na1	C	2.63553e+07	7.72387e+07	1.08226e+08	1.69147e+07	3.78273e+07	6.42061e+06	2.76322e+08		-11.0457	-10.6514	-10.0754	-11.3372	-10.9941	-11.4279	-10.8117
7.15_786.600917	7.15	PC(36:2)	PC(36:2)	M+H	PC	(18:1/18:1)	(18:1)	(18:1)	NA	NA	786.601	C44 H85 O8 N1 P1	C	3.91457e+09	1.20823e+10	1.06497e+10	1.13725e+09	2.23168e+09	5.09359e+08	5.03098e+10		-3.8311	-3.36204	-3.45482	-5.26608	-5.11151	-5.11805	-3.30331
7.88_772.621224	7.88	PC(36:2e)	PC(36:2e)	M+H	PC	(36:2e)	(36:2e)	NA	NA	NA	772.621	C44 H87 O7 N1 P1	C	6.87797e+07	2.1975e+08	2.90675e+08	5.35104e+07	1.09162e+08	2.78201e+07	2.19504e+09		-9.66183	-9.14293	-8.65008	-9.67566	-9.4651	-9.31253	-7.82183
6.83_770.60564925	6.83	PC(36:2p)	PC(36:2p)	M+H	PC	(36:2p)	(36:2p)	NA	NA	NA	770.606	C44 H85 O7 N1 P1	C	6.22987e+06	2.02653e+07	2.48045e+07	3.68248e+06	8.14013e+06	2.44822e+06	2.08048e+08		-13.1265	-12.5817	-12.2008	-13.5367	-13.2104	-12.8188	-11.2211
7.69_770.605612375	7.69	PC(36:2p)(rep)	PC(36:2p)	M+H	PC	(36:2p)	(36:2p)	NA	NA	NA	770.606	C44 H85 O7 N1 P1	C	2.8721e+07	1.37109e+08	4.98176e+07	2.78775e+07	3.34984e+07	9.9794e+06	1.62292e+09		-10.9217	-9.82347	-11.1948	-10.6164	-11.1694	-10.7916	-8.25748
5.98_806.567213375	5.98	PC(36:3)	PC(36:3)	M+Na	PC	(18:1/18:2)	(18:1)	(18:2)	NA	NA	806.567	C44 H82 O8 N1 P1 Na1	C	2.92549e+07	1.99541e+08	1.31831e+08	1.25818e+07	1.77126e+07	1.0314e+06	6.26915e+08		-10.8951	-9.28211	-9.79079	-11.7641	-12.0887	-14.066	-9.62973
5.97_784.5850755	5.97	PC(36:3)(rep)	PC(36:3)	M+H	PC	(18:1/18:2)	(18:1)	(18:2)	NA	NA	784.585	C44 H83 O8 N1 P1	C	3.62764e+08	1.42309e+09	1.14309e+09	9.42161e+07	2.21995e+08	4.57757e+07	1.04591e+10		-7.26285	-6.44783	-6.67462	-8.85951	-8.44104	-8.59407	-5.56938
6.64_784.584939375	6.64	PC(36:3)(rep)(rep)	PC(36:3)	M+H	PC	(16:0/20:3)	(16:0)	(20:3)	NA	NA	784.585	C44 H83 O8 N1 P1	C	1.59775e+08	7.0229e+08	3.80946e+08	8.83343e+07	1.81158e+08	3.78852e+07	3.6681e+09		-8.44584	-7.46672	-8.2599	-8.95251	-8.73432	-8.86702	-7.08104
7.95_784.58457575	7.95	PC(36:3)(rep)(rep)(rep)	PC(36:3)	M+H	PC	(36:3)	(36:3)	NA	NA	NA	784.585	C44 H83 O8 N1 P1	C	1.21458e+08	1.07316e+08	1.01916e+08	9.87916e+07	1.23575e+08	1.83348e+07	3.84363e+07		-8.84142	-10.1769	-10.1621	-8.7911	-9.28619	-9.91407	-13.6575
5.3_782.5689175	5.3	PC(36:4)	PC(36:4)	M+H	PC	(16:0/20:4)	(16:0)	(20:4)	NA	NA	782.569	C44 H81 O8 N1 P1	C	7.1089e+07	8.71433e+08	2.74835e+08	3.09163e+07	6.66479e+07	5.33822e+07	2.81225e+09		-9.61418	-7.1554	-8.73092	-10.4671	-10.1769	-8.3723	-7.46435
7.21_782.567110875	7.21	PC(36:4)(rep)	PC(36:4)	M+H	PC	(36:4)	(36:4)	NA	NA	NA	782.569	C44 H81 O8 N1 P1	C	8.28222e+08	5.85713e+07	4.77587e+07	6.79496e+08	8.98522e+08	1.60374e+08	1.09286e+08		-6.07186	-11.0505	-11.2557	-6.00909	-6.42402	-6.78529	-12.1499
6.41_768.589878375	6.41	PC(36:4e)	PC(36:4e)	M+H	PC	(16:0e/20:4)	(16:0e)	(20:4)	NA	NA	768.59	C44 H83 O7 N1 P1	C	3.97014e+07	2.09762e+08	7.71721e+07	2.96652e+07	5.04428e+07	9.04555e+06	1.24175e+09		-10.4546	-9.21003	-10.5633	-10.5267	-10.5788	-10.9334	-8.64371
7.38_768.589938625	7.38	PC(36:4e)(rep)	PC(36:4e)	M+H	PC	(36:4e)	(36:4e)	NA	NA	NA	768.59	C44 H83 O7 N1 P1	C	7.08318e+06	1.3116e+07	5.94655e+07	4.41154e+06	1.06237e+07	2.74788e+06	5.9174e+08		-12.9413	-13.2094	-10.9394	-13.2761	-12.8262	-12.6523	-9.71304
5.43_766.574325875	5.43	PC(36:4p)	PC(36:4p)	M+H	PC	(36:4p)	(36:4p)	NA	NA	NA	766.575	C44 H81 O7 N1 P1	C	4.80035e+06	3.1911e+07	5.09176e+06	2.52368e+06	5.31843e+06	715382	7.12754e+07		-13.5026	-11.9267	-14.4852	-14.0819	-13.8244	-14.5938	-12.7665
6.15_766.5736915	6.15	PC(36:4p)(rep)	PC(36:4p)	M+H	PC	(36:4p)	(36:4p)	NA	NA	NA	766.575	C44 H81 O7 N1 P1	C	4.59912e+07	7.70572e+07	1.57944e+08	2.30502e+07	4.58538e+07	9.70956e+06	9.29687e+08		-10.2425	-10.6548	-9.53007	-10.8907	-10.7165	-10.8312	-9.06126
4.49_780.553429125	4.49	PC(36:5)	PC(36:5)	M+H	PC	(16:1/20:4)	(16:1)	(20:4)	NA	NA	780.554	C44 H79 O8 N1 P1	C	9.2368e+07	1.48274e+08	7.33098e+07	7.21185e+06	1.32717e+07	2.63257e+06	5.66479e+08		-9.23641	-9.71052	-10.6374	-12.567	-12.5051	-12.7141	-9.77598
5.61_780.55217	5.61	PC(36:5)(rep)	PC(36:5)	M+H	PC	(36:5)	(36:5)	NA	NA	NA	780.554	C44 H79 O8 N1 P1	C	2.52102e+08	3.77984e+08	4.23398e+08	2.77793e+07	8.52786e+07	9.35904e+06	4.18083e+08		-7.78787	-8.36046	-8.10747	-10.6215	-9.82131	-10.8842	-10.2142
5.21_764.558733875	5.21	PC(36:5p)	PC(36:5p)	M+H	PC	(36:5p)	(36:5p)	NA	NA	NA	764.559	C44 H79 O7 N1 P1	C	1.0626e+07	1.77323e+07	1.72611e+07	3.58757e+06	7.55359e+06	1.30974e+06	9.66689e+07		-12.3562	-12.7743	-12.7239	-13.5744	-13.3183	-13.7213	-12.3269
3.91_778.53794	3.91	PC(36:6)	PC(36:6)	M+H	PC	(16:1/20:5)	(16:1)	(20:5)	NA	NA	778.538	C44 H77 O8 N1 P1	C	1.81857e+07	4.71372e+07	3.27784e+07	300473	5.41847e+06	116256	3.51993e+07		-11.581	-11.3639	-11.7987	-17.1521	-13.7975	-17.2152	-13.7844
4.72_778.537806875	4.72	PC(36:6)(rep)	PC(36:6)	M+H	PC	(36:6)	(36:6)	NA	NA	NA	778.538	C44 H77 O8 N1 P1	C	9.13886e+06	4.69425e+07	1.87656e+07	2.56035e+06	4.06749e+06	323083	1.85871e+08		-12.5737	-11.3698	-12.6033	-14.0611	-14.2113	-15.7406	-11.3837
4.34_776.5221465	4.34	PC(36:7)	PC(36:7)	M+H	PC	(36:7)	(36:7)	NA	NA	NA	776.522	C44 H75 O8 N1 P1	C	2.94413e+06	7.5928e+06	8.75644e+06	254893	433132	88199.2	5.79109e+07		-14.2079	-13.998	-13.703	-17.3894	-17.4425	-17.6137	-13.0661
8.15_802.632066625	8.15	PC(37:1)	PC(37:1)	M+H	PC	(19:1/18:0)	(19:1)	(18:0)	NA	NA	802.632	C45 H89 O8 N1 P1	C	3.47931e+07	8.25311e+07	7.17197e+07	2.87184e+07	4.30743e+07	8.00253e+06	2.27717e+08		-10.645	-10.5558	-10.669	-10.5735	-10.8067	-11.1101	-11.0908
9.02_786.6371605	9.02	PC(37:1p)	PC(37:1p)	M+H	PC	(37:1p)	(37:1p)	NA	NA	NA	786.637	C45 H89 O7 N1 P1	C	1.88754e+06	2.6002e+06	3.5794e+06	2.34369e+06	3.61238e+06	568698	1.19513e+07		-14.8492	-15.544	-14.9936	-14.1886	-14.3825	-14.9249	-15.3428
7.8_800.61643575	7.8	PC(37:2)	PC(37:2)	M+H	PC	(19:1/18:1)	(19:1)	(18:1)	NA	NA	800.616	C45 H87 O8 N1 P1	C	9.50585e+07	2.80935e+08	2.23749e+08	4.14546e+07	7.05057e+07	1.37009e+07	8.94306e+08		-9.19499	-8.78855	-9.02761	-10.044	-10.0958	-10.3344	-9.11724
8.48_800.6165905	8.48	PC(37:2)(rep)	PC(37:2)	M+H	PC	(37:2)	(37:2)	NA	NA	NA	800.616	C45 H87 O8 N1 P1	C	8.42774e+06	2.01819e+07	2.7594e+07	1.05523e+07	2.67975e+07	4.59744e+06	2.02794e+08		-12.6906	-12.5877	-12.0471	-12.0179	-11.4914	-11.9098	-11.258
7.84_784.62143675	7.84	PC(37:2p)	PC(37:2p)	M+H	PC	(37:2p)	(37:2p)	NA	NA	NA	784.621	C45 H87 O7 N1 P1	C	2.35452e+06	1.46113e+07	1.04639e+07	3.49932e+06	6.67147e+06	1.12083e+06	6.83913e+07		-14.5303	-13.0536	-13.446	-13.6103	-13.4974	-13.946	-12.8261
6.72_798.600624125	6.72	PC(37:3)	PC(37:3)	M+H	PC	(37:3)	(37:3)	NA	NA	NA	798.601	C45 H85 O8 N1 P1	C	2.02329e+07	1.17273e+08	8.51014e+07	7.56873e+06	1.69292e+07	3.19303e+06	5.5838e+08		-11.4271	-10.0489	-10.4222	-12.4974	-12.154	-12.4357	-9.79676
7.34_798.6007455	7.34	PC(37:3)(rep)	PC(37:3)	M+H	PC	(37:3)	(37:3)	NA	NA	NA	798.601	C45 H85 O8 N1 P1	C	3.06842e+07	5.50284e+07	6.36238e+07	4.84043e+06	3.02543e+07	6.67212e+06	1.38768e+08		-10.8263	-11.1405	-10.8418	-13.1423	-11.3164	-11.3724	-11.8053
8.21_798.600857625	8.21	PC(37:3)(rep)(rep)	PC(37:3)	M+H	PC	(37:3)	(37:3)	NA	NA	NA	798.601	C45 H85 O8 N1 P1	C	3.67419e+07	1.57155e+07	1.77346e+07	9.3465e+06	1.90505e+07	4.69424e+06	2.2535e+08		-10.5664	-12.9485	-12.6848	-12.193	-11.9837	-11.8797	-11.1058
6.07_796.58505675	6.07	PC(37:4)	PC(37:4)	M+H	PC	(37:4)	(37:4)	NA	NA	NA	796.585	C45 H83 O8 N1 P1	C	1.28771e+07	5.51532e+07	3.07577e+07	1.0532e+07	1.99849e+07	1.97193e+06	2.34094e+08		-12.079	-11.1373	-11.8905	-12.0207	-11.9146	-13.131	-11.0509
7.69_796.58498375	7.69	PC(37:4)(rep)	PC(37:4)	M+H	PC	(37:4)	(37:4)	NA	NA	NA	796.585	C45 H83 O8 N1 P1	C	1.94191e+07	3.58091e+07	2.83569e+07	2.14023e+06	7.33298e+06	3.47432e+06	5.82473e+07		-11.4863	-11.7604	-12.0077	-14.3196	-13.361	-12.3139	-13.0577
5.02_794.5693315	5.02	PC(37:5)	PC(37:5)	M+H	PC	(37:5)	(37:5)	NA	NA	NA	794.569	C45 H81 O8 N1 P1	C	8.36066e+06	2.88184e+07	1.25183e+07	6.29918e+06	9.78981e+06	1.94031e+06	8.01372e+07		-12.7021	-12.0737	-13.1874	-12.7622	-12.9441	-13.1543	-12.5975
6.33_794.56886625	6.33	PC(37:5)(rep)	PC(37:5)	M+H	PC	(37:5)	(37:5)	NA	NA	NA	794.569	C45 H81 O8 N1 P1	C	3.03867e+07	1.16151e+08	6.36235e+07	4.49757e+06	1.37002e+07	1.13645e+06	1.70645e+08		-10.8404	-10.0628	-10.8419	-13.2483	-12.4593	-13.9261	-11.507
7.24_794.569383	7.24	PC(37:5)(rep)(rep)	PC(37:5)	M+H	PC	(37:5)	(37:5)	NA	NA	NA	794.569	C45 H81 O8 N1 P1	C	2.65853e+07	3.97131e+07	2.79473e+07	1.18183e+07	2.44781e+07	3.36733e+06	1.90078e+08		-11.0332	-11.6111	-12.0287	-11.8545	-11.622	-12.359	-11.3514
4.59_792.553719625	4.59	PC(37:6)	PC(37:6)	M+H	PC	(37:6)	(37:6)	NA	NA	NA	792.554	C45 H79 O8 N1 P1	C	1.23973e+06	3.60085e+06	2.04867e+06	4.02983e+06	8.33288e+06	1.7097e+06	6.6391e+06		-15.4557	-15.0743	-15.7987	-13.4067	-13.1766	-13.3368	-16.1909
6.13_792.55382625	6.13	PC(37:6)(rep)	PC(37:6)	M+H	PC	(37:6)	(37:6)	NA	NA	NA	792.554	C45 H79 O8 N1 P1	C	4.29492e+07	6.55976e+07	7.77275e+06	1.00598e+07	2.39009e+07	1.42194e+06	9.37294e+07		-10.3412	-10.8871	-13.8749	-12.0869	-11.6564	-13.6027	-12.3714
6.81_792.553819375	6.81	PC(37:6)(rep)(rep)	PC(37:6)	M+H	PC	(37:6)	(37:6)	NA	NA	NA	792.554	C45 H79 O8 N1 P1	C	1.47777e+07	2.39351e+07	4.7055e+07	2.92844e+06	1.64322e+07	2.31893e+06	1.866e+08		-11.8804	-12.3416	-11.2771	-13.8673	-12.197	-12.8971	-11.3781
5.07_776.558793375	5.07	PC(37:6p)	PC(37:6p)	M+H	PC	(37:6p)	(37:6p)	NA	NA	NA	776.559	C45 H79 O7 N1 P1	C	212192	1.64063e+06	1.06858e+06	1.44448e+06	2.73018e+06	559613	1.89609e+07		-18.0023	-16.2084	-16.7377	-14.8869	-14.7864	-14.9481	-14.6769
5.68_790.53807875	5.68	PC(37:7)	PC(37:7)	M+H	PC	(37:7)	(37:7)	NA	NA	NA	790.538	C45 H77 O8 N1 P1	C	8.16136e+07	2.01656e+08	1.98976e+08	2.24553e+07	4.91724e+07	8.54608e+06	1.03909e+09		-9.415	-9.26689	-9.19689	-10.9284	-10.6156	-11.0153	-8.90075
4.76_788.522399125	4.76	PC(37:8)	PC(37:8)	M+H	PC	(37:8)	(37:8)	NA	NA	NA	788.522	C45 H75 O8 N1 P1	C	3.07693e+06	9.94288e+06	9.87234e+06	243571	619424	152132	8.32289e+07		-14.1442	-13.609	-13.53	-17.455	-16.9264	-16.8272	-12.5428
8.93_804.684458875	8.93	PC(38:0e)	PC(38:0e)	M+H	PC	(38:0e)	(38:0e)	NA	NA	NA	804.684	C46 H95 O7 N1 P1	C	3.89151e+06	8.23971e+06	5.18782e+06	5.18462e+06	7.41177e+06	1.17845e+06	9.77888e+06		-13.8054	-13.8801	-14.4582	-13.0432	-13.3456	-13.8737	-15.6322
8.61_802.66846675	8.61	PC(38:1e)	PC(38:1e)	M+H	PC	(38:1e)	(38:1e)	NA	NA	NA	802.668	C46 H93 O7 N1 P1	C	6.45992e+06	2.30606e+07	1.89306e+07	1.07873e+07	1.3229e+07	3.81947e+06	1.74379e+08		-13.0742	-12.3953	-12.5907	-11.9862	-12.5098	-12.1772	-11.4758
8.02_836.613546625	8.02	PC(38:2)	PC(38:2)	M+Na	PC	(20:1/18:1)	(20:1)	(18:1)	NA	NA	836.614	C46 H88 O8 N1 P1 Na1	C	3.81163e+07	9.94796e+07	1.08758e+08	1.7486e+07	3.9167e+07	4.56583e+06	1.66038e+08		-10.5134	-10.2863	-10.0684	-11.2893	-10.9439	-11.9197	-11.5465
8.01_814.63221125	8.01	PC(38:2)(rep)	PC(38:2)	M+H	PC	(20:1/18:1)	(20:1)	(18:1)	NA	NA	814.632	C46 H89 O8 N1 P1	C	2.26206e+08	7.71841e+08	7.14267e+08	1.46021e+08	2.64765e+08	5.64121e+07	3.20278e+09		-7.94424	-7.33049	-7.35302	-8.22738	-8.18686	-8.29265	-7.27675
8.31_800.6527895	8.31	PC(38:2e)	PC(38:2e)	M+H	PC	(38:2e)	(38:2e)	NA	NA	NA	800.653	C46 H91 O7 N1 P1	C	6.40286e+06	2.32844e+07	2.84163e+07	9.24736e+06	1.46276e+07	4.2671e+06	1.80874e+07		-13.087	-12.3814	-12.0047	-12.2084	-12.3648	-12.0173	-14.7449
8.24_822.634834875	8.24	PC(38:2e)(rep)	PC(38:2e)	M+Na	PC	(38:2e)	(38:2e)	NA	NA	NA	822.635	C46 H90 O7 N1 P1 Na1	C	2.97955e+06	8.56977e+06	1.01421e+07	6.89476e+06	4.01771e+06	3.27172e+06	1.00193e+08		-14.1906	-13.8234	-13.4911	-12.6319	-14.2291	-12.4005	-12.2752
7.57_812.61672325	7.57	PC(38:3)	PC(38:3)	M+H	PC	(18:0/20:3)	(18:0)	(20:3)	NA	NA	812.616	C46 H87 O8 N1 P1	C	1.64288e+08	4.84831e+08	8.37881e+08	1.71041e+08	2.98565e+08	5.43906e+07	8.0573e+09		-8.40565	-8.00131	-7.12274	-7.99922	-8.01352	-8.3453	-5.94578
8.05_798.6371055	8.05	PC(38:3e)	PC(38:3e)	M+H	PC	(38:3e)	(38:3e)	NA	NA	NA	798.637	C46 H89 O7 N1 P1	C	1.03466e+07	7.6387e+07	7.45953e+07	2.06319e+07	3.96695e+07	9.8265e+06	4.38448e+08		-12.3947	-10.6674	-10.6123	-11.0506	-10.9255	-10.8139	-10.1456
6.51_810.60093125	6.51	PC(38:4)	PC(38:4)	M+H	PC	(18:1/20:3)	(18:1)	(20:3)	NA	NA	810.601	C46 H85 O8 N1 P1	C	2.31433e+08	5.89995e+08	5.7523e+08	9.66824e+07	1.66841e+08	3.13731e+07	4.85329e+09		-7.91129	-7.71809	-7.66535	-8.82223	-8.85309	-9.13913	-6.67711
7.12_810.600926375	7.12	PC(38:4)(rep)	PC(38:4)	M+H	PC	(18:0/20:4)	(18:0)	(20:4)	NA	NA	810.601	C46 H85 O8 N1 P1	C	1.80484e+08	6.83356e+08	2.88998e+08	2.47548e+08	4.97728e+08	7.50638e+07	1.093e+09		-8.27001	-7.50615	-8.65843	-7.46585	-7.27621	-7.88054	-8.82778
7.99_810.5987335	7.99	PC(38:4)(rep)(rep)	PC(38:4)	M+H	PC	(38:4)	(38:4)	NA	NA	NA	810.601	C46 H85 O8 N1 P1	C	2.8336e+08	5.14485e+08	4.99422e+08	2.11075e+08	3.07014e+08	5.14645e+07	5.36594e+08		-7.61924	-7.91566	-7.86923	-7.6958	-7.97326	-8.42508	-9.85418
7.86_796.62161925	7.86	PC(38:4e)	PC(38:4e)	M+H	PC	(38:4e)	(38:4e)	NA	NA	NA	796.621	C46 H87 O7 N1 P1	C	2.15346e+07	2.14665e+08	1.3464e+08	3.90127e+07	8.86574e+07	9.49047e+06	4.51741e+08		-11.3371	-9.1767	-9.76038	-10.1315	-9.76526	-10.8641	-10.1025
6.52_794.605741625	6.52	PC(38:4p)	PC(38:4p)	M+H	PC	(18:0p/20:4)	(18:0p)	(20:4)	NA	NA	794.606	C46 H85 O7 N1 P1	C	7.67294e+07	2.95029e+08	2.01547e+08	3.68329e+07	7.29892e+07	1.3035e+07	2.63698e+09		-9.50403	-8.71793	-9.17837	-10.2145	-10.0458	-10.4063	-7.55719
7.06_794.60573625	7.06	PC(38:4p)(rep)	PC(38:4p)	M+H	PC	(38:4p)	(38:4p)	NA	NA	NA	794.606	C46 H85 O7 N1 P1	C	8.33298e+06	2.26429e+07	1.38304e+07	2.93763e+06	7.96424e+06	1.8011e+06	5.40692e+07		-12.7069	-12.4217	-13.0436	-13.8628	-13.2419	-13.2617	-13.1651
7.78_794.605806125	7.78	PC(38:4p)(rep)(rep)	PC(38:4p)	M+H	PC	(38:4p)	(38:4p)	NA	NA	NA	794.606	C46 H85 O7 N1 P1	C	2.63326e+07	7.72963e+07	1.07248e+08	1.69738e+07	3.68996e+07	6.86751e+06	2.75396e+08		-11.047	-10.6503	-10.0885	-11.3322	-11.0299	-11.3308	-10.8165
5.66_808.585204	5.66	PC(38:5)	PC(38:5)	M+H	PC	(18:1/20:4)	(18:1)	(20:4)	NA	NA	808.585	C46 H83 O8 N1 P1	C	3.70646e+08	1.28445e+09	9.43013e+08	2.46523e+08	4.59844e+08	7.84041e+07	2.66392e+09		-7.23184	-6.59571	-6.95221	-7.47183	-7.39042	-7.81773	-7.54252
7.15_808.583089	7.15	PC(38:5)(rep)	PC(38:5)	M+H	PC	(38:5)	(38:5)	NA	NA	NA	808.585	C46 H83 O8 N1 P1	C	4.88674e+08	9.37185e+08	1.09114e+09	1.43293e+08	3.47763e+08	5.55448e+07	1.43081e+09		-6.83301	-7.05045	-6.74173	-8.25459	-7.79346	-8.315	-8.43925
5.1_806.56943425	5.1	PC(38:6)	PC(38:6)	M+H	PC	(16:0/22:6)	(16:0)	(22:6)	NA	NA	806.569	C46 H81 O8 N1 P1	C	9.09704e+07	5.82253e+08	3.43777e+08	3.64407e+08	5.67086e+08	1.33754e+08	1.67902e+09		-9.25841	-7.73714	-8.40801	-6.908	-7.088	-7.04715	-8.20846
6.03_792.590083375	6.03	PC(38:6e)	PC(38:6e)	M+H	PC	(38:6e)	(38:6e)	NA	NA	NA	792.59	C46 H83 O7 N1 P1	C	4.04819e+07	1.13049e+08	5.74013e+07	2.67263e+07	5.4865e+07	8.33861e+06	5.55523e+08		-10.4265	-10.1018	-10.9903	-10.6772	-10.4576	-11.0508	-9.80416
5.73_790.5742155	5.73	PC(38:6p)	PC(38:6p)	M+H	PC	(16:0p/22:6)	(16:0p)	(22:6)	NA	NA	790.575	C46 H81 O7 N1 P1	C	2.24009e+07	6.46808e+07	7.13063e+07	2.83065e+07	5.45463e+07	1.0706e+07	3.50378e+08		-11.2803	-10.9074	-10.6774	-10.5943	-10.466	-10.6902	-10.4691
4.2_804.553877125	4.2	PC(38:7)	PC(38:7)	M+H	PC	(16:1/22:6)	(16:1)	(22:6)	NA	NA	804.554	C46 H79 O8 N1 P1	C	2.83507e+07	5.87496e+07	7.65039e+07	3.4122e+06	9.48682e+06	2.1703e+06	2.45439e+08		-10.9404	-11.0461	-10.5759	-13.6467	-12.9895	-12.9927	-10.9826
4.2_826.535797	4.2	PC(38:7)(rep)	PC(38:7)	M+Na	PC	(16:1/22:6)	(16:1)	(22:6)	NA	NA	826.536	C46 H78 O8 N1 P1 Na1	C	1.27795e+06	3.52935e+06	2.45883e+06	84703.2	637486	24369.9	3.17573e+07		-15.4119	-15.1032	-15.5354	-18.9789	-16.885	-19.4693	-13.9328
3.83_802.538152375	3.83	PC(38:8)	PC(38:8)	M+H	PC	(38:8)	(38:8)	NA	NA	NA	802.538	C46 H77 O8 N1 P1	C	1.66752e+06	3.21587e+06	6.19474e+06	1.23326e+06	177421	2.03972e+06	1.81759e+07		-15.028	-15.2374	-14.2023	-15.1149	-18.7302	-13.0822	-14.7379
4.49_802.535768125	4.49	PC(38:8)(rep)	PC(38:8)	M+H	PC	(38:8)	(38:8)	NA	NA	NA	802.538	C46 H77 O8 N1 P1	C	1.56021e+06	1.36515e+07	4.82583e+06	235808	487982	280093	5.44988e+07		-15.124	-13.1517	-14.5626	-17.5017	-17.2705	-15.9466	-13.1537
4.01_800.522254875	4.01	PC(38:9)	PC(38:9)	M+H	PC	(38:9)	(38:9)	NA	NA	NA	800.522	C46 H75 O8 N1 P1	C	767272	2.72463e+06	1.52203e+06	47622.4	18984.6	13385.4	2.69162e+07		-16.1479	-15.4766	-16.2273	-19.8096	-21.9545	-20.3338	-14.1715
8.19_828.647760375	8.19	PC(39:2)	PC(39:2)	M+H	PC	(39:2)	(39:2)	NA	NA	NA	828.648	C47 H91 O8 N1 P1	C	8.86316e+06	2.80461e+07	2.03719e+07	5.12928e+06	7.66274e+06	1.47885e+06	1.03884e+08		-12.6179	-12.1129	-12.4848	-13.0587	-13.2976	-13.5461	-12.223
8.83_828.647954625	8.83	PC(39:2)(rep)	PC(39:2)	M+H	PC	(39:2)	(39:2)	NA	NA	NA	828.648	C47 H91 O8 N1 P1	C	1.0956e+07	3.17116e+07	2.25936e+07	1.415e+07	2.45068e+07	3.7709e+06	1.00909e+08		-12.3121	-11.9357	-12.3355	-11.5947	-11.6203	-12.1957	-12.2649
9.37_812.653190125	9.37	PC(39:2p)	PC(39:2p)	M+H	PC	(39:2p)	(39:2p)	NA	NA	NA	812.653	C47 H91 O7 N1 P1	C	629370	888097	913781	108245	72437.2	119525	5.46007e+06		-16.4338	-17.0939	-16.9634	-18.625	-20.0226	-17.1752	-16.4729
7.92_826.632179375	7.92	PC(39:3)	PC(39:3)	M+H	PC	(39:3)	(39:3)	NA	NA	NA	826.632	C47 H89 O8 N1 P1	C	3.86831e+07	6.76313e+07	6.83397e+07	1.35167e+07	2.60663e+07	4.66342e+06	1.43019e+08		-10.4921	-10.843	-10.7387	-11.6607	-11.5313	-11.8892	-11.7618
8.58_826.632198125	8.58	PC(39:3)(rep)	PC(39:3)	M+H	PC	(39:3)	(39:3)	NA	NA	NA	826.632	C47 H89 O8 N1 P1	C	2.02282e+06	8.50779e+06	9.49093e+06	3.32265e+06	1.69129e+07	1.6277e+06	3.28753e+07		-14.7494	-13.8339	-13.5868	-13.6851	-12.1554	-13.4078	-13.8829
7.21_824.616523625	7.21	PC(39:4)	PC(39:4)	M+H	PC	(18:1/21:3)	(18:1)	(21:3)	NA	NA	824.616	C47 H87 O8 N1 P1	C	1.9138e+07	4.86418e+07	6.48108e+07	5.69451e+06	1.17856e+07	1.97524e+06	2.68311e+08		-11.5074	-11.3185	-10.8152	-12.9078	-12.6765	-13.1286	-10.8541
6.36_822.600878375	6.36	PC(39:5)	PC(39:5)	M+H	PC	(39:5)	(39:5)	NA	NA	NA	822.601	C47 H85 O8 N1 P1	C	6.81318e+06	2.26937e+07	2.48126e+07	1.132e+07	1.94465e+07	2.69313e+06	3.95825e+07		-12.9974	-12.4184	-12.2003	-11.9166	-11.954	-12.6813	-13.6151
8.43_808.621548875	8.43	PC(39:5e)	PC(39:5e)	M+H	PC	(39:5e)	(39:5e)	NA	NA	NA	808.621	C47 H87 O7 N1 P1	C	3.96044e+06	1.23581e+07	2.93661e+07	6.73622e+06	1.47329e+07	3.514e+06	1.92259e+08		-13.7801	-13.2953	-11.9573	-12.6655	-12.3545	-12.2975	-11.335
5.2_820.585133125	5.2	PC(39:6)	PC(39:6)	M+H	PC	(39:6)	(39:6)	NA	NA	NA	820.585	C47 H83 O8 N1 P1	C	1.15515e+07	4.63719e+07	7.12859e+06	632114	1.47445e+06	161422	1.40035e+07		-12.2357	-11.3875	-13.9997	-16.0792	-15.6753	-16.7417	-15.1141
5.88_820.585194	5.88	PC(39:6)(rep)	PC(39:6)	M+H	PC	(39:6)	(39:6)	NA	NA	NA	820.585	C47 H83 O8 N1 P1	C	2.56844e+06	9.97091e+06	3.66756e+06	9.77244e+06	1.61392e+07	2.79518e+06	1.132e+07		-14.4048	-13.6049	-14.9585	-12.1287	-12.2229	-12.6276	-15.4211
8.3_820.584846375	8.3	PC(39:6)(rep)(rep)	PC(39:6)	M+H	PC	(39:6)	(39:6)	NA	NA	NA	820.585	C47 H83 O8 N1 P1	C	3.55127e+06	5.80269e+06	8.9867e+06	6.82521e+06	1.03541e+07	2.64869e+06	3.433e+07		-13.9374	-14.3859	-13.6656	-12.6465	-12.8633	-12.7053	-13.8205
4.73_818.56947775	4.73	PC(39:7)	PC(39:7)	M+H	PC	(39:7)	(39:7)	NA	NA	NA	818.569	C47 H81 O8 N1 P1	C	2.75562e+06	9.10881e+06	5.94347e+06	919806	1.84731e+06	371717	2.67532e+07		-14.3034	-13.7354	-14.262	-15.538	-15.35	-15.5383	-14.1802
8.15_802.573680375	8.15	PC(39:7p)	PC(39:7p)	M+H	PC	(39:7p)	(39:7p)	NA	NA	NA	802.575	C47 H81 O7 N1 P1	C	7.62706e+06	1.78472e+07	1.89978e+07	1.30787e+07	2.52081e+07	6.71149e+06	1.00904e+08		-12.8346	-12.765	-12.5856	-11.7083	-11.5796	-11.364	-12.265
9.05_846.69469375	9.05	PC(40:0)	PC(40:0)	M+H	PC	(40:0)	(40:0)	NA	NA	NA	846.695	C48 H97 O8 N1 P1	C	4.44982e+06	5.93933e+06	2.92622e+06	4.38581e+06	4.9304e+06	669663	3.76451e+06		-13.612	-14.3523	-15.2843	-13.2846	-13.9337	-14.6891	-17.0094
8.68_844.67833	8.68	PC(40:1)	PC(40:1)	M+H	PC	(16:0/24:1)	(16:0)	(24:1)	NA	NA	844.679	C48 H95 O8 N1 P1	C	2.06196e+07	3.93661e+07	3.02129e+07	2.06875e+07	2.52928e+07	4.732e+06	1.18989e+08		-11.3998	-11.6238	-11.9162	-11.0467	-11.5748	-11.8681	-12.0272
4.31_826.537926125	4.31	PC(40:10)	PC(40:10)	M+H	PC	(40:10)	(40:10)	NA	NA	NA	826.538	C48 H77 O8 N1 P1	C	1.27183e+06	2.37794e+06	3.97294e+06	29681.6	493411	10294.8	3.67654e+07		-15.4188	-15.6729	-14.8431	-20.4917	-17.2546	-20.7125	-13.7216
8.95_830.700284	8.95	PC(40:1e)	PC(40:1e)	M+H	PC	(40:1e)	(40:1e)	NA	NA	NA	830.7	C48 H97 O7 N1 P1	C	5.52191e+06	1.06411e+07	9.66424e+06	7.58466e+06	8.2183e+06	1.71595e+06	6.0035e+07		-13.3006	-13.5111	-13.5607	-12.4943	-13.1966	-13.3316	-13.0141
8.37_842.662853875	8.37	PC(40:2)	PC(40:2)	M+H	PC	(18:1/22:1)	(18:1)	(22:1)	NA	NA	842.663	C48 H93 O8 N1 P1	C	3.07792e+07	9.53364e+07	9.48209e+07	2.47236e+07	4.05574e+07	8.3824e+06	4.85081e+08		-10.8219	-10.3477	-10.2662	-10.7896	-10.8935	-11.0432	-9.99978
8.62_828.6844685	8.62	PC(40:2e)	PC(40:2e)	M+H	PC	(40:2e)	(40:2e)	NA	NA	NA	828.684	C48 H95 O7 N1 P1	C	2.9506e+06	1.17772e+07	1.0893e+07	4.19944e+06	6.5262e+06	1.98037e+06	1.08998e+08		-14.2047	-13.3647	-13.388	-13.3472	-13.5292	-13.1248	-12.1537
8.36_826.66850725	8.36	PC(40:2p)	PC(40:2p)	M+H	PC	(16:1p/24:1)	(16:1p)	(24:1)	NA	NA	826.668	C48 H93 O7 N1 P1	C	3.38086e+06	2.32182e+07	3.11945e+07	9.88e+06	1.83288e+07	4.22187e+06	1.86664e+08		-14.0083	-12.3855	-11.8701	-12.1129	-12.0394	-12.0327	-11.3776
8.09_862.629658625	8.09	PC(40:3)	PC(40:3)	M+Na	PC	(18:1/22:2)	(18:1)	(22:2)	NA	NA	862.63	C48 H90 O8 N1 P1 Na1	C	9.50757e+06	3.57341e+07	5.60248e+07	6.78759e+06	1.38449e+07	2.15221e+06	2.29368e+08		-12.5167	-11.7634	-11.0253	-12.6545	-12.4441	-13.0048	-11.0803
8.11_840.64715925	8.11	PC(40:3)(rep)	PC(40:3)	M+H	PC	(18:1/22:2)	(18:1)	(22:2)	NA	NA	840.648	C48 H91 O8 N1 P1	C	3.09741e+07	1.61435e+08	1.72887e+08	4.25643e+07	3.97469e+07	7.03635e+06	7.50545e+08		-10.8127	-9.58784	-9.39966	-10.0058	-10.9227	-11.2958	-9.37007
8.07_824.6529525	8.07	PC(40:3p)	PC(40:3p)	M+H	PC	(18:0p/22:3)	(18:0p)	(22:3)	NA	NA	824.653	C48 H91 O7 N1 P1	C	1.27964e+07	2.70006e+07	9.04251e+07	3.39116e+07	4.65631e+07	9.38455e+06	8.09228e+08		-12.0881	-12.1677	-10.3347	-10.3337	-10.6943	-10.8803	-9.26146
7.83_860.613927125	7.83	PC(40:4)	PC(40:4)	M+Na	PC	(18:1/22:3)	(18:1)	(22:3)	NA	NA	860.614	C48 H88 O8 N1 P1 Na1	C	8.57215e+06	3.41935e+07	8.93781e+07	3.92895e+06	1.13774e+07	1.61651e+06	4.81585e+07		-12.6661	-11.827	-10.3515	-13.4433	-12.7273	-13.4177	-13.3321
7.84_838.63152725	7.84	PC(40:4)(rep)	PC(40:4)	M+H	PC	(18:1/22:3)	(18:1)	(22:3)	NA	NA	838.632	C48 H89 O8 N1 P1	C	7.01115e+07	1.92259e+08	3.09473e+08	2.77354e+07	5.52716e+07	1.22393e+07	1.18501e+09		-9.63416	-9.33574	-8.55967	-10.6238	-10.447	-10.4971	-8.71118
7.02_858.59825925	7.02	PC(40:5)	PC(40:5)	M+Na	PC	(18:0/22:5)	(18:0)	(22:5)	NA	NA	858.598	C48 H86 O8 N1 P1 Na1	C	9.60831e+06	2.24942e+07	1.08814e+07	1.72969e+07	3.56434e+07	46180.5	1.49708e+06		-12.5015	-12.4312	-13.3895	-11.305	-11.0799	-18.5472	-18.3397
6.95_836.615651375	6.95	PC(40:5)(rep)	PC(40:5)	M+H	PC	(18:0/22:5)	(18:0)	(22:5)	NA	NA	836.616	C48 H87 O8 N1 P1	C	8.45979e+07	2.82064e+08	1.32489e+08	1.47252e+08	2.63417e+08	3.60385e+07	6.47459e+08		-9.36319	-8.78276	-9.78361	-8.21527	-8.19422	-8.93912	-9.58322
8.04_836.614521125	8.04	PC(40:5)(rep)(rep)	PC(40:5)	M+H	PC	(40:5)	(40:5)	NA	NA	NA	836.616	C48 H87 O8 N1 P1	C	3.82614e+07	1.07157e+08	1.0818e+08	1.7486e+07	3.45864e+07	6.08167e+06	1.67959e+08		-10.5079	-10.1791	-10.076	-11.2893	-11.1233	-11.5061	-11.5299
7.87_822.637576625	7.87	PC(40:5e)	PC(40:5e)	M+H	PC	(18:0e/22:5)	(18:0e)	(22:5)	NA	NA	822.637	C48 H89 O7 N1 P1	C	1.36058e+07	5.83099e+07	3.83897e+07	1.07034e+07	2.29006e+07	5.924e+06	1.88258e+08		-11.9996	-11.057	-11.5707	-11.9974	-11.7181	-11.544	-11.3653
5.8_834.60138625	5.8	PC(40:6)	PC(40:6)	M+H	PC	(18:1/22:5)	(18:1)	(22:5)	NA	NA	834.601	C48 H85 O8 N1 P1	C	9.42624e+07	2.23958e+08	2.1058e+08	3.01361e+07	5.91623e+07	9.05858e+06	1.19212e+09		-9.20713	-9.11556	-9.11512	-10.504	-10.3488	-10.9313	-8.70255
6.67_856.582664625	6.67	PC(40:6)(rep)	PC(40:6)	M+Na	PC	(18:0/22:6)	(18:0)	(22:6)	NA	NA	856.583	C48 H84 O8 N1 P1 Na1	C	4.40537e+06	4.1711e+07	1.70425e+07	1.74996e+07	4.21792e+07	3.34406e+06	2.0166e+07		-13.6265	-11.5403	-12.7423	-11.2882	-10.837	-12.369	-14.588
6.66_834.60136525	6.66	PC(40:6)(rep)(rep)	PC(40:6)	M+H	PC	(18:0/22:6)	(18:0)	(22:6)	NA	NA	834.601	C48 H85 O8 N1 P1	C	5.91872e+07	2.65533e+08	1.16917e+08	1.75814e+08	3.18596e+08	4.84153e+07	5.60653e+08		-9.87852	-8.8699	-9.964	-7.95951	-7.91984	-8.5132	-9.7909
6.59_820.62153175	6.59	PC(40:6e)	PC(40:6e)	M+H	PC	(40:6e)	(40:6e)	NA	NA	NA	820.621	C48 H87 O7 N1 P1	C	2.02722e+07	5.08679e+07	1.9103e+07	6.09768e+06	1.31773e+07	2.49082e+06	3.76346e+08		-11.4243	-11.254	-12.5776	-12.8092	-12.5154	-12.794	-10.3659
7.67_820.621610375	7.67	PC(40:6e)(rep)	PC(40:6e)	M+H	PC	(18:0e/22:6)	(18:0e)	(22:6)	NA	NA	820.621	C48 H87 O7 N1 P1	C	1.15971e+07	9.08401e+07	2.61655e+07	7.33548e+06	1.63057e+07	3.45026e+06	3.96097e+08		-12.23	-10.4174	-12.1237	-12.5425	-12.2081	-12.3239	-10.2922
6.09_818.60607725	6.09	PC(40:6p)	PC(40:6p)	M+H	PC	(40:6p)	(40:6p)	NA	NA	NA	818.606	C48 H85 O7 N1 P1	C	2.30579e+07	8.67772e+07	8.23232e+07	7.52423e+06	1.63945e+07	4.03967e+06	8.27774e+08		-11.2385	-10.4834	-10.4701	-12.5059	-12.2003	-12.0963	-9.22877
7.35_818.60596025	7.35	PC(40:6p)(rep)	PC(40:6p)	M+H	PC	(18:0p/22:6)	(18:0p)	(22:6)	NA	NA	818.606	C48 H85 O7 N1 P1	C	8.71969e+06	3.66836e+07	2.65372e+07	9.30525e+06	2.09445e+07	3.76307e+06	2.12311e+08		-12.6415	-11.7256	-12.1034	-12.1994	-11.8469	-12.1987	-11.1918
5.28_832.58568975	5.28	PC(40:7)	PC(40:7)	M+H	PC	(18:1/22:6)	(18:1)	(22:6)	NA	NA	832.585	C48 H83 O8 N1 P1	C	1.29682e+08	4.99573e+08	3.88894e+08	5.46057e+07	9.97555e+07	2.01648e+07	1.81643e+09		-8.7469	-7.95809	-8.23011	-9.64643	-9.5951	-9.77682	-8.09497
6.32_832.58486475	6.32	PC(40:7)(rep)	PC(40:7)	M+H	PC	(40:7)	(40:7)	NA	NA	NA	832.585	C48 H83 O8 N1 P1	C	1.01011e+07	7.3047e+07	6.06063e+07	4.21974e+06	1.1102e+07	1.34852e+06	2.23482e+08		-12.4293	-10.7319	-10.9119	-13.3403	-12.7627	-13.6792	-11.1178
5.84_816.5903485	5.84	PC(40:7p)	PC(40:7p)	M+H	PC	(40:7p)	(40:7p)	NA	NA	NA	816.59	C48 H83 O7 N1 P1	C	9.93731e+06	2.74148e+07	4.75008e+07	8.39217e+06	1.67627e+07	3.95011e+06	2.42778e+08		-12.4529	-12.1458	-11.2635	-12.3484	-12.1682	-12.1287	-10.9984
4.47_830.5697175	4.47	PC(40:8)	PC(40:8)	M+H	PC	(40:8)	(40:8)	NA	NA	NA	830.569	C48 H81 O8 N1 P1	C	8.54863e+06	2.59661e+07	2.83333e+07	2.54051e+06	4.87116e+06	1.19818e+06	1.92345e+08		-12.67	-12.2241	-12.0089	-14.0723	-13.9512	-13.8497	-11.3343
9.37_840.68433925	9.37	PC(41:2p)	PC(41:2p)	M+H	PC	(41:2p)	(41:2p)	NA	NA	NA	840.684	C49 H95 O7 N1 P1	C	755509	856915	1.27071e+06	111187	185266	159384	5.31213e+06		-16.1702	-17.1454	-16.4877	-18.5864	-18.6678	-16.76	-16.5126
9.39_874.726111	9.39	PC(42:0)	PC(42:0)	M+H	PC	(42:0)	(42:0)	NA	NA	NA	874.726	C50 H101 O8 N1 P1	C	2.19589e+06	5.75318e+06	1.09135e+06	3.77859e+06	3.83441e+06	498518	1.3663e+06		-14.6309	-14.3983	-16.7072	-13.4996	-14.2964	-15.1149	-18.4716
9.05_872.710896125	9.05	PC(42:1)	PC(42:1)	M+H	PC	(18:1/24:0)	(18:1)	(24:0)	NA	NA	872.71	C50 H99 O8 N1 P1	C	1.30281e+07	3.77295e+07	1.2888e+07	1.60484e+07	2.07775e+07	3.08645e+06	5.35281e+07		-12.0622	-11.685	-13.1454	-11.4131	-11.8585	-12.4846	-13.1796
4.2_854.569331375	4.2	PC(42:10)	PC(42:10)	M+H	PC	(42:10)	(42:10)	NA	NA	NA	854.569	C50 H81 O8 N1 P1	C	2.69873e+06	7.29464e+06	3.78336e+06	934391	1.91264e+06	400887	3.31684e+07		-14.3335	-14.0558	-14.9137	-15.5153	-15.2999	-15.4293	-13.8701
9.29_858.731134875	9.29	PC(42:1e)	PC(42:1e)	M+H	PC	(42:1e)	(42:1e)	NA	NA	NA	858.731	C50 H101 O7 N1 P1	C	1.03657e+06	1.88519e+06	1.39987e+06	1.55718e+06	1.54219e+06	301995	7.61822e+06		-15.7139	-16.0079	-16.3481	-14.7785	-15.6104	-15.838	-15.9924
8.72_892.676804	8.72	PC(42:2)	PC(42:2)	M+Na	PC	(18:1/24:1)	(18:1)	(24:1)	NA	NA	892.677	C50 H96 O8 N1 P1 Na1	C	1.43465e+06	5.81588e+06	3.07009e+06	1.52179e+06	2.75575e+06	266538	2.83766e+07		-15.245	-14.3826	-15.2151	-14.8116	-14.773	-16.0182	-14.0952
8.71_870.69487775	8.71	PC(42:2)(rep)	PC(42:2)	M+H	PC	(18:1/24:1)	(18:1)	(24:1)	NA	NA	870.695	C50 H97 O8 N1 P1	C	2.09686e+07	7.07043e+07	3.6872e+07	1.33251e+07	2.8566e+07	5.19483e+06	2.63143e+08		-11.3756	-10.7789	-11.6289	-11.6813	-11.3992	-11.7335	-10.8822
8.94_856.715359125	8.94	PC(42:2e)	PC(42:2e)	M+H	PC	(42:2e)	(42:2e)	NA	NA	NA	856.715	C50 H99 O7 N1 P1	C	1.51528e+06	2.65077e+06	3.13997e+06	1.93001e+06	2.38841e+06	541938	2.40381e+07		-15.1662	-15.5162	-15.1826	-14.4688	-14.9794	-14.9944	-14.3346
8.82_854.699664625	8.82	PC(42:2p)	PC(42:2p)	M+H	PC	(42:2p)	(42:2p)	NA	NA	NA	854.7	C50 H97 O7 N1 P1	C	4.47577e+06	9.49652e+06	1.45504e+07	4.12434e+06	7.16695e+06	498804	1.08604e+08		-13.6036	-13.6752	-12.9704	-13.3732	-13.3941	-15.114	-12.1589
8.44_868.678973875	8.44	PC(42:3)	PC(42:3)	M+H	PC	(42:3)	(42:3)	NA	NA	NA	868.679	C50 H95 O8 N1 P1	C	1.25667e+07	5.49218e+07	2.78723e+07	1.13931e+07	2.22281e+07	4.66614e+06	3.23362e+08		-12.1142	-11.1433	-12.0326	-11.9073	-11.7611	-11.8884	-10.5849
8.37_852.684133875	8.37	PC(42:3p)	PC(42:3p)	M+H	PC	(42:3p)	(42:3p)	NA	NA	NA	852.684	C50 H95 O7 N1 P1	C	556277	4.73266e+06	1.08428e+07	974393	5.15558e+06	742201	1.51085e+08		-16.6119	-14.68	-13.3947	-15.4548	-13.8693	-14.5407	-11.6826
8.15_866.66338525	8.15	PC(42:4)	PC(42:4)	M+H	PC	(42:4)	(42:4)	NA	NA	NA	866.663	C50 H93 O8 N1 P1	C	1.84524e+07	9.46115e+07	1.08972e+08	1.09077e+07	2.84705e+07	6.28735e+06	6.13339e+08		-11.56	-10.3587	-10.0655	-11.9701	-11.404	-11.4581	-9.66132
8.26_850.668327625	8.26	PC(42:4p)	PC(42:4p)	M+H	PC	(42:4p)	(42:4p)	NA	NA	NA	850.668	C50 H93 O7 N1 P1	C	5.41239e+06	2.04212e+07	2.61495e+07	6.12098e+06	1.13393e+07	2.30732e+06	1.69342e+08		-13.3295	-12.5706	-12.1246	-12.8037	-12.7322	-12.9044	-11.5181
8.26_872.650371625	8.26	PC(42:4p)(rep)	PC(42:4p)	M+Na	PC	(42:4p)	(42:4p)	NA	NA	NA	872.65	C50 H92 O7 N1 P1 Na1	C	542754	2.44134e+06	2.27348e+06	826055	1.38734e+06	230396	2.82483e+07		-16.6474	-15.635	-15.6484	-15.6931	-15.7631	-16.2284	-14.1018
7.94_864.647658375	7.94	PC(42:5)	PC(42:5)	M+H	PC	(42:5)	(42:5)	NA	NA	NA	864.648	C50 H91 O8 N1 P1	C	1.20173e+07	7.02722e+07	1.49188e+08	5.6146e+06	1.95836e+07	4.63544e+06	3.33125e+08		-12.1787	-10.7878	-9.61235	-12.9282	-11.9439	-11.8979	-10.5419
7.25_862.63195025	7.25	PC(42:6)	PC(42:6)	M+H	PC	(42:6)	(42:6)	NA	NA	NA	862.632	C50 H89 O8 N1 P1	C	1.20972e+07	3.29729e+07	3.54e+07	4.37303e+06	7.20254e+06	1.87439e+06	1.82709e+08		-12.1691	-11.8794	-11.6877	-13.2888	-13.3869	-13.2042	-11.4085
8.1_848.65254175	8.1	PC(42:6e)	PC(42:6e)	M+H	PC	(20:0e/22:6)	(20:0e)	(22:6)	NA	NA	848.653	C50 H91 O7 N1 P1	C	8.1257e+06	2.3451e+07	2.20539e+07	9.17982e+06	1.27529e+07	2.93344e+06	1.61775e+08		-12.7432	-12.3711	-12.3704	-12.2189	-12.5627	-12.558	-11.584
6.19_860.616217125	6.19	PC(42:7)	PC(42:7)	M+H	PC	(42:7)	(42:7)	NA	NA	NA	860.616	C50 H87 O8 N1 P1	C	1.12876e+07	6.03712e+07	4.67582e+07	2.00404e+06	3.08854e+06	1.50898e+06	2.57104e+08		-12.2691	-11.0069	-11.2862	-14.4145	-14.6085	-13.517	-10.9157
6.71_860.616382125	6.71	PC(42:7)(rep)	PC(42:7)	M+H	PC	(42:7)	(42:7)	NA	NA	NA	860.616	C50 H87 O8 N1 P1	C	4.96312e+06	2.32408e+07	1.90407e+07	3.87124e+06	7.09239e+06	1.02999e+06	7.43723e+07		-13.4545	-12.3841	-12.5823	-13.4646	-13.4092	-14.068	-12.7052
7.12_846.637003625	7.12	PC(42:7e)	PC(42:7e)	M+H	PC	(42:7e)	(42:7e)	NA	NA	NA	846.637	C50 H89 O7 N1 P1	C	1.111e+06	6.88365e+06	1.22389e+07	827288	1.57054e+06	684782	6.03281e+07		-15.6139	-14.1395	-13.2199	-15.691	-15.5842	-14.6569	-13.0071
8.08_846.636693	8.08	PC(42:7e)(rep)	PC(42:7e)	M+H	PC	(42:7e)	(42:7e)	NA	NA	NA	846.637	C50 H89 O7 N1 P1	C	5.73988e+06	2.41202e+07	2.52658e+07	6.25691e+06	1.27938e+07	2.04644e+06	9.53917e+07		-13.2447	-12.3305	-12.1742	-12.772	-12.5581	-13.0775	-12.3461
4.6_856.5850405	4.6	PC(42:9)	PC(42:9)	M+H	PC	(42:9)	(42:9)	NA	NA	NA	856.585	C50 H83 O8 N1 P1	C	3.30054e+06	1.4745e+07	4.577e+06	1.15707e+06	2.52356e+06	452553	3.84131e+07		-14.043	-13.0405	-14.6389	-15.2069	-14.9	-15.2544	-13.6583
9.41_900.742253	9.41	PC(44:1)	PC(44:1)	M+H	PC	(44:1)	(44:1)	NA	NA	NA	900.742	C52 H103 O8 N1 P1	C	3.42196e+06	2.05147e+07	2.36549e+06	5.02908e+06	7.70138e+06	811791	1.20856e+07		-13.9909	-12.5641	-15.5912	-13.0871	-13.2903	-14.4114	-15.3266
9.05_920.708245	9.05	PC(44:2)	PC(44:2)	M+Na	PC	(44:2)	(44:2)	NA	NA	NA	920.708	C52 H100 O8 N1 P1 Na1	C	493597	3.19265e+06	776393	690201	1.01631e+06	117813	5.28314e+06		-16.7843	-15.2479	-17.1985	-15.9523	-16.2121	-17.196	-16.5205
9.04_898.72683975	9.04	PC(44:2)(rep)	PC(44:2)	M+H	PC	(44:2)	(44:2)	NA	NA	NA	898.726	C52 H101 O8 N1 P1	C	7.39964e+06	3.92663e+07	9.83797e+06	1.00435e+07	1.41184e+07	2.15336e+06	7.60451e+07		-12.8783	-11.6274	-13.535	-12.0892	-12.4159	-13.004	-12.6731
9.12_882.73118925	9.12	PC(44:2p)	PC(44:2p)	M+H	PC	(44:2p)	(44:2p)	NA	NA	NA	882.731	C52 H101 O7 N1 P1	C	516323	1.36233e+06	1.77021e+06	433648	794177	110234	1.39597e+07		-16.7194	-16.4766	-16.0094	-16.6228	-16.5679	-17.2919	-15.1187
8.74_896.71053125	8.74	PC(44:3)	PC(44:3)	M+H	PC	(44:3)	(44:3)	NA	NA	NA	896.71	C52 H99 O8 N1 P1	C	5.90081e+06	3.43656e+07	1.28852e+07	6.9259e+06	1.37052e+07	2.14929e+06	9.58866e+07		-13.2048	-11.8198	-13.1457	-12.6254	-12.4588	-13.0067	-12.3386
8.97_880.715415125	8.97	PC(44:3p)	PC(44:3p)	M+H	PC	(44:3p)	(44:3p)	NA	NA	NA	880.715	C52 H99 O7 N1 P1	C	617824	1.5117e+06	1.45705e+06	477076	811278	149812	1.19802e+07		-16.4605	-16.3265	-16.2903	-16.4851	-16.5372	-16.8494	-15.3393
8.47_894.694862625	8.47	PC(44:4)	PC(44:4)	M+H	PC	(44:4)	(44:4)	NA	NA	NA	894.695	C52 H97 O8 N1 P1	C	4.29807e+06	2.67225e+07	2.23605e+07	3.80367e+06	7.79327e+06	1.81972e+06	1.55221e+08		-13.662	-12.1827	-12.3505	-13.49	-13.2732	-13.2469	-11.6437
8.24_892.6792265	8.24	PC(44:5)	PC(44:5)	M+H	PC	(26:4/18:1)	(26:4)	(18:1)	NA	NA	892.679	C52 H95 O8 N1 P1	C	3.3459e+06	3.00305e+07	2.27597e+07	2.84554e+06	5.55381e+06	1.5399e+06	1.63942e+08		-14.0233	-12.0143	-12.3249	-13.9087	-13.7619	-13.4877	-11.5648
8.51_876.684113	8.51	PC(44:6e)	PC(44:6e)	M+H	PC	(44:6e)	(44:6e)	NA	NA	NA	876.684	C52 H95 O7 N1 P1	C	2.1874e+06	6.74907e+06	5.2985e+06	2.0969e+06	3.33793e+06	655444	5.41939e+07		-14.6365	-14.168	-14.4278	-14.3492	-14.4965	-14.72	-13.1618
7.44_888.64770575	7.44	PC(44:7)	PC(44:7)	M+H	PC	(44:7)	(44:7)	NA	NA	NA	888.648	C52 H91 O8 N1 P1	C	1.39834e+06	1.30428e+07	9.24542e+06	288377	954822	332880	4.90539e+07		-15.282	-13.2175	-13.6246	-17.2114	-16.3021	-15.6975	-13.3056
9.37_926.75768275	9.37	PC(46:2)	PC(46:2)	M+H	PC	(46:2)	(46:2)	NA	NA	NA	926.757	C54 H105 O8 N1 P1	C	519993	4.97481e+06	539439	1.28511e+06	1.76494e+06	184896	4.65532e+06		-16.7092	-14.608	-17.7238	-15.0555	-15.4158	-16.5458	-16.703
9.07_924.74179125	9.07	PC(46:3)	PC(46:3)	M+H	PC	(46:3)	(46:3)	NA	NA	NA	924.742	C54 H103 O8 N1 P1	C	523883	3.74852e+06	857625	941918	1.45308e+06	139083	7.31024e+06		-16.6984	-15.0163	-17.0549	-15.5037	-15.6963	-16.9566	-16.0519
8.53_920.71043325	8.53	PC(46:5)	PC(46:5)	M+H	PC	(46:5)	(46:5)	NA	NA	NA	920.71	C54 H99 O8 N1 P1	C	1.18906e+06	1.01935e+07	7.95352e+06	918657	1.81124e+06	518496	4.05015e+07		-15.5159	-13.5731	-13.8417	-15.5398	-15.3784	-15.0582	-13.582
5.61_662.4767575	5.61	PE(16:0/14:0)	PE(30:0)	M-H	PE	(16:0/14:0)	(16:0)	(14:0)	NA	NA	662.477	C35 H69 O8 N1 P1	B	2.17369e+06	2.64906e+06	2.94667e+06	682909	1.94865e+06	754596	4.7947e+06		-14.6456	-15.5172	-15.2743	-15.9676	-15.273	-14.5168	-16.6604
7.24_690.508833	7.24	PE(16:0/16:0)	PE(32:0)	M-H	PE	(16:0/16:0)	(16:0)	(16:0)	NA	NA	690.508	C37 H73 O8 N1 P1	A	1.08541e+07	1.1947e+07	1.17882e+07	1.95459e+06	5.97476e+06	1.91016e+06	1.14378e+07		-12.3256	-13.3441	-13.2741	-14.4505	-13.6565	-13.1769	-15.4061
5.83_688.494826	5.83	PE(16:0/16:1)	PE(32:1)	M-H	PE	(16:0/16:1)	(16:0)	(16:1)	NA	NA	688.492	C37 H71 O8 N1 P1	A	1.18315e+07	4.44306e+07	3.46396e+07	8.53289e+06	1.7781e+07	5.14601e+06	9.94589e+07		-12.2012	-11.4492	-11.719	-12.3244	-12.0832	-11.7471	-12.2858
5.85_690.506574	5.85	PE(16:0/16:1)(rep)	PE(32:1)	M+H	PE	(16:0/16:1)	(16:0)	(16:1)	NA	NA	690.507	C37 H73 O8 N1 P1	B	2.09626e+07	6.63214e+07	3.60334e+07	1.40057e+07	2.94198e+07	5.83353e+06	4.58191e+08		-11.376	-10.8712	-11.6621	-11.6095	-11.3567	-11.5662	-10.0821
7.46_716.525951125	7.46	PE(16:0/18:1)	PE(34:1)	M-H	PE	(16:0/18:1)	(16:0)	(18:1)	NA	NA	716.524	C39 H75 O8 N1 P1	A	1.42368e+08	2.78738e+08	2.40161e+08	9.9571e+07	1.72416e+08	5.73617e+07	5.86589e+08		-8.61225	-8.79988	-8.92549	-8.77976	-8.80567	-8.26857	-9.72566
7.11_740.525010125	7.11	PE(16:0/20:3)	PE(36:3)	M-H	PE	(16:0/20:3)	(16:0)	(20:3)	NA	NA	740.524	C41 H75 O8 N1 P1	A	4.53599e+06	1.30903e+07	1.83812e+07	3.83861e+06	9.12014e+06	2.2635e+06	7.68447e+07		-13.5843	-13.2122	-12.6332	-13.4768	-13.0464	-12.932	-12.658
7.14_742.5382235	7.14	PE(16:0/20:3)(rep)	PE(36:3)	M+H	PE	(16:0/20:3)	(16:0)	(20:3)	NA	NA	742.538	C41 H77 O8 N1 P1	B	7.69185e+06	3.52312e+07	2.45461e+07	5.90369e+06	1.63252e+07	2.51479e+06	1.96934e+08		-12.8224	-11.7839	-12.2159	-12.8558	-12.2064	-12.7801	-11.3003
5.9_738.510040125	5.9	PE(16:0/20:4)	PE(36:4)	M-H	PE	(16:0/20:4)	(16:0)	(20:4)	NA	NA	738.508	C41 H73 O8 N1 P1	A	1.59714e+07	5.98149e+07	4.02786e+07	6.63133e+06	1.67297e+07	3.47158e+06	8.71796e+07		-11.7683	-11.0202	-11.5014	-12.6881	-12.1711	-12.315	-12.4759
5.93_740.52292125	5.93	PE(16:0/20:4)(rep)	PE(36:4)	M+H	PE	(16:0/20:4)	(16:0)	(20:4)	NA	NA	740.522	C41 H75 O8 N1 P1	B	2.36134e+07	1.12606e+08	4.04e+07	9.17099e+06	2.6604e+07	3.46198e+06	3.43196e+08		-11.2042	-10.1075	-11.4971	-12.2203	-11.5019	-12.319	-10.499
5.46_762.51129725	5.46	PE(16:0/22:6)	PE(38:6)	M-H	PE	(16:0/22:6)	(16:0)	(22:6)	NA	NA	762.508	C43 H73 O8 N1 P1	A	2.9935e+07	6.93393e+07	6.60844e+07	1.27351e+07	2.83825e+07	6.33536e+06	1.29942e+08		-10.862	-10.807	-10.7871	-11.7467	-11.4085	-11.4472	-11.9001
6.61_748.530478375	6.61	PE(16:0e/22:6)	PE(38:6e)	M-H	PE	(16:0e/22:6)	(16:0e)	(22:6)	NA	NA	748.529	C43 H75 O7 N1 P1	A	1.16556e+08	4.20947e+06	3.56325e+08	1.19316e+08	3.91966e+06	5.27157e+07	8.5632e+06		-8.90086	-14.849	-8.35629	-8.51877	-14.2647	-8.39043	-15.8237
6.61_674.511793875	6.61	PE(16:0p/16:1)	PE(32:1p)	M+H	PE	(16:0p/16:1)	(16:0p)	(16:1)	NA	NA	674.512	C37 H73 O7 N1 P1	A	6.42051e+06	1.0802e+07	1.83085e+07	7.28591e+06	1.43499e+07	2.62394e+06	1.75897e+08		-13.083	-13.4894	-12.6389	-12.5523	-12.3925	-12.7189	-11.4633
7.9_702.543098375	7.9	PE(16:0p/18:1)	PE(34:1p)	M+H	PE	(16:0p/18:1)	(16:0p)	(18:1)	NA	NA	702.543	C39 H77 O7 N1 P1	A	1.45676e+08	2.24526e+08	4.87326e+08	1.63052e+08	3.12579e+08	5.95306e+07	2.04232e+09		-8.57912	-9.11191	-7.9046	-8.06822	-7.94735	-8.21502	-7.92587
7.89_700.53093525	7.89	PE(16:0p/18:1)(rep)	PE(34:1p)	M-H	PE	(16:0p/18:1)	(16:0p)	(18:1)	NA	NA	700.529	C39 H75 O7 N1 P1	B	1.38994e+08	1.72195e+08	4.6403e+08	1.42631e+08	2.187e+08	7.63181e+07	1.15413e+09		-8.64686	-9.49475	-7.97527	-8.26126	-8.46262	-7.85663	-8.74928
6.27_698.511913	6.27	PE(16:0p/18:3)	PE(34:3p)	M+H	PE	(16:0p/18:3)	(16:0p)	(18:3)	NA	NA	698.512	C39 H73 O7 N1 P1	A	1.52914e+06	3.13908e+06	5.9585e+06	1.97777e+06	6.30855e+06	1.25423e+06	1.21243e+08		-15.153	-15.2723	-14.2584	-14.4335	-13.5781	-13.7838	-12.0001
6.24_696.4985265	6.24	PE(16:0p/18:3)(rep)	PE(34:3p)	M-H	PE	(16:0p/18:3)	(16:0p)	(18:3)	NA	NA	696.497	C39 H71 O7 N1 P1	B	963070	1.60134e+06	7.24598e+06	1.62006e+06	3.5445e+06	1.34389e+06	2.69398e+07		-15.82	-16.2434	-13.9762	-14.7214	-14.4098	-13.6842	-14.1702
7.01_710.514132875	7.01	PE(16:0p/19:3)	PE(35:3p)	M-H	PE	(16:0p/19:3)	(16:0p)	(19:3)	NA	NA	710.513	C40 H73 O7 N1 P1	A	1.11551e+06	2.03316e+06	5.97066e+06	1.15308e+06	3.94175e+06	900726	3.62864e+07		-15.608	-15.8989	-14.2555	-15.2119	-14.2566	-14.2614	-13.7405
8.65_730.576570625	8.65	PE(16:0p/20:0)	PE(36:0p)	M-H	PE	(16:0p/20:0)	(16:0p)	(20:0)	NA	NA	730.576	C41 H81 O7 N1 P1	B	1.29158e+06	1.66211e+06	1.51644e+06	1.11371e+06	2.22837e+06	391832	1.26189e+06		-15.3966	-16.1896	-16.2327	-15.262	-15.0794	-15.4623	-18.5863
7.21_726.54326625	7.21	PE(16:0p/20:3)	PE(36:3p)	M+H	PE	(16:0p/20:3)	(16:0p)	(20:3)	NA	NA	726.543	C41 H77 O7 N1 P1	A	3.15893e+06	3.49269e+06	1.39764e+07	1.00209e+06	3.50894e+06	2.07675e+06	8.9013e+07		-14.1063	-15.1183	-13.0284	-15.4144	-14.4244	-13.0563	-12.4459
7.28_724.53084175	7.28	PE(16:0p/20:3)(rep)	PE(36:3p)	M-H	PE	(16:0p/20:3)	(16:0p)	(20:3)	NA	NA	724.529	C41 H75 O7 N1 P1	A	5.83582e+06	1.47151e+07	1.31969e+07	2.22493e+06	6.71447e+06	2.71896e+06	1.24747e+08		-13.2208	-13.0434	-13.1112	-14.2637	-13.4882	-12.6675	-11.959
7.79_724.530608875	7.79	PE(16:0p/20:3)(rep)(rep)	PE(36:3p)	M-H	PE	(16:0p/20:3)	(16:0p)	(20:3)	NA	NA	724.529	C41 H75 O7 N1 P1	A	2.18196e+07	3.04681e+07	1.25969e+08	3.15257e+07	7.66974e+07	2.65203e+07	5.52917e+08		-11.3182	-11.9934	-9.85642	-10.439	-9.97432	-9.38156	-9.81094
7.8_726.543387625	7.8	PE(16:0p/20:3)(rep)(rep)(rep)	PE(36:3p)	M+H	PE	(16:0p/20:3)	(16:0p)	(20:3)	NA	NA	726.543	C41 H77 O7 N1 P1	A	2.55446e+07	4.4098e+07	1.2957e+08	3.95451e+07	1.25241e+08	2.783e+07	9.25689e+08		-11.0908	-11.46	-9.81575	-10.112	-9.26687	-9.31202	-9.06748
6.63_722.5153295	6.63	PE(16:0p/20:4)	PE(36:4p)	M-H	PE	(16:0p/20:4)	(16:0p)	(20:4)	NA	NA	722.513	C41 H73 O7 N1 P1	A	1.16695e+08	1.78412e+08	2.52376e+08	9.45684e+07	1.84462e+08	6.66183e+07	6.23609e+08		-8.89913	-9.44358	-8.85391	-8.85413	-8.70825	-8.05274	-9.63736
6.66_724.527995	6.66	PE(16:0p/20:4)(rep)	PE(36:4p)	M+H	PE	(16:0p/20:4)	(16:0p)	(20:4)	NA	NA	724.528	C41 H75 O7 N1 P1	A	1.7485e+08	3.59287e+08	4.65762e+08	1.62566e+08	4.10386e+08	7.43141e+07	3.92937e+09		-8.31576	-8.43365	-7.96989	-8.07253	-7.55459	-7.89502	-6.98178
5.59_720.49941975	5.59	PE(16:0p/20:5)	PE(36:5p)	M-H	PE	(16:0p/20:5)	(16:0p)	(20:5)	NA	NA	720.497	C41 H71 O7 N1 P1	A	1.82533e+07	3.60411e+07	2.83491e+07	1.03769e+07	3.22158e+07	4.15692e+06	8.87301e+07		-11.5756	-11.7511	-12.0081	-12.0421	-11.2257	-12.0551	-12.4505
5.62_722.512302	5.62	PE(16:0p/20:5)(rep)	PE(36:5p)	M+H	PE	(16:0p/20:5)	(16:0p)	(20:5)	NA	NA	722.512	C41 H73 O7 N1 P1	A	2.17362e+07	6.55562e+07	2.82379e+07	1.43909e+07	4.57448e+07	4.73579e+06	3.10891e+08		-11.3237	-10.888	-12.0138	-11.5703	-10.7199	-11.867	-10.6416
7.91_740.558950375	7.91	PE(16:0p/21:3)	PE(37:3p)	M+H	PE	(16:0p/21:3)	(16:0p)	(21:3)	NA	NA	740.559	C42 H79 O7 N1 P1	A	5.61108e+06	1.39507e+07	1.98407e+07	1.66792e+07	2.62679e+07	3.28982e+06	9.17475e+07		-13.2775	-13.1204	-12.5229	-11.3574	-11.5202	-12.3926	-12.4023
7.9_738.546047125	7.9	PE(16:0p/21:3)(rep)	PE(37:3p)	M-H	PE	(16:0p/21:3)	(16:0p)	(21:3)	NA	NA	738.544	C42 H77 O7 N1 P1	B	4.60573e+06	9.29658e+06	1.66259e+07	1.10229e+07	1.67406e+07	4.03062e+06	4.63591e+07		-13.5623	-13.7059	-12.778	-11.955	-12.1701	-12.0996	-13.3871
7.24_736.5289695	7.24	PE(16:0p/21:4)	PE(37:4p)	M-H	PE	(16:0p/21:4)	(16:0p)	(21:4)	NA	NA	736.529	C42 H75 O7 N1 P1	A	5.41278e+06	7.26933e+06	1.86897e+07	3.16446e+06	8.61917e+06	2.17627e+06	4.71517e+07		-13.3294	-14.0608	-12.6092	-13.7555	-13.1279	-12.9887	-13.3626
8.67_758.605580875	8.67	PE(16:0p/22:1)	PE(38:1p)	M+H	PE	(16:0p/22:1)	(16:0p)	(22:1)	NA	NA	758.606	C43 H85 O7 N1 P1	A	7.53423e+06	1.2527e+07	1.82012e+07	1.13073e+07	1.96765e+07	2.77464e+06	8.61005e+07		-12.8523	-13.2757	-12.6474	-11.9182	-11.937	-12.6383	-12.4939
8.66_756.59403625	8.66	PE(16:0p/22:1)(rep)	PE(38:1p)	M-H	PE	(16:0p/22:1)	(16:0p)	(22:1)	NA	NA	756.591	C43 H83 O7 N1 P1	B	9.64844e+06	1.44115e+07	2.75626e+07	1.31505e+07	2.23935e+07	4.41265e+06	5.89641e+07		-12.4954	-13.0735	-12.0487	-11.7004	-11.7504	-11.9689	-13.0401
7.28_748.530047625	7.28	PE(16:0p/22:5)	PE(38:5p)	M-H	PE	(16:0p/22:5)	(16:0p)	(22:5)	NA	NA	748.529	C43 H75 O7 N1 P1	A	2.0096e+07	3.83133e+07	6.94384e+07	1.68173e+07	3.49371e+07	1.17324e+07	1.66012e+08		-11.4369	-11.6629	-10.7157	-11.3455	-11.1087	-10.5582	-11.5467
7.31_750.542987625	7.31	PE(16:0p/22:5)(rep)	PE(38:5p)	M+H	PE	(16:0p/22:5)	(16:0p)	(22:5)	NA	NA	750.543	C43 H77 O7 N1 P1	A	2.54538e+07	6.85903e+07	7.03323e+07	2.16848e+07	5.39392e+07	1.23591e+07	7.03719e+08		-11.0959	-10.8227	-10.6972	-10.9788	-10.4822	-10.4831	-9.46301
4.51_660.461140125	4.51	PE(16:1/14:0)	PE(30:1)	M-H	PE	(16:1/14:0)	(16:1)	(14:0)	NA	NA	660.461	C35 H67 O8 N1 P1	A	576799	1.67552e+06	1.76688e+06	262735	645837	136741	8.64807e+06		-16.5596	-16.178	-16.0121	-17.3457	-16.8662	-16.9811	-15.8095
4.7_688.491064625	4.7	PE(16:1/16:1)	PE(32:2)	M+H	PE	(16:1/16:1)	(16:1)	(16:1)	NA	NA	688.491	C37 H71 O8 N1 P1	A	866632	7.1045e+06	3.53064e+06	635662	1.67669e+06	245610	5.76581e+07		-15.9722	-14.0939	-15.0134	-16.0711	-15.4898	-16.1361	-13.0724
4.68_686.477551875	4.68	PE(16:1/16:1)(rep)	PE(32:2)	M-H	PE	(16:1/16:1)	(16:1)	(16:1)	NA	NA	686.477	C37 H69 O8 N1 P1	A	591437	4.03928e+06	3.61501e+06	365689	887585	231572	2.01628e+07		-16.5234	-14.9085	-14.9793	-16.8687	-16.4075	-16.2211	-14.5882
5.98_714.51017025	5.98	PE(16:1/18:1)	PE(34:2)	M-H	PE	(16:1/18:1)	(16:1)	(18:1)	NA	NA	714.508	C39 H73 O8 N1 P1	A	2.35687e+07	8.05279e+07	7.33633e+07	1.77744e+07	3.57328e+07	9.12127e+06	2.35175e+08		-11.2069	-10.5912	-10.6364	-11.2657	-11.0763	-10.9213	-11.0443
6_716.522627625	6	PE(16:1/18:1)(rep)	PE(34:2)	M+H	PE	(16:1/18:1)	(16:1)	(18:1)	NA	NA	716.522	C39 H75 O8 N1 P1	B	3.51849e+07	1.57207e+08	9.47559e+07	2.58628e+07	5.87587e+07	1.00499e+07	1.32474e+09		-10.6288	-9.62612	-10.2672	-10.7246	-10.3587	-10.7815	-8.55037
4.74_736.493390875	4.74	PE(16:1/20:4)	PE(36:5)	M-H	PE	(16:1/20:4)	(16:1)	(20:4)	NA	NA	736.492	C41 H71 O8 N1 P1	A	1.19768e+06	6.52511e+06	4.14053e+06	654456	1.31017e+06	193835	1.46432e+07		-15.5055	-14.2166	-14.7835	-16.029	-15.8457	-16.4777	-15.0497
4.76_738.506913875	4.76	PE(16:1/20:4)(rep)	PE(36:5)	M+H	PE	(16:1/20:4)	(16:1)	(20:4)	NA	NA	738.507	C41 H73 O8 N1 P1	B	1.74116e+06	1.21098e+07	9.47245e+06	783421	1.63336e+06	181572	3.98805e+07		-14.9657	-13.3245	-13.5896	-15.7696	-15.5276	-16.572	-13.6043
4.43_760.49398925	4.43	PE(16:1/22:6)	PE(38:7)	M-H	PE	(16:1/22:6)	(16:1)	(22:6)	NA	NA	760.492	C43 H71 O8 N1 P1	A	1.22075e+06	4.79697e+06	9.36456e+06	252750	496730	121596	1.88802e+07		-15.478	-14.6605	-13.6061	-17.4016	-17.2449	-17.1504	-14.6831
5.53_712.49359925	5.53	PE(16:2/18:1)	PE(34:3)	M-H	PE	(16:2/18:1)	(16:2)	(18:1)	NA	NA	712.492	C39 H71 O8 N1 P1	A	4.90458e+06	1.0622e+07	1.7031e+07	1.94424e+06	3.64405e+06	715171	2.23046e+07		-13.4716	-13.5137	-12.7432	-14.4582	-14.3699	-14.5942	-14.4426
7.86_730.54127575	7.86	PE(17:0/18:1)	PE(35:1)	M-H	PE	(17:0/18:1)	(17:0)	(18:1)	NA	NA	730.539	C40 H77 O8 N1 P1	A	2.63683e+07	9.2408e+06	9.29888e+06	2.92647e+06	6.1666e+06	1.4767e+06	2.25143e+07		-11.045	-13.7146	-13.6163	-13.8683	-13.611	-13.5482	-14.4291
6.61_702.508735	6.61	PE(17:1/16:0)	PE(33:1)	M-H	PE	(17:1/16:0)	(17:1)	(16:0)	NA	NA	702.508	C38 H73 O8 N1 P1	A	3.23513e+06	6.03313e+06	3.11352e+06	1.62992e+06	2.50899e+06	1.55321e+06	6.4279e+06		-14.0719	-14.3297	-15.1948	-14.7126	-14.9083	-13.4753	-16.2375
6.75_728.525231875	6.75	PE(17:1/18:1)	PE(35:2)	M-H	PE	(17:1/18:1)	(17:1)	(18:1)	NA	NA	728.524	C40 H75 O8 N1 P1	A	7.97101e+06	1.90157e+07	1.15697e+07	3.88953e+06	7.0077e+06	1.52161e+06	2.62733e+07		-12.771	-12.6735	-13.3011	-13.4578	-13.4265	-13.505	-14.2063
8.06_718.54113275	8.06	PE(18:0/16:0)	PE(34:0)	M-H	PE	(18:0/16:0)	(18:0)	(16:0)	NA	NA	718.539	C39 H77 O8 N1 P1	A	2.64931e+07	1.90589e+07	1.97177e+07	3.73602e+06	1.00175e+07	3.33555e+06	1.6193e+07		-11.0382	-12.6702	-12.5319	-13.5159	-12.911	-12.3727	-14.9046
6.96_714.509194125	6.96	PE(18:0/16:2)	PE(34:2)	M-H	PE	(18:0/16:2)	(18:0)	(16:2)	NA	NA	714.508	C39 H73 O8 N1 P1	A	2.07804e+06	4.6255e+06	8.6165e+06	1.1049e+06	1.83466e+06	451024	1.65509e+07		-14.7105	-14.713	-13.7262	-15.2735	-15.3599	-15.2593	-14.873
8.05_744.556845375	8.05	PE(18:0/18:1)	PE(36:1)	M-H	PE	(18:0/18:1)	(18:0)	(18:1)	NA	NA	744.555	C41 H79 O8 N1 P1	A	3.51441e+08	6.40703e+08	7.70828e+08	2.63259e+08	4.58289e+08	1.70754e+08	1.76477e+09		-7.3086	-7.59913	-7.24308	-7.37707	-7.39531	-6.69481	-8.1366
7.81_754.53961325	7.81	PE(18:0/19:3)	PE(37:3)	M-H	PE	(18:0/19:3)	(18:0)	(19:3)	NA	NA	754.539	C42 H77 O8 N1 P1	A	2.93861e+06	7.12069e+06	5.80591e+06	1.1925e+06	2.50181e+06	543850	1.65862e+07		-14.2106	-14.0906	-14.2958	-15.1634	-14.9125	-14.9893	-14.87
8.47_772.589761	8.47	PE(18:0/20:1)	PE(38:1)	M-H	PE	(18:0/20:1)	(18:0)	(20:1)	NA	NA	772.586	C43 H83 O8 N1 P1	A	1.08666e+07	1.64114e+07	2.59691e+07	8.07397e+06	1.78016e+07	4.30947e+06	5.70065e+07		-12.3239	-12.886	-12.1346	-12.4041	-12.0815	-12.0031	-13.0888
7.9_768.558191375	7.9	PE(18:0/20:3)	PE(38:3)	M-H	PE	(18:0/20:3)	(18:0)	(20:3)	NA	NA	768.555	C43 H79 O8 N1 P1	A	3.75175e+07	1.38543e+08	6.14848e+07	3.26409e+07	5.70881e+07	1.41582e+07	5.33749e+08		-10.5362	-9.80845	-10.8912	-10.3888	-10.4003	-10.287	-9.86184
7.89_770.56920075	7.89	PE(18:0/20:3)(rep)	PE(38:3)	M+H	PE	(18:0/20:3)	(18:0)	(20:3)	NA	NA	770.569	C43 H81 O8 N1 P1	B	9.1038e+07	1.01939e+08	1.66729e+08	3.72341e+07	1.86895e+08	1.26166e+07	8.20239e+08		-9.25734	-10.2511	-9.45198	-10.1989	-8.68935	-10.4533	-9.24196
7.42_766.542786	7.42	PE(18:0/20:4)	PE(38:4)	M-H	PE	(18:0/20:4)	(18:0)	(20:4)	NA	NA	766.539	C43 H77 O8 N1 P1	A	1.12941e+07	3.68069e+07	5.0083e+07	8.77053e+06	2.02186e+07	5.31143e+06	3.61626e+08		-12.2682	-11.7207	-11.1871	-12.2847	-11.8978	-11.7015	-10.4235
7.56_768.553551625	7.56	PE(18:0/20:4)(rep)	PE(38:4)	M+H	PE	(18:0/20:4)	(18:0)	(20:4)	NA	NA	768.554	C43 H79 O8 N1 P1	B	2.7585e+08	1.20203e+09	5.2977e+08	9.69632e+07	2.99543e+07	3.90843e+07	7.06571e+08		-7.65799	-6.69138	-7.78412	-8.81805	-11.3307	-8.82207	-9.45717
8.11_782.572523125	8.11	PE(18:0/21:3)	PE(39:3)	M-H	PE	(18:0/21:3)	(18:0)	(21:3)	NA	NA	782.571	C44 H81 O8 N1 P1	A	8.40652e+06	9.53673e+06	9.4996e+06	5.32808e+06	7.6638e+06	2.02612e+06	1.89308e+07		-12.6942	-13.6691	-13.5855	-13.0038	-13.2974	-13.0919	-14.6792
8.18_796.589148125	8.18	PE(18:0/22:3)	PE(40:3)	M-H	PE	(18:0/22:3)	(18:0)	(22:3)	NA	NA	796.586	C45 H83 O8 N1 P1	A	4.37399e+06	1.90238e+07	2.78839e+07	5.14539e+06	1.42886e+07	7.25003e+06	8.51246e+07		-13.6368	-12.6729	-12.032	-13.0541	-12.3986	-11.2526	-12.5104
7.96_794.573695	7.96	PE(18:0/22:4)	PE(40:4)	M-H	PE	(18:0/22:4)	(18:0)	(22:4)	NA	NA	794.571	C45 H81 O8 N1 P1	A	1.57324e+07	4.6182e+07	9.5046e+07	1.56284e+07	9.90723e+07	1.13462e+07	2.66807e+08		-11.7901	-11.3934	-10.2628	-11.4513	-9.60502	-10.6065	-10.8622
7.51_792.558294625	7.51	PE(18:0/22:5)	PE(40:5)	M-H	PE	(18:0/22:5)	(18:0)	(22:5)	NA	NA	792.555	C45 H79 O8 N1 P1	A	1.37134e+07	4.88081e+07	2.0068e+07	1.70249e+07	2.54183e+07	2.86046e+06	8.37454e+07		-11.9882	-11.3136	-12.5065	-11.3278	-11.5676	-12.5943	-12.5339
7.07_790.542261625	7.07	PE(18:0/22:6)	PE(40:6)	M-H	PE	(18:0/22:6)	(18:0)	(22:6)	NA	NA	790.539	C45 H77 O8 N1 P1	A	5.77255e+07	1.1626e+08	8.07385e+07	2.71747e+07	4.8706e+07	1.13888e+07	1.75764e+08		-9.9146	-10.0614	-10.4982	-10.6532	-10.6294	-10.601	-11.4644
8.27_704.55892425	8.27	PE(18:0p/16:0)	PE(34:0p)	M+H	PE	(18:0p/16:0)	(18:0p)	(16:0)	NA	NA	704.559	C39 H79 O7 N1 P1	A	1.0681e+07	1.47174e+07	1.01012e+07	7.97693e+06	1.22818e+07	1.79793e+06	1.75596e+07		-12.3488	-13.0432	-13.4969	-12.4216	-12.617	-13.2642	-14.7877
8.31_730.57471675	8.31	PE(18:0p/18:1)	PE(36:1p)	M+H	PE	(18:0p/18:1)	(18:0p)	(18:1)	NA	NA	730.575	C41 H81 O7 N1 P1	A	4.27043e+07	6.17111e+07	1.20545e+08	4.97293e+07	8.4137e+07	1.49479e+07	4.90677e+08		-10.3494	-10.9752	-9.91992	-9.78139	-9.84076	-10.2087	-9.98323
8.1_752.563511375	8.1	PE(18:0p/20:3)	PE(38:3p)	M-H	PE	(18:0p/20:3)	(18:0p)	(20:3)	NA	NA	752.56	C43 H79 O7 N1 P1	A	3.25513e+07	6.76101e+07	1.61003e+08	9.33423e+07	1.56782e+08	4.10242e+07	4.442e+08		-10.7411	-10.8435	-9.5024	-8.87295	-8.94281	-8.75218	-10.1268
8.11_754.574059625	8.11	PE(18:0p/20:3)(rep)	PE(38:3p)	M+H	PE	(18:0p/20:3)	(18:0p)	(20:3)	NA	NA	754.575	C43 H81 O7 N1 P1	A	3.38802e+07	9.83479e+07	1.61705e+08	1.58199e+08	2.1782e+08	3.89752e+07	8.29553e+08		-10.6834	-10.3028	-9.49612	-8.11182	-8.46844	-8.8261	-9.22567
7.89_750.547750125	7.89	PE(18:0p/20:4)	PE(38:4p)	M-H	PE	(18:0p/20:4)	(18:0p)	(20:4)	NA	NA	750.544	C43 H77 O7 N1 P1	A	1.05423e+08	1.56093e+08	1.86593e+08	7.29049e+07	2.86994e+08	5.13303e+07	1.40561e+09		-9.04568	-9.63638	-9.28959	-9.22947	-8.07055	-8.42885	-8.46488
7.88_752.558236375	7.88	PE(18:0p/20:4)(rep)	PE(38:4p)	M+H	PE	(18:0p/20:4)	(18:0p)	(20:4)	NA	NA	752.559	C43 H79 O7 N1 P1	A	1.23793e+08	2.18561e+08	1.5449e+08	8.08291e+07	2.2371e+08	4.81968e+07	9.68912e+08		-8.81394	-9.15075	-9.56197	-9.08061	-8.42994	-8.51972	-9.00164
8.23_766.5786825	8.23	PE(18:0p/21:3)	PE(39:3p)	M-H	PE	(18:0p/21:3)	(18:0p)	(21:3)	NA	NA	766.576	C44 H81 O7 N1 P1	A	2.43164e+06	5.54051e+06	1.33493e+07	4.26937e+06	8.20091e+06	5.93041e+06	3.05214e+07		-14.4838	-14.4526	-13.0947	-13.3234	-13.1996	-11.5425	-13.9901
8.24_768.5901055	8.24	PE(18:0p/21:3)(rep)	PE(39:3p)	M+H	PE	(18:0p/21:3)	(18:0p)	(21:3)	NA	NA	768.59	C44 H83 O7 N1 P1	A	827059	5.08731e+06	1.04e+07	4.36237e+06	7.49346e+06	1.59887e+06	5.56251e+07		-16.0397	-14.5757	-13.4548	-13.2923	-13.3298	-13.4335	-13.1242
9.03_786.637165875	9.03	PE(18:0p/22:1)	PE(40:1p)	M+H	PE	(18:0p/22:1)	(18:0p)	(22:1)	NA	NA	786.637	C45 H89 O7 N1 P1	A	1.88756e+06	2.60006e+06	3.575e+06	2.18988e+06	3.61227e+06	568690	1.19509e+07		-14.8492	-15.5441	-14.9954	-14.2866	-14.3825	-14.9249	-15.3428
8.43_782.605975625	8.43	PE(18:0p/22:3)	PE(40:3p)	M+H	PE	(18:0p/22:3)	(18:0p)	(22:3)	NA	NA	782.606	C45 H85 O7 N1 P1	A	4.94088e+06	5.46115e+07	3.24135e+07	1.27741e+07	2.14068e+07	7.20406e+06	2.78839e+08		-13.461	-11.1515	-11.8148	-11.7423	-11.8154	-11.2618	-10.7986
8.42_780.59461425	8.42	PE(18:0p/22:3)(rep)	PE(40:3p)	M-H	PE	(18:0p/22:3)	(18:0p)	(22:3)	NA	NA	780.591	C45 H83 O7 N1 P1	A	5.45492e+06	1.31204e+07	4.62356e+07	1.15681e+07	9.33543e+07	1.09278e+07	2.13341e+08		-13.3182	-13.2089	-11.3024	-11.8853	-9.69078	-10.6606	-11.1848
7.9_776.563282625	7.9	PE(18:0p/22:5)	PE(40:5p)	M-H	PE	(18:0p/22:5)	(18:0p)	(22:5)	NA	NA	776.56	C45 H79 O7 N1 P1	A	4.76045e+07	8.30967e+07	4.813e+07	4.24074e+07	7.14173e+07	1.30745e+07	1.1975e+08		-10.1927	-10.5459	-11.2445	-10.0112	-10.0772	-10.4019	-12.018
7.91_778.574359125	7.91	PE(18:0p/22:5)(rep)	PE(40:5p)	M+H	PE	(18:0p/22:5)	(18:0p)	(22:5)	NA	NA	778.575	C45 H81 O7 N1 P1	A	5.84764e+07	5.06213e+07	8.93877e+07	3.26321e+07	1.02451e+08	2.23749e+07	5.27151e+08		-9.89595	-11.261	-10.3513	-10.3892	-9.55664	-9.62678	-9.87979
7.55_774.5477105	7.55	PE(18:0p/22:6)	PE(40:6p)	M-H	PE	(18:0p/22:6)	(18:0p)	(22:6)	NA	NA	774.544	C45 H77 O7 N1 P1	A	2.02554e+06	1.45916e+08	2.41098e+07	2.05375e+06	1.20847e+07	4.58846e+06	4.52268e+07		-14.7474	-9.73365	-12.2418	-14.3791	-12.6403	-11.9126	-13.4228
7.74_776.558841	7.74	PE(18:0p/22:6)(rep)	PE(40:6p)	M+H	PE	(18:0p/22:6)	(18:0p)	(22:6)	NA	NA	776.559	C45 H79 O7 N1 P1	A	1.16326e+08	2.43401e+08	2.27995e+08	8.90189e+07	2.02608e+08	3.9877e+06	7.53563e+08		-8.90371	-8.99545	-9.00048	-8.94137	-8.57288	-12.115	-9.36428
8.59_794.60862375	8.59	PE(18:0p/23:3)	PE(41:3p)	M-H	PE	(18:0p/23:3)	(18:0p)	(23:3)	NA	NA	794.607	C46 H85 O7 N1 P1	B	740183	1.34868e+06	3.63512e+06	734444	1.5515e+06	517201	9.15891e+06		-16.1998	-16.4911	-14.9713	-15.8627	-15.6018	-15.0618	-15.7267
8.25_792.59208575	8.25	PE(18:0p/23:4)	PE(41:4p)	M-H	PE	(18:0p/23:4)	(18:0p)	(23:4)	NA	NA	792.591	C46 H83 O7 N1 P1	A	1.02059e+06	2.0554e+06	6.22624e+06	1.85855e+06	4.32737e+06	788555	1.57766e+07		-15.7363	-15.8832	-14.195	-14.5232	-14.1219	-14.4533	-14.9421
8.05_802.578718375	8.05	PE(18:0p/24:6)	PE(42:6p)	M-H	PE	(18:0p/24:6)	(18:0p)	(24:6)	NA	NA	802.576	C47 H81 O7 N1 P1	A	2.55854e+06	9.30303e+06	1.09819e+07	3.1265e+06	6.22741e+06	2.4358e+06	3.03663e+07		-14.4104	-13.7049	-13.3763	-13.7729	-13.5968	-12.8262	-13.9975
8.05_804.590181375	8.05	PE(18:0p/24:6)(rep)	PE(42:6p)	M+H	PE	(18:0p/24:6)	(18:0p)	(24:6)	NA	NA	804.59	C47 H83 O7 N1 P1	A	5.5812e+06	2.18982e+07	4.76947e+07	6.48523e+06	1.60555e+07	4.22739e+06	5.87819e+07		-13.2852	-12.4699	-11.2576	-12.7203	-12.2304	-12.0308	-13.0446
7.63_742.541397125	7.63	PE(18:1/18:1)	PE(36:2)	M-H	PE	(18:1/18:1)	(18:1)	(18:1)	NA	NA	742.539	C41 H77 O8 N1 P1	A	1.9331e+08	3.56299e+08	5.09357e+08	1.48098e+08	2.59436e+08	8.93143e+07	1.5612e+09		-8.17096	-8.4457	-7.84081	-8.207	-8.21619	-7.62977	-8.31342
6.36_740.525516875	6.36	PE(18:1/18:2)	PE(36:3)	M-H	PE	(18:1/18:2)	(18:1)	(18:2)	NA	NA	740.524	C41 H75 O8 N1 P1	A	1.63967e+07	3.92151e+07	3.73048e+07	1.08856e+07	2.03798e+07	5.02134e+06	1.60382e+08		-11.7304	-11.6293	-11.6121	-11.9731	-11.8864	-11.7825	-11.5965
6.38_742.538419	6.38	PE(18:1/18:2)(rep)	PE(36:3)	M+H	PE	(18:1/18:2)	(18:1)	(18:2)	NA	NA	742.538	C41 H77 O8 N1 P1	B	2.00098e+07	7.80157e+07	4.45108e+07	1.59932e+07	3.29648e+07	5.90747e+06	7.06921e+08		-11.4431	-10.637	-11.3573	-11.418	-11.1926	-11.548	-9.45646
6.76_766.542698125	6.76	PE(18:1/20:3)	PE(38:4)	M-H	PE	(18:1/20:3)	(18:1)	(20:3)	NA	NA	766.539	C43 H77 O8 N1 P1	A	9.35561e+06	2.3436e+07	2.10093e+07	5.69e+06	1.09878e+07	2.33001e+06	9.35437e+07		-12.5399	-12.372	-12.4404	-12.909	-12.7776	-12.8902	-12.3743
6.78_768.553692875	6.78	PE(18:1/20:3)(rep)	PE(38:4)	M+H	PE	(18:1/20:3)	(18:1)	(20:3)	NA	NA	768.554	C43 H79 O8 N1 P1	B	1.4836e+07	5.28972e+07	2.41181e+07	1.07109e+07	2.3815e+07	2.68216e+06	1.86329e+08		-11.8747	-11.1975	-12.2413	-11.9964	-11.6616	-12.6872	-11.3802
6.03_764.527062125	6.03	PE(18:1/20:4)	PE(38:5)	M-H	PE	(18:1/20:4)	(18:1)	(20:4)	NA	NA	764.524	C43 H75 O8 N1 P1	A	5.38298e+07	1.32497e+08	8.42686e+07	2.36017e+07	4.60214e+07	9.67124e+06	1.64557e+08		-10.0154	-9.87283	-10.4364	-10.8566	-10.7112	-10.8369	-11.5594
7.72_780.555309375	7.72	PE(18:1/21:3)	PE(39:4)	M-H	PE	(18:1/21:3)	(18:1)	(21:3)	NA	NA	780.555	C44 H79 O8 N1 P1	A	6.45679e+06	3.8228e+06	8.31297e+06	1.45652e+06	5.29878e+06	336807	1.12561e+07		-13.0749	-14.988	-13.778	-14.8749	-13.8298	-15.6806	-15.4292
8.84_800.62070225	8.84	PE(18:1/22:0)	PE(40:1)	M-H	PE	(18:1/22:0)	(18:1)	(22:0)	NA	NA	800.617	C45 H87 O8 N1 P1	A	7.00373e+06	1.54317e+07	1.38958e+07	6.70517e+06	1.60687e+07	2.47351e+06	2.80639e+07		-12.9576	-12.9748	-13.0368	-12.6721	-12.2292	-12.804	-14.1112
8.48_798.605021	8.48	PE(18:1/22:1)	PE(40:2)	M-H	PE	(18:1/22:1)	(18:1)	(22:1)	NA	NA	798.602	C45 H85 O8 N1 P1	A	8.92235e+06	1.97186e+07	3.24277e+07	9.31379e+06	2.33993e+07	5.92825e+06	1.06459e+08		-12.6083	-12.6212	-11.8142	-12.198	-11.687	-11.543	-12.1877
6.11_790.54109775	6.11	PE(18:1/22:5)	PE(40:6)	M-H	PE	(18:1/22:5)	(18:1)	(22:5)	NA	NA	790.539	C45 H77 O8 N1 P1	A	2.20397e+07	2.1716e+07	8.26846e+06	6.52625e+06	9.46122e+06	1.2961e+06	2.34815e+07		-11.3037	-12.482	-13.7857	-12.7112	-12.9934	-13.7364	-14.3684
5.66_788.52663875	5.66	PE(18:1/22:6)	PE(40:7)	M-H	PE	(18:1/22:6)	(18:1)	(22:6)	NA	NA	788.524	C45 H75 O8 N1 P1	A	5.25532e+07	8.46915e+07	1.52879e+08	1.44801e+07	2.84176e+07	9.68209e+06	2.60577e+08		-10.05	-10.5185	-9.5771	-11.5614	-11.4067	-10.8353	-10.8963
9.18_828.6523415	9.18	PE(18:1/24:0)	PE(42:1)	M-H	PE	(18:1/24:0)	(18:1)	(24:0)	NA	NA	828.649	C47 H91 O8 N1 P1	A	5.38654e+06	1.77882e+07	8.74358e+06	5.2631e+06	1.10202e+07	1.5079e+06	2.05256e+07		-13.3364	-12.7698	-13.7051	-13.0215	-12.7733	-13.518	-14.5625
8.82_826.6362825	8.82	PE(18:1/24:1)	PE(42:2)	M-H	PE	(18:1/24:1)	(18:1)	(24:1)	NA	NA	826.633	C47 H89 O8 N1 P1	A	7.1064e+06	1.70682e+07	2.08045e+07	8.15561e+06	1.77424e+07	3.37808e+06	5.05654e+07		-12.9366	-12.8294	-12.4545	-12.3896	-12.0863	-12.3544	-13.2618
6.75_700.527538125	6.75	PE(18:1p/16:1)	PE(34:2p)	M+H	PE	(18:1p/16:1)	(18:1p)	(16:1)	NA	NA	700.528	C39 H75 O7 N1 P1	A	3.94141e+06	1.06192e+07	2.04029e+07	5.25409e+06	1.06202e+07	2.04483e+06	1.75267e+08		-13.787	-13.514	-12.4826	-13.024	-12.8267	-13.0786	-11.4685
6.71_698.514682125	6.71	PE(18:1p/16:1)(rep)	PE(34:2p)	M-H	PE	(18:1p/16:1)	(18:1p)	(16:1)	NA	NA	698.513	C39 H73 O7 N1 P1	A	2.43701e+06	6.35105e+06	1.24811e+07	3.30498e+06	5.37257e+06	2.05843e+06	3.52101e+07		-14.4806	-14.2556	-13.1917	-13.6928	-13.8098	-13.069	-13.7839
7.94_728.559113875	7.94	PE(18:1p/18:1)	PE(36:2p)	M+H	PE	(18:1p/18:1)	(18:1p)	(18:1)	NA	NA	728.559	C41 H79 O7 N1 P1	A	5.7708e+07	1.01062e+08	2.64015e+08	6.23914e+07	1.42478e+08	2.55826e+07	1.16858e+09		-9.91504	-10.2635	-8.78887	-9.45414	-9.08083	-9.4335	-8.73132
7.93_726.546418375	7.93	PE(18:1p/18:1)(rep)	PE(36:2p)	M-H	PE	(18:1p/18:1)	(18:1p)	(18:1)	NA	NA	726.544	C41 H77 O7 N1 P1	B	4.84838e+07	6.15094e+07	2.85659e+08	5.95979e+07	9.89612e+07	4.19314e+07	6.42846e+08		-10.1663	-10.9799	-8.67519	-9.52022	-9.60663	-8.72063	-9.59353
8.35_756.589897875	8.35	PE(18:1p/20:1)	PE(38:2p)	M+H	PE	(18:1p/20:1)	(18:1p)	(20:1)	NA	NA	756.59	C43 H83 O7 N1 P1	A	1.12918e+07	3.13644e+07	5.40716e+07	2.84041e+07	5.68568e+07	9.64869e+06	2.85668e+08		-12.2685	-11.9516	-11.0765	-10.5894	-10.4062	-10.8403	-10.7637
8.34_754.5791395	8.34	PE(18:1p/20:1)(rep)	PE(38:2p)	M-H	PE	(18:1p/20:1)	(18:1p)	(20:1)	NA	NA	754.576	C43 H81 O7 N1 P1	B	1.20808e+07	2.76256e+07	7.33267e+07	2.40382e+07	5.186e+07	1.26571e+07	2.4178e+08		-12.1711	-12.1347	-10.6371	-10.8302	-10.5389	-10.4487	-11.0043
6.71_748.532089875	6.71	PE(18:1p/20:4)	PE(38:5p)	M-H	PE	(18:1p/20:4)	(18:1p)	(20:4)	NA	NA	748.529	C43 H75 O7 N1 P1	A	1.23504e+08	2.14441e+08	3.43743e+08	1.19423e+08	1.99547e+08	4.72374e+07	1.01779e+09		-8.81732	-9.17821	-8.40816	-8.51748	-8.59484	-8.54873	-8.93064
6.74_750.542752625	6.74	PE(18:1p/20:4)(rep)	PE(38:5p)	M+H	PE	(18:1p/20:4)	(18:1p)	(20:4)	NA	NA	750.543	C43 H77 O7 N1 P1	A	1.8232e+08	4.25493e+08	4.79173e+08	1.78446e+08	4.01502e+08	5.28067e+07	3.35601e+09		-8.25541	-8.18965	-7.92894	-7.93807	-7.58616	-8.38794	-7.20933
7.93_764.562659875	7.93	PE(18:1p/21:3)	PE(39:4p)	M-H	PE	(18:1p/21:3)	(18:1p)	(21:3)	NA	NA	764.56	C44 H79 O7 N1 P1	B	2.96034e+06	1.62501e+07	1.35649e+07	5.49116e+06	1.07533e+07	2.36806e+06	2.85397e+07		-14.2	-12.9003	-13.0715	-12.9603	-12.8087	-12.8669	-14.087
8.7_784.6215085	8.7	PE(18:1p/22:1)	PE(40:2p)	M+H	PE	(18:1p/22:1)	(18:1p)	(22:1)	NA	NA	784.621	C45 H87 O7 N1 P1	A	4.97041e+06	9.86294e+06	1.89104e+07	8.00012e+06	1.56959e+07	2.82964e+06	1.25842e+08		-13.4524	-13.6206	-12.5922	-12.4174	-12.2631	-12.61	-11.9464
8.69_782.60957225	8.69	PE(18:1p/22:1)(rep)	PE(40:2p)	M-H	PE	(18:1p/22:1)	(18:1p)	(22:1)	NA	NA	782.607	C45 H85 O7 N1 P1	B	4.28753e+06	1.05794e+07	2.83947e+07	7.3139e+06	1.70874e+07	3.51118e+06	8.63184e+07		-13.6656	-13.5195	-12.0058	-12.5468	-12.1406	-12.2986	-12.4903
6.8_774.547691375	6.8	PE(18:1p/22:5)	PE(40:6p)	M-H	PE	(18:1p/22:5)	(18:1p)	(22:5)	NA	NA	774.544	C45 H77 O7 N1 P1	A	2.24651e+07	3.86e+07	1.41166e+07	2.21917e+07	3.76499e+07	4.2469e+06	6.44038e+07		-11.2761	-11.6521	-13.014	-10.9455	-11.0009	-12.0242	-12.9128
6.88_776.558700375	6.88	PE(18:1p/22:5)(rep)	PE(40:6p)	M+H	PE	(18:1p/22:5)	(18:1p)	(22:5)	NA	NA	776.559	C45 H79 O7 N1 P1	A	3.47805e+07	4.92166e+07	1.80846e+07	3.50815e+07	6.49464e+07	3.56628e+06	1.57902e+08		-10.6455	-11.3016	-12.6567	-10.2848	-10.2142	-12.2762	-11.619
6.27_772.53209075	6.27	PE(18:1p/22:6)	PE(40:7p)	M-H	PE	(18:1p/22:6)	(18:1p)	(22:6)	NA	NA	772.529	C45 H75 O7 N1 P1	A	5.7085e+07	1.12912e+08	2.8861e+08	4.77514e+07	9.96085e+07	4.33562e+07	5.45823e+08		-9.93069	-10.1036	-8.66037	-9.83994	-9.59723	-8.67242	-9.82957
6.31_774.543067875	6.31	PE(18:1p/22:6)(rep)	PE(40:7p)	M+H	PE	(18:1p/22:6)	(18:1p)	(22:6)	NA	NA	774.543	C45 H77 O7 N1 P1	A	7.68485e+07	2.00378e+08	3.57219e+08	6.57709e+07	1.69086e+08	4.35892e+07	2.66543e+09		-9.50179	-9.27606	-8.35268	-9.37804	-8.83381	-8.66468	-7.54171
9.02_812.6528875	9.02	PE(18:1p/24:1)	PE(42:2p)	M+H	PE	(18:1p/24:1)	(18:1p)	(24:1)	NA	NA	812.653	C47 H91 O7 N1 P1	A	505028	967780	2.10762e+06	660449	1.18351e+06	225157	1.14082e+07		-16.7513	-16.9699	-15.7577	-16.0159	-15.9923	-16.2616	-15.4099
7.33_800.562372125	7.33	PE(18:1p/24:6)	PE(42:7p)	M-H	PE	(18:1p/24:6)	(18:1p)	(24:6)	NA	NA	800.56	C47 H79 O7 N1 P1	A	1.40215e+06	6.31308e+06	1.22896e+07	2.09329e+06	4.88253e+06	1.95498e+06	3.0049e+07		-15.2781	-14.2643	-13.214	-14.3516	-13.9478	-13.1434	-14.0126
7.37_802.574610375	7.37	PE(18:1p/24:6)(rep)	PE(42:7p)	M+H	PE	(18:1p/24:6)	(18:1p)	(24:6)	NA	NA	802.575	C47 H81 O7 N1 P1	A	2.00995e+06	1.20077e+07	1.37567e+07	2.58458e+06	7.83574e+06	2.15428e+06	1.44546e+08		-14.7586	-13.3368	-13.0513	-14.0475	-13.2654	-13.0034	-11.7465
4.73_786.50966675	4.73	PE(18:2/22:6)	PE(40:8)	M-H	PE	(18:2/22:6)	(18:2)	(22:6)	NA	NA	786.508	C45 H73 O8 N1 P1	A	1.08941e+06	2.55526e+06	4.79321e+06	137404	377146	178069	1.48418e+07		-15.6422	-15.5692	-14.5723	-18.2809	-17.6422	-16.6001	-15.0303
6.03_746.514967375	6.03	PE(18:2p/20:4)	PE(38:6p)	M-H	PE	(18:2p/20:4)	(18:2p)	(20:4)	NA	NA	746.513	C43 H73 O7 N1 P1	A	1.04519e+08	2.06166e+08	2.71296e+07	4.83484e+06	2.23672e+08	7.83086e+07	9.83582e+07		-9.05812	-9.23498	-12.0715	-13.1439	-8.43018	-7.81949	-12.3019
5.19_770.51341175	5.19	PE(18:2p/22:6)	PE(40:8p)	M-H	PE	(18:2p/22:6)	(18:2p)	(22:6)	NA	NA	770.513	C45 H73 O7 N1 P1	A	306997	1.76156e+06	4.26742e+06	1.43648e+06	1.10581e+07	696344	8.41813e+06		-17.4694	-16.1058	-14.74	-14.8949	-12.7684	-14.6327	-15.8484
8.28_758.573112625	8.28	PE(19:1/18:0)	PE(37:1)	M-H	PE	(19:1/18:0)	(19:1)	(18:0)	NA	NA	758.571	C42 H81 O8 N1 P1	A	4.07522e+06	7.70287e+06	1.34887e+07	3.18791e+06	7.29092e+06	2.22622e+06	2.93721e+07		-13.7389	-13.9772	-13.0797	-13.7448	-13.3693	-12.956	-14.0455
7.92_756.557258875	7.92	PE(19:1/18:1)	PE(37:2)	M-H	PE	(19:1/18:1)	(19:1)	(18:1)	NA	NA	756.555	C42 H79 O8 N1 P1	A	1.14675e+07	1.91654e+07	1.77899e+07	5.82017e+06	1.22497e+07	3.80907e+06	5.37691e+07		-12.2463	-12.6622	-12.6804	-12.8764	-12.6207	-12.1811	-13.1732
8.13_778.57904875	8.13	PE(20:0p/20:4)	PE(40:4p)	M-H	PE	(20:0p/20:4)	(20:0p)	(20:4)	NA	NA	778.576	C45 H81 O7 N1 P1	A	1.49209e+07	4.05543e+07	1.57394e+08	3.96556e+07	8.4308e+07	2.94878e+07	3.88558e+08		-11.8665	-11.5809	-9.5351	-10.108	-9.83783	-9.22854	-10.3199
8.14_780.590033125	8.14	PE(20:0p/20:4)(rep)	PE(40:4p)	M+H	PE	(20:0p/20:4)	(20:0p)	(20:4)	NA	NA	780.59	C45 H83 O7 N1 P1	A	2.58671e+07	5.31043e+07	1.31494e+08	9.43468e+07	1.06518e+08	2.66453e+07	1.08575e+09		-11.0727	-11.1919	-9.79449	-8.85751	-9.50047	-9.37478	-8.83738
8.43_808.621525125	8.43	PE(20:0p/22:4)	PE(42:4p)	M+H	PE	(20:0p/22:4)	(20:0p)	(22:4)	NA	NA	808.621	C47 H87 O7 N1 P1	B	3.96044e+06	1.23581e+07	2.93661e+07	6.73622e+06	1.47329e+07	3.514e+06	1.92259e+08		-13.7801	-13.2953	-11.9573	-12.6655	-12.3545	-12.2975	-11.335
8.29_804.592372375	8.29	PE(20:0p/22:5)	PE(42:5p)	M-H	PE	(20:0p/22:5)	(20:0p)	(22:5)	NA	NA	804.591	C47 H83 O7 N1 P1	B	2.48557e+06	6.56955e+06	9.69343e+06	2.33615e+06	4.68662e+06	1.20968e+06	4.31742e+07		-14.4522	-14.2068	-13.5563	-14.1933	-14.0069	-13.836	-13.4898
8.1_770.57400675	8.1	PE(20:1/18:1)	PE(38:2)	M-H	PE	(20:1/18:1)	(20:1)	(18:1)	NA	NA	770.571	C43 H81 O8 N1 P1	A	3.534e+06	8.65799e+07	8.38671e+06	4.53665e+07	5.0526e+06	1.57288e+06	2.94014e+08		-13.9444	-10.4867	-13.7652	-9.91386	-13.8984	-13.4572	-10.7221
8.52_824.620167625	8.52	PE(24:3/18:0)	PE(42:3)	M-H	PE	(24:3/18:0)	(24:3)	(18:0)	NA	NA	824.617	C47 H87 O8 N1 P1	A	2.70033e+06	4.25618e+06	4.1617e+06	1.59326e+06	4.01614e+06	2.49451e+06	1.91221e+07		-14.3326	-14.8331	-14.7762	-14.7454	-14.2296	-12.7918	-14.6647
8.25_822.60319075	8.25	PE(24:4/18:0)	PE(42:4)	M-H	PE	(24:4/18:0)	(24:4)	(18:0)	NA	NA	822.602	C47 H85 O8 N1 P1	A	2.66199e+06	7.00616e+06	1.33496e+07	3.49895e+06	7.72635e+06	2.338e+06	4.47545e+07		-14.3532	-14.114	-13.0946	-13.6105	-13.2856	-12.8853	-13.4379
8.05_820.5870245	8.05	PE(24:4/18:1)	PE(42:5)	M-H	PE	(24:4/18:1)	(24:4)	(18:1)	NA	NA	820.586	C47 H83 O8 N1 P1	A	1.71693e+06	5.52102e+06	7.01487e+06	2.19116e+06	4.53156e+06	1.51003e+06	2.22501e+07		-14.9859	-14.4577	-14.0229	-14.2857	-14.0554	-13.516	-14.4461
7.27_692.52238775	7.27	PE(32:0)	PE(32:0)	M+H	PE	(16:0/16:0)	(16:0)	(16:0)	NA	NA	692.522	C37 H75 O8 N1 P1	C	1.50557e+07	2.28314e+07	1.94846e+07	3.89057e+06	1.04755e+07	1.90303e+06	6.04989e+07		-11.8535	-12.4097	-12.5491	-13.4574	-12.8465	-13.1823	-13.003
7.85_674.51527625	7.85	PE(32:0p)	PE(32:0p)	M-H	PE	(32:0p)	(32:0p)	NA	NA	NA	674.513	C37 H73 O7 N1 P1	C	8.93711e+06	9.79842e+06	1.19389e+07	7.92518e+06	1.2977e+07	2.68417e+06	1.71719e+07		-12.6059	-13.6301	-13.2557	-12.431	-12.5375	-12.6861	-14.8199
6.58_672.498189625	6.58	PE(32:1p)	PE(32:1p)	M-H	PE	(16:0p/16:1)	(16:0p)	(16:1)	NA	NA	672.497	C37 H71 O7 N1 P1	C	3.30077e+06	4.21721e+06	9.16576e+06	3.52065e+06	5.05442e+06	2.13529e+06	2.66515e+07		-14.0429	-14.8464	-13.6371	-13.6016	-13.8979	-13.0162	-14.1857
8.07_720.553850125	8.07	PE(34:0)	PE(34:0)	M+H	PE	(18:0/16:0)	(18:0)	(16:0)	NA	NA	720.554	C39 H79 O8 N1 P1	C	2.42623e+07	2.78106e+07	2.43299e+07	5.42226e+06	1.4807e+07	3.4683e+06	2.90036e+07		-11.1651	-12.1251	-12.2287	-12.9785	-12.3472	-12.3164	-14.0637
8.26_702.546862	8.26	PE(34:0p)	PE(34:0p)	M-H	PE	(18:0p/16:0)	(18:0p)	(16:0)	NA	NA	702.544	C39 H77 O7 N1 P1	C	1.31113e+07	1.66803e+07	1.1715e+07	9.01861e+06	1.55956e+07	2.89031e+06	1.08304e+07		-12.053	-12.8626	-13.2831	-12.2445	-12.2724	-12.5794	-15.4848
7.48_740.520533625	7.48	PE(34:1)	PE(34:1)	M+Na	PE	(16:0/18:1)	(16:0)	(18:1)	NA	NA	740.52	C39 H76 O8 N1 P1 Na1	C	2.27831e+07	6.53831e+07	4.31801e+07	1.57864e+07	3.60354e+07	5.99724e+06	1.71127e+08		-11.2558	-10.8918	-11.401	-11.4368	-11.0641	-11.5263	-11.5029
7.48_718.53827325	7.48	PE(34:1)(rep)	PE(34:1)	M+H	PE	(16:0/18:1)	(16:0)	(18:1)	NA	NA	718.538	C39 H77 O8 N1 P1	C	1.82466e+08	5.98773e+08	4.08202e+08	1.4712e+08	3.37304e+08	6.09876e+07	3.91301e+09		-8.25425	-7.69678	-8.1602	-8.21656	-7.83752	-8.18014	-6.9878
7.94_702.544602125	7.94	PE(34:1e)	PE(34:1e)	M-H	PE	(34:1e)	(34:1e)	NA	NA	NA	702.544	C39 H77 O7 N1 P1	C	7.91071e+06	3.94786e+06	2.08533e+07	1.15837e+07	1.69267e+07	3.41931e+06	5.32257e+07		-12.7819	-14.9416	-12.4511	-11.8834	-12.1542	-12.3369	-13.1878
6.01_738.5045435	6.01	PE(34:2)	PE(34:2)	M+Na	PE	(16:1/18:1)	(16:1)	(18:1)	NA	NA	738.504	C39 H74 O8 N1 P1 Na1	C	4.40553e+06	2.23118e+07	1.05691e+07	3.00979e+06	7.13749e+06	1.05459e+06	5.82229e+07		-13.6264	-12.4429	-13.4316	-13.8278	-13.4	-14.0339	-13.0583
7.9_724.525562375	7.9	PE(34:2e)	PE(34:2e)	M+Na	PE	(34:2e)	(34:2e)	NA	NA	NA	724.525	C39 H76 O7 N1 P1 Na1	C	1.6911e+07	2.96905e+07	6.27597e+07	2.2893e+07	4.10936e+07	9.19089e+06	1.26924e+08		-11.6858	-12.0307	-10.8616	-10.9006	-10.8746	-10.9104	-11.934
7.9_732.55401725	7.9	PE(35:1)	PE(35:1)	M+H	PE	(17:0/18:1)	(17:0)	(18:1)	NA	NA	732.554	C40 H79 O8 N1 P1	C	4.2421e+07	8.05559e+07	6.11932e+07	1.35771e+07	5.45004e+07	2.11552e+07	9.89555e+07		-10.359	-10.5907	-10.898	-11.6543	-10.4672	-9.70764	-12.2932
6.16_768.55129	6.16	PE(36:1)	PE(36:1)	M+Na	PE	(36:1)	(36:1)	NA	NA	NA	768.551	C41 H80 O8 N1 P1 Na1	C	4.64225e+07	1.45328e+08	7.97822e+07	2.26635e+07	4.9898e+07	3.83998e+06	1.94939e+08		-10.229	-9.73947	-10.5153	-10.9151	-10.5945	-12.1695	-11.315
8.05_746.570286125	8.05	PE(36:1)(rep)	PE(36:1)	M+H	PE	(18:0/18:1)	(18:0)	(18:1)	NA	NA	746.569	C41 H81 O8 N1 P1	C	3.92042e+08	1.01539e+09	8.53221e+08	3.4084e+08	7.26095e+08	1.63309e+08	3.5459e+09		-7.15087	-6.93483	-7.09657	-7.00446	-6.73141	-6.75913	-7.12993
8.35_730.576153375	8.35	PE(36:1e)	PE(36:1e)	M-H	PE	(36:1e)	(36:1e)	NA	NA	NA	730.576	C41 H81 O7 N1 P1	C	946550	2.04185e+06	9.28023e+06	4.07905e+06	6.26356e+06	1.31038e+06	7.71563e+06		-15.845	-15.8928	-13.6192	-13.3892	-13.5884	-13.7206	-15.9741
8.3_728.562123125	8.3	PE(36:1p)	PE(36:1p)	M-H	PE	(18:0p/18:1)	(18:0p)	(18:1)	NA	NA	728.56	C41 H79 O7 N1 P1	C	4.78891e+07	6.18853e+07	1.69145e+08	4.45784e+07	7.8299e+07	2.15648e+07	3.27718e+08		-10.1841	-10.9711	-9.43122	-9.93914	-9.9445	-9.67998	-10.5655
7.67_744.554352875	7.67	PE(36:2)	PE(36:2)	M+H	PE	(18:1/18:1)	(18:1)	(18:1)	NA	NA	744.554	C41 H79 O8 N1 P1	C	5.12371e+08	1.37636e+09	1.04427e+09	3.71801e+08	8.14767e+08	1.38945e+08	7.68455e+09		-6.76469	-6.49601	-6.80507	-6.87903	-6.56518	-6.99222	-6.01412
8.31_752.556396375	8.31	PE(36:2e)	PE(36:2e)	M+Na	PE	(36:2e)	(36:2e)	NA	NA	NA	752.556	C41 H80 O7 N1 P1 Na1	C	6.52461e+06	1.0437e+07	1.86523e+07	9.32715e+06	1.34882e+07	2.69921e+06	5.54745e+07		-13.0598	-13.539	-12.6121	-12.196	-12.4818	-12.6781	-13.1281
6.66_746.50996175	6.66	PE(36:4p)	PE(36:4p)	M+Na	PE	(16:0p/20:4)	(16:0p)	(20:4)	NA	NA	746.51	C41 H74 O7 N1 P1 Na1	C	1.87625e+07	3.32001e+07	4.39795e+07	1.81375e+07	3.9783e+07	8.12436e+06	1.49725e+08		-11.536	-11.8695	-11.3746	-11.2365	-10.9213	-11.0883	-11.6957
7.24_738.543239625	7.24	PE(37:4p)	PE(37:4p)	M+H	PE	(16:0p/21:4)	(16:0p)	(21:4)	NA	NA	738.543	C42 H77 O7 N1 P1	C	6.55644e+06	1.4883e+07	2.37887e+07	5.83879e+06	1.47079e+07	2.18097e+06	1.71375e+08		-13.0528	-13.027	-12.2611	-12.8717	-12.3569	-12.9856	-11.5008
8.48_774.600743375	8.48	PE(38:1)	PE(38:1)	M+H	PE	(18:0/20:1)	(18:0)	(20:1)	NA	NA	774.601	C43 H85 O8 N1 P1	C	1.04014e+07	1.74657e+07	2.44835e+07	8.74078e+06	2.10717e+07	3.88307e+06	1.01476e+08		-12.387	-12.7962	-12.2196	-12.2897	-11.8382	-12.1534	-12.2569
8.15_772.58504025	8.15	PE(38:2)	PE(38:2)	M+H	PE	(20:1/18:1)	(20:1)	(18:1)	NA	NA	772.585	C43 H83 O8 N1 P1	C	4.63829e+07	9.46923e+07	1.04893e+08	4.47232e+07	9.22136e+07	1.83466e+07	6.99915e+08		-10.2302	-10.3575	-10.1206	-9.93446	-9.70852	-9.91314	-9.47083
8.12_794.569574875	8.12	PE(38:2)(rep)	PE(38:2)	M+Na	PE	(20:1/18:1)	(20:1)	(18:1)	NA	NA	794.567	C43 H82 O8 N1 P1 Na1	C	5.85669e+06	2.51164e+07	4.07877e+07	5.15066e+06	9.66381e+06	2.6621e+06	4.05714e+07		-13.2156	-12.2721	-11.4833	-13.0527	-12.9628	-12.698	-13.5795
8.11_776.556444375	8.11	PE(38:4e)	PE(38:4e)	M+Na	PE	(38:4e)	(38:4e)	NA	NA	NA	776.556	C43 H80 O7 N1 P1 Na1	C	9.49534e+06	2.11601e+07	2.15574e+07	2.16993e+07	2.70444e+07	1.02203e+07	5.7632e+07		-12.5185	-12.5194	-12.4032	-10.9778	-11.4782	-10.7572	-13.0731
6.12_766.53807525	6.12	PE(38:5)	PE(38:5)	M+H	PE	(18:1/20:4)	(18:1)	(20:4)	NA	NA	766.538	C43 H77 O8 N1 P1	C	2.6191e+07	9.42394e+07	1.5975e+08	3.81165e+07	8.22502e+07	9.16984e+06	1.29316e+09		-11.0547	-10.3644	-9.51367	-10.1651	-9.87348	-10.9137	-8.58517
5.44_764.5222735	5.44	PE(38:6)	PE(38:6)	M+H	PE	(16:0/22:6)	(16:0)	(22:6)	NA	NA	764.522	C43 H75 O8 N1 P1	C	4.56659e+07	6.30564e+07	7.2556e+07	1.51035e+07	3.51337e+07	4.45202e+06	1.37954e+08		-10.2527	-10.9441	-10.6523	-11.5006	-11.1006	-11.9561	-11.8138
6.72_772.52492225	6.72	PE(38:6e)	PE(38:6e)	M+Na	PE	(16:0e/22:6)	(16:0e)	(22:6)	NA	NA	772.525	C43 H76 O7 N1 P1 Na1	C	3.65951e+07	5.70381e+07	6.59674e+07	3.66944e+07	6.19717e+07	8.94854e+06	1.15051e+08		-10.5722	-11.0888	-10.7897	-10.2199	-10.2819	-10.9489	-12.0757
6.18_748.52723275	6.18	PE(38:6p)	PE(38:6p)	M+H	PE	(18:2p/20:4)	(18:2p)	(20:4)	NA	NA	748.528	C43 H75 O7 N1 P1	C	1.3484e+08	4.31271e+08	4.20085e+08	1.75746e+08	3.94242e+08	8.31481e+07	2.96181e+09		-8.69063	-8.17019	-8.11881	-7.96006	-7.61249	-7.73297	-7.3896
6.18_770.50933925	6.18	PE(38:6p)(rep)	PE(38:6p)	M+Na	PE	(18:2p/20:4)	(18:2p)	(20:4)	NA	NA	770.51	C43 H74 O7 N1 P1 Na1	C	1.69269e+07	4.55691e+07	3.82067e+07	1.97996e+07	4.37408e+07	9.14965e+06	1.36557e+08		-11.6845	-11.4127	-11.5776	-11.11	-10.7845	-10.9169	-11.8285
8.85_802.632149125	8.85	PE(40:1)	PE(40:1)	M+H	PE	(18:1/22:0)	(18:1)	(22:0)	NA	NA	802.632	C45 H89 O8 N1 P1	C	1.12711e+07	2.73239e+07	1.62953e+07	1.09948e+07	2.48131e+07	2.62679e+06	5.86512e+07		-12.2712	-12.1506	-12.807	-11.9587	-11.6024	-12.7173	-13.0478
8.48_800.61658825	8.48	PE(40:2)	PE(40:2)	M+H	PE	(18:1/22:1)	(18:1)	(22:1)	NA	NA	800.616	C45 H87 O8 N1 P1	C	8.42774e+06	1.99016e+07	3.05209e+07	1.05523e+07	2.65939e+07	4.59744e+06	2.02794e+08		-12.6906	-12.6078	-11.9016	-12.0179	-11.5024	-11.9098	-11.258
8.25_798.601108375	8.25	PE(40:3)	PE(40:3)	M+H	PE	(18:0/22:3)	(18:0)	(22:3)	NA	NA	798.601	C45 H85 O8 N1 P1	C	2.07224e+07	3.93564e+07	6.46341e+07	3.50623e+07	6.92882e+07	9.95938e+06	3.38917e+08		-11.3926	-11.6241	-10.8191	-10.2856	-10.1209	-10.7945	-10.5171
8.46_804.587843	8.46	PE(40:3p)	PE(40:3p)	M+Na	PE	(18:0p/22:3)	(18:0p)	(22:3)	NA	NA	804.588	C45 H84 O7 N1 P1 Na1	C	3.70849e+06	8.73337e+06	1.75365e+07	8.02551e+06	1.69453e+07	2.70588e+06	8.07986e+07		-13.8749	-13.7961	-12.7011	-12.4128	-12.1526	-12.6745	-12.5856
7.97_796.58491525	7.97	PE(40:4)	PE(40:4)	M+H	PE	(18:0/22:4)	(18:0)	(22:4)	NA	NA	796.585	C45 H83 O8 N1 P1	C	3.62609e+07	1.13798e+08	9.69957e+07	4.42784e+07	1.06166e+08	1.29722e+07	4.61122e+08		-10.5854	-10.0923	-10.2335	-9.94888	-9.50524	-10.4132	-10.0729
7.65_794.56931175	7.65	PE(40:5)	PE(40:5)	M+H	PE	(18:0/22:5)	(18:0)	(22:5)	NA	NA	794.569	C45 H81 O8 N1 P1	C	8.4111e+07	1.78116e+08	1.85125e+07	3.61105e+07	7.22815e+07	3.52621e+06	1.21062e+08		-9.37151	-9.44598	-12.6229	-10.2431	-10.0599	-12.2925	-12.0023
6.12_792.5538765	6.12	PE(40:6)	PE(40:6)	M+H	PE	(18:1/22:5)	(18:1)	(22:5)	NA	NA	792.554	C45 H79 O8 N1 P1	C	4.29492e+07	6.35893e+07	7.69228e+06	1.08941e+07	2.4979e+07	1.39381e+06	1.0336e+08		-10.3412	-10.9319	-13.8899	-11.9719	-11.5928	-13.6315	-12.2303
5.68_790.537941125	5.68	PE(40:7)	PE(40:7)	M+H	PE	(18:1/22:6)	(18:1)	(22:6)	NA	NA	790.538	C45 H77 O8 N1 P1	C	8.16136e+07	2.01656e+08	1.98976e+08	2.24553e+07	4.91724e+07	8.54608e+06	1.03909e+09		-9.415	-9.26689	-9.19689	-10.9284	-10.6156	-11.0153	-8.90075
6.31_796.52525425	6.31	PE(40:7p)	PE(40:7p)	M+Na	PE	(18:1p/22:6)	(18:1p)	(22:6)	NA	NA	796.525	C45 H76 O7 N1 P1 Na1	C	7.42362e+06	2.28904e+07	3.87276e+07	5.92834e+06	1.63052e+07	3.78532e+06	1.33602e+08		-12.8736	-12.406	-11.5581	-12.8498	-12.2082	-12.1902	-11.8601
4.75_788.52241675	4.75	PE(40:8)	PE(40:8)	M+H	PE	(18:2/22:6)	(18:2)	(22:6)	NA	NA	788.522	C45 H75 O8 N1 P1	C	3.07693e+06	9.94288e+06	9.87234e+06	243571	619424	152132	8.32289e+07		-14.1442	-13.609	-13.53	-17.455	-16.9264	-16.8272	-12.5428
9.19_830.664236125	9.19	PE(42:1)	PE(42:1)	M+H	PE	(18:1/24:0)	(18:1)	(24:0)	NA	NA	830.663	C47 H93 O8 N1 P1	C	3.58767e+06	1.147e+07	4.16703e+06	3.54085e+06	8.5062e+06	879117	2.08893e+07		-13.9227	-13.4029	-14.7743	-13.5933	-13.1469	-14.2965	-14.5372
8.82_828.648097375	8.82	PE(42:2)	PE(42:2)	M+H	PE	(18:1/24:1)	(18:1)	(24:1)	NA	NA	828.648	C47 H91 O8 N1 P1	C	1.12346e+07	3.17934e+07	2.25936e+07	1.41604e+07	1.96462e+07	3.7709e+06	1.00909e+08		-12.2759	-11.932	-12.3355	-11.5936	-11.9392	-12.1957	-12.2649
9.01_810.6385755	9.01	PE(42:2p)	PE(42:2p)	M-H	PE	(18:1p/24:1)	(18:1p)	(24:1)	NA	NA	810.638	C47 H89 O7 N1 P1	C	662965	1.12102e+06	3.69597e+06	712388	1.48e+06	320984	8.58695e+06		-16.3587	-16.7578	-14.9474	-15.9067	-15.6698	-15.75	-15.8197
8.75_808.623352	8.75	PE(42:3p)	PE(42:3p)	M-H	PE	(42:3p)	(42:3p)	NA	NA	NA	808.623	C47 H87 O7 N1 P1	C	2.39822e+06	4.09027e+06	1.39164e+07	3.31786e+06	6.42696e+06	1.54725e+06	1.7e+07		-14.5038	-14.8904	-13.0346	-13.6872	-13.5513	-13.4809	-14.8344
8.76_810.637313375	8.76	PE(42:3p)(rep)	PE(42:3p)	M+H	PE	(42:3p)	(42:3p)	NA	NA	NA	810.637	C47 H89 O7 N1 P1	C	4.74824e+06	1.04572e+07	1.41647e+07	7.2682e+06	1.40228e+07	2.21223e+06	2.46644e+07		-13.5183	-13.5362	-13.0091	-12.5558	-12.4257	-12.9651	-14.2975
8.27_806.605840875	8.27	PE(42:6e)	PE(42:6e)	M+H	PE	(42:6e)	(42:6e)	NA	NA	NA	806.606	C47 H85 O7 N1 P1	C	5.85741e+06	1.6577e+07	2.32738e+07	7.3309e+06	1.43187e+07	3.80606e+06	1.58458e+08		-13.2155	-12.8715	-12.2927	-12.5434	-12.3956	-12.1823	-11.6139
9.16_856.67908325	9.16	PE(44:2)	PE(44:2)	M+H	PE	(44:2)	(44:2)	NA	NA	NA	856.679	C49 H95 O8 N1 P1	C	623637	3.78041e+06	1.20534e+06	1.56005e+06	2.78252e+06	421119	8.53727e+06		-16.447	-15.0041	-16.5639	-14.7758	-14.759	-15.3583	-15.8281
9.18_962.75731025	9.18	PE(52:5)	PE(52:5)	M+H	PE	(52:5)	(52:5)	NA	NA	NA	962.757	C57 H105 O8 N1 P1	C	7447.57	47708.6	57183.2	61670.6	21092.6	12477.8	3.77713e+06		-22.8347	-21.3123	-20.9616	-19.4367	-21.8025	-20.4351	-17.0046
9.32_988.77459	9.32	PE(54:5)	PE(54:5)	M-H	PE	(54:5)	(54:5)	NA	NA	NA	988.774	C59 H107 O8 N1 P1	C	156607	44401.8	73164.2	9997.5	39817.3	343676	2.42249e+06		-18.4405	-21.4159	-20.6061	-22.0616	-20.8859	-15.6515	-17.6454
4.97_699.497321125	4.97	PEt(16:1/18:1)	PEt(34:2)	M-H	PEt	(16:1/18:1)	(16:1)	(18:1)	NA	NA	699.497	C39 H72 O8 N0 P1	B	9124.61	317964	170905	6579.24	326878	13421.8	5.72288e+06		-22.5418	-18.5757	-19.3821	-22.6653	-17.8486	-20.3299	-16.4051
3.62_719.487465125	3.62	PG(16:0/16:1)	PG(32:1)	M-H	PG	(16:0/16:1)	(16:0)	(16:1)	NA	NA	719.487	C38 H72 O10 N0 P1	B	251974	1.49381e+06	1.11147e+06	258494	529769	22754.6	1.78233e+07		-17.7544	-16.3436	-16.6809	-17.3692	-17.152	-19.5683	-14.7662
4.18_719.487127375	4.18	PG(16:0/16:1)(rep)	PG(32:1)	M-H	PG	(16:0/16:1)	(16:0)	(16:1)	NA	NA	719.487	C38 H72 O10 N0 P1	B	400094	1.14016e+06	1.66086e+06	101829	225663	18357	8.00097e+06		-17.0873	-16.7334	-16.1014	-18.7132	-18.3832	-19.8781	-15.9217
4.46_747.518963125	4.46	PG(16:0/18:1)	PG(34:1)	M-H	PG	(16:0/18:1)	(16:0)	(18:1)	NA	NA	747.518	C40 H76 O10 N0 P1	B	638061	4.69337e+06	3.75457e+06	1.53806e+06	914885	13090.4	5.45714e+07		-16.414	-14.692	-14.9247	-14.7963	-16.3638	-20.3659	-13.1518
5.21_747.519743	5.21	PG(16:0/18:1)(rep)	PG(34:1)	M-H	PG	(16:0/18:1)	(16:0)	(18:1)	NA	NA	747.518	C40 H76 O10 N0 P1	B	2.26418e+07	8.35931e+07	1.28189e+08	3.43422e+06	1.64242e+07	531436	5.68009e+08		-11.2648	-10.5373	-9.83121	-13.6374	-12.1977	-15.0226	-9.77209
3.64_769.503354875	3.64	PG(16:0/20:4)	PG(36:4)	M-H	PG	(16:0/20:4)	(16:0)	(20:4)	NA	NA	769.503	C42 H74 O10 N0 P1	B	675140	3.30651e+06	5.40987e+06	500207	521818	93569.2	4.26746e+07		-16.3325	-15.1973	-14.3977	-16.4168	-17.1738	-17.5284	-13.5066
3.71_812.5436425	3.71	PG(16:0/22:6)	PG(38:6)	M+NH4	PG	(16:0/22:6)	(16:0)	(22:6)	NA	NA	812.544	C44 H79 O10 N1 P1	B	365103	1.11242e+06	1.49911e+06	78212.3	63488.5	7469.99	2.42618e+07		-17.2194	-16.7689	-16.2492	-19.0939	-20.2128	-21.1753	-14.3212
3.73_745.503795	3.73	PG(16:1/18:1)	PG(34:2)	M-H	PG	(16:1/18:1)	(16:1)	(18:1)	NA	NA	745.503	C40 H74 O10 N0 P1	B	1.44397e+06	4.52073e+06	7.85321e+06	920983	1.84944e+06	423499	1.83941e+08		-15.2357	-14.7461	-13.8601	-15.5362	-15.3483	-15.3502	-11.3988
4.27_745.503189125	4.27	PG(16:1/18:1)(rep)	PG(34:2)	M-H	PG	(16:1/18:1)	(16:1)	(18:1)	NA	NA	745.503	C40 H74 O10 N0 P1	B	1.4474e+06	2.59993e+06	1.14043e+07	428987	549673	112597	8.28773e+07		-15.2323	-15.5442	-13.3218	-16.6384	-17.0988	-17.2613	-12.549
3.78_783.51858075	3.78	PG(16:1/21:3)	PG(37:4)	M-H	PG	(16:1/21:3)	(16:1)	(21:3)	NA	NA	783.518	C43 H76 O10 N0 P1	B	8723.1	130283	214324	3775.15	45967.3	484.912	3.75874e+06		-22.6067	-19.8629	-19.0555	-23.4667	-20.6787	-25.1206	-17.0116
6.68_749.53397675	6.68	PG(17:0/17:0)	PG(34:0)	M-H	PG	(17:0/17:0)	(17:0)	(17:0)	NA	NA	749.534	C40 H78 O10 N0 P1	B	5.66484e+07	1.09866e+08	1.79736e+08	5.53322e+07	1.06663e+08	2.5492e+07	4.7647e+08		-9.94177	-10.143	-9.34361	-9.62737	-9.49851	-9.43861	-10.0256
4.11_759.519012125	4.11	PG(17:1/18:1)	PG(35:2)	M-H	PG	(17:1/18:1)	(17:1)	(18:1)	NA	NA	759.518	C41 H76 O10 N0 P1	B	203824	805675	1.00075e+06	283993	420919	70533.4	9.06186e+06		-18.0603	-17.2344	-16.8323	-17.2335	-17.4838	-17.9361	-15.7421
5.62_775.5503445	5.62	PG(18:0/18:1)	PG(36:1)	M-H	PG	(18:0/18:1)	(18:0)	(18:1)	NA	NA	775.549	C42 H80 O10 N0 P1	B	827893	3.04051e+06	1.93805e+06	411072	125327	19322.5	1.60282e+07		-16.0382	-15.3183	-15.8787	-16.7	-19.2317	-19.8042	-14.9193
6.72_775.550769875	6.72	PG(18:0/18:1)(rep)	PG(36:1)	M-H	PG	(18:0/18:1)	(18:0)	(18:1)	NA	NA	775.549	C42 H80 O10 N0 P1	B	1.43926e+07	2.86865e+07	1.99279e+07	1.16461e+07	2.02452e+07	2.22459e+06	6.50553e+07		-11.9185	-12.0803	-12.5166	-11.8756	-11.8959	-12.957	-12.8983
4.66_773.536703625	4.66	PG(18:1/18:1)	PG(36:2)	M-H	PG	(18:1/18:1)	(18:1)	(18:1)	NA	NA	773.534	C42 H78 O10 N0 P1	B	1.21188e+07	4.11438e+07	8.42854e+07	8.88301e+06	1.77256e+07	2.1366e+06	6.57189e+08		-12.1666	-11.56	-10.4361	-12.2664	-12.0877	-13.0153	-9.5617
4.76_792.5748606	4.76	PG(18:1/18:1)(rep)	PG(36:2)	M+NH4	PG	(18:1/18:1)	(18:1)	(18:1)	NA	NA	792.575	C42 H83 O10 N1 P1	B	1.31826e+06	4.92768e+06	113333	395935	585304	58407.6	2.49409e+06		-15.3671	-14.6217	-19.9747	-16.7541	-17.0082	-18.2083	-17.6034
5.41_773.53468525	5.41	PG(18:1/18:1)(rep)(rep)	PG(36:2)	M-H	PG	(18:1/18:1)	(18:1)	(18:1)	NA	NA	773.534	C42 H78 O10 N0 P1	B	2.78219e+06	4.98158e+06	1.66094e+07	736538	402190	131415	6.76667e+07		-14.2895	-14.606	-12.7794	-15.8586	-17.5495	-17.0384	-12.8415
4.04_771.52065125	4.04	PG(18:1/18:2)	PG(36:3)	M-H	PG	(18:1/18:2)	(18:1)	(18:2)	NA	NA	771.518	C42 H76 O10 N0 P1	B	2.23698e+06	6.74385e+06	2.83648e+07	3.5839e+06	7.50291e+06	685711	3.1689e+08		-14.6042	-14.1691	-12.0073	-13.5759	-13.328	-14.6549	-10.614
4.05_790.5592225	4.05	PG(18:1/18:2)(rep)	PG(36:3)	M+NH4	PG	(18:1/18:2)	(18:1)	(18:2)	NA	NA	790.559	C42 H81 O10 N1 P1	B	13523.2	268628	3.76938e+06	4757	9416.98	3787.96	7.66795e+07		-21.9742	-18.819	-14.919	-23.1331	-22.9659	-22.1549	-12.6611
4.88_799.550945	4.88	PG(18:1/20:2)	PG(38:3)	M-H	PG	(18:1/20:2)	(18:1)	(20:2)	NA	NA	799.549	C44 H80 O10 N0 P1	B	2.84797e+06	7.10555e+06	2.40966e+07	2.63931e+06	2.47397e+07	1.19339e+06	1.15925e+08		-14.2558	-14.0937	-12.2426	-14.0173	-11.6067	-13.8555	-12.0648
4.23_797.535844	4.23	PG(18:1/20:3)	PG(38:4)	M-H	PG	(18:1/20:3)	(18:1)	(20:3)	NA	NA	797.534	C44 H78 O10 N0 P1	B	2.54922e+06	8.90499e+06	1.19964e+07	2.0647e+06	3.4532e+06	422725	1.46294e+08		-14.4157	-13.768	-13.2488	-14.3715	-14.4475	-15.3528	-11.7291
3.73_795.5202165	3.73	PG(18:1/20:4)	PG(38:5)	M-H	PG	(18:1/20:4)	(18:1)	(20:4)	NA	NA	795.518	C44 H76 O10 N0 P1	B	2.21462e+06	8.5898e+06	5.40613e+06	400575	758448	133918	4.8142e+07		-14.6187	-13.82	-14.3987	-16.7373	-16.6343	-17.0112	-13.3326
4.68_811.549817625	4.68	PG(18:1/21:3)	PG(39:4)	M-H	PG	(18:1/21:3)	(18:1)	(21:3)	NA	NA	811.549	C45 H80 O10 N0 P1	B	176493	393228	1.71417e+06	207944	369730	146268	1.36972e+07		-18.268	-18.2692	-16.0558	-17.6831	-17.6709	-16.8839	-15.1461
4.35_809.534541625	4.35	PG(18:1/21:4)	PG(39:5)	M-H	PG	(18:1/21:4)	(18:1)	(21:4)	NA	NA	809.534	C45 H78 O10 N0 P1	B	331621	308929	4.71334e+06	182617	242395	40076.8	3.86416e+07		-17.3581	-18.6173	-14.5966	-17.8705	-18.28	-18.7517	-13.6498
5.22_825.566048125	5.22	PG(18:1/22:3)	PG(40:4)	M-H	PG	(18:1/22:3)	(18:1)	(22:3)	NA	NA	825.565	C46 H82 O10 N0 P1	B	382037	3.62513e+06	1.5073e+07	762247	2.36166e+06	28848.9	1.35994e+08		-17.154	-15.0646	-12.9195	-15.8091	-14.9956	-19.2259	-11.8345
4.33_823.550142	4.33	PG(18:1/22:4)	PG(40:5)	M-H	PG	(18:1/22:4)	(18:1)	(22:4)	NA	NA	823.549	C46 H80 O10 N0 P1	B	1.01372e+06	1.59107e+06	1.4817e+06	19593	43502.6	3808.93	5.84137e+07		-15.7461	-16.2527	-16.2661	-21.0909	-20.7582	-22.147	-13.0536
3.76_821.534879125	3.76	PG(18:1/22:5)	PG(40:6)	M-H	PG	(18:1/22:5)	(18:1)	(22:5)	NA	NA	821.534	C46 H78 O10 N0 P1	B	1.66302e+06	8.49684e+06	6.48319e+06	206029	597642	85760	3.67557e+07		-15.0319	-13.8357	-14.1366	-17.6965	-16.9781	-17.6541	-13.722
3.71_819.521032875	3.71	PG(18:1/22:6)	PG(40:7)	M-H	PG	(18:1/22:6)	(18:1)	(22:6)	NA	NA	819.518	C46 H76 O10 N0 P1	B	1.08358e+07	2.21013e+07	7.67906e+07	1.97601e+06	4.58389e+06	1.03133e+06	3.93304e+08		-12.328	-12.4566	-10.5705	-14.4348	-14.0389	-14.0661	-10.3024
3.76_838.559044875	3.76	PG(18:1/22:6)(rep)	PG(40:7)	M+NH4	PG	(18:1/22:6)	(18:1)	(22:6)	NA	NA	838.559	C46 H81 O10 N1 P1	B	4.36793e+06	81655	1.30442e+07	5679.81	5592.17	335779	1.15906e+08		-13.6388	-20.537	-13.128	-22.8774	-23.7178	-15.685	-12.0651
5.75_801.565899	5.75	PG(20:1/18:1)	PG(38:2)	M-H	PG	(20:1/18:1)	(20:1)	(18:1)	NA	NA	801.565	C44 H82 O10 N0 P1	B	675746	1.49693e+06	4.92616e+06	389373	225007	120993	1.44563e+07		-16.3312	-16.3406	-14.5329	-16.7782	-18.3874	-17.1576	-15.0682
4.43_847.54998125	4.43	PG(20:1/22:6)	PG(42:7)	M-H	PG	(20:1/22:6)	(20:1)	(22:6)	NA	NA	847.549	C48 H80 O10 N0 P1	B	445695	1.49087e+06	2.94434e+06	90799.5	194529	1321.96	1.74822e+07		-16.9316	-16.3465	-15.2754	-18.8786	-18.5974	-23.6737	-14.794
5.18_849.56602225	5.18	PG(20:2/22:4)	PG(42:6)	M-H	PG	(20:2/22:4)	(20:2)	(22:4)	NA	NA	849.565	C48 H82 O10 N0 P1	B	16230.7	331163	2.84979e+06	175480	199459	5640.78	2.32357e+07		-21.7109	-18.517	-15.3225	-17.928	-18.5613	-21.5805	-14.3836
3.7_845.535879625	3.7	PG(20:2/22:6)	PG(42:8)	M-H	PG	(20:2/22:6)	(20:2)	(22:6)	NA	NA	845.534	C48 H78 O10 N0 P1	B	927602	1.34211e+06	8.88666e+06	6909.04	63492	17819.7	7.48323e+07		-15.8742	-16.4981	-13.6817	-22.5947	-20.2127	-19.921	-12.6963
3.74_807.518861625	3.74	PG(21:4/18:2)	PG(39:6)	M-H	PG	(21:4/18:2)	(21:4)	(18:2)	NA	NA	807.518	C45 H76 O10 N0 P1	B	63178.2	223647	1.19875e+06	284381	688565	90433.7	1.42531e+07		-19.7502	-19.0833	-16.5718	-17.2315	-16.7738	-17.5776	-15.0887
4.04_871.55044775	4.04	PG(22:3/22:6)	PG(44:9)	M-H	PG	(22:3/22:6)	(22:3)	(22:6)	NA	NA	871.549	C50 H80 O10 N0 P1	B	131749	117352	1.84006e+06	20043.7	11236	4105.72	7.49001e+06		-18.6899	-20.0137	-15.9536	-21.0581	-22.7112	-22.0387	-16.0169
3.76_857.534658	3.76	PG(22:6/21:3)	PG(43:9)	M-H	PG	(22:6/21:3)	(22:6)	(21:3)	NA	NA	857.534	C49 H78 O10 N0 P1	B	105134	1.14543e+07	1.91489e+06	846857	1.38733e+06	2954.88	3.85471e+06		-19.0154	-13.4048	-15.8961	-15.6572	-15.7631	-22.5133	-16.9752
4.84_809.51891275	4.84	PI(16:0/16:0)	PI(32:0)	M-H	PI	(16:0/16:0)	(16:0)	(16:0)	NA	NA	809.519	C41 H78 O13 N0 P1	A	599191	6.87771e+06	363202	554281	1.37458e+06	45087.9	326952		-16.5046	-14.1407	-18.2945	-16.2687	-15.7764	-18.5817	-20.5347
3.92_807.503927	3.92	PI(16:0/16:1)	PI(32:1)	M-H	PI	(16:0/16:1)	(16:0)	(16:1)	NA	NA	807.503	C41 H76 O13 N0 P1	A	2.55579e+06	1.34016e+07	5.00861e+06	2.12889e+06	5.52319e+06	726432	2.09647e+07		-14.412	-13.1783	-14.5089	-14.3273	-13.7699	-14.5717	-14.532
4.26_845.519537875	4.26	PI(16:0/19:3)	PI(35:3)	M-H	PI	(16:0/19:3)	(16:0)	(19:3)	NA	NA	845.519	C44 H78 O13 N0 P1	A	145523	1.20167e+06	962636	54782	126819	13608.7	5.75984e+06		-18.5464	-16.6576	-16.8883	-19.6076	-19.2146	-20.3099	-16.3958
5.16_878.575452625	5.16	PI(16:0/20:3)	PI(36:3)	M+NH4	PI	(16:0/20:3)	(16:0)	(20:3)	NA	NA	878.575	C45 H85 O13 N1 P1	B	4.16528e+06	1.81176e+07	1.2411e+07	1.74969e+06	2.70201e+06	1.17492e+06	1.06443e+08		-13.7073	-12.7433	-13.1998	-14.6103	-14.8014	-13.878	-12.1879
3.92_857.522046125	3.92	PI(16:0/20:4)	PI(36:4)	M-H	PI	(16:0/20:4)	(16:0)	(20:4)	NA	NA	857.519	C45 H78 O13 N0 P1	A	585080	4.38036e+06	5.33737e+06	1.94131e+06	489693	110489	4.88856e+07		-16.539	-14.7916	-14.4172	-14.4604	-17.2655	-17.2886	-13.3105
4.04_876.559693	4.04	PI(16:0/20:4)(rep)	PI(36:4)	M+NH4	PI	(16:0/20:4)	(16:0)	(20:4)	NA	NA	876.56	C45 H83 O13 N1 P1	B	214232	301996	997469	674912	141279	182444	1.32617e+06		-17.9885	-18.65	-16.837	-15.9846	-19.0588	-16.5651	-18.5146
4.82_873.550857125	4.82	PI(16:0/21:3)	PI(37:3)	M-H	PI	(16:0/21:3)	(16:0)	(21:3)	NA	NA	873.55	C46 H82 O13 N0 P1	A	542635	3.04509e+06	1.52446e+06	94828.5	193830	30170.8	3.21147e+06		-16.6477	-15.3162	-16.225	-18.8159	-18.6026	-19.1613	-17.2386
4.06_833.520775125	4.06	PI(16:1/18:1)	PI(34:2)	M-H	PI	(16:1/18:1)	(16:1)	(18:1)	NA	NA	833.519	C43 H78 O13 N0 P1	A	1.86371e+07	5.77516e+07	3.09059e+07	3.76684e+06	7.2321e+06	1.18232e+06	1.29531e+08		-11.5456	-11.0709	-11.8835	-13.5041	-13.381	-13.869	-11.9047
3.51_831.504282375	3.51	PI(16:1/18:2)	PI(34:3)	M-H	PI	(16:1/18:2)	(16:1)	(18:2)	NA	NA	831.503	C43 H76 O13 N0 P1	A	317420	2.73342e+06	3.04662e+06	150898	265725	32842.9	9.98778e+06		-17.4213	-15.4719	-15.2261	-18.1458	-18.1474	-19.0389	-15.6017
4.37_871.536641375	4.37	PI(17:0/20:4)	PI(37:4)	M-H	PI	(17:0/20:4)	(17:0)	(20:4)	NA	NA	871.534	C46 H80 O13 N0 P1	A	2.44033e+06	5.99264e+06	6.65857e+06	247439	622013	102915	3.02608e+07		-14.4787	-14.3395	-14.0981	-17.4323	-16.9204	-17.3911	-14.0025
5.63_849.55035925	5.63	PI(17:1/18:0)	PI(35:1)	M-H	PI	(17:1/18:0)	(17:1)	(18:0)	NA	NA	849.55	C44 H82 O13 N0 P1	A	1.2422e+06	4.66142e+06	988830	639680	998013	80277.2	1.89551e+06		-15.4528	-14.7019	-16.8495	-16.062	-16.2383	-17.7495	-17.9993
4.55_847.535677625	4.55	PI(17:1/18:1)	PI(35:2)	M-H	PI	(17:1/18:1)	(17:1)	(18:1)	NA	NA	847.534	C44 H80 O13 N0 P1	A	1.58571e+06	8.5099e+06	4.8057e+06	594149	1.17198e+06	141892	1.025e+07		-15.1006	-13.8335	-14.5686	-16.1685	-16.0065	-16.9277	-15.5643
3.71_869.519010125	3.71	PI(17:1/20:4)	PI(37:5)	M-H	PI	(17:1/20:4)	(17:1)	(20:4)	NA	NA	869.519	C46 H78 O13 N0 P1	A	509695	2.14823e+06	780553	23136.4	80023.7	3349.84	3.28793e+06		-16.738	-15.8195	-17.1908	-20.8511	-19.8789	-22.3323	-17.2047
6.14_837.55033725	6.14	PI(18:0/16:0)	PI(34:0)	M-H	PI	(18:0/16:0)	(18:0)	(16:0)	NA	NA	837.55	C43 H82 O13 N0 P1	A	1.36428e+06	1.08932e+07	431591	655335	1.58849e+06	38645.2	278532		-15.3176	-13.4773	-18.0456	-16.0271	-15.5678	-18.8042	-20.7659
4.93_835.53579025	4.93	PI(18:0/16:1)	PI(34:1)	M-H	PI	(18:0/16:1)	(18:0)	(16:1)	NA	NA	835.534	C43 H80 O13 N0 P1	A	3.53162e+07	1.94393e+08	5.42622e+07	4.09133e+07	8.08022e+07	7.15637e+06	8.29775e+07		-10.6235	-9.31981	-11.0715	-10.0629	-9.8991	-11.2714	-12.5472
4.69_833.51885675	4.69	PI(18:0/16:2)	PI(34:2)	M-H	PI	(18:0/16:2)	(18:0)	(16:2)	NA	NA	833.519	C43 H78 O13 N0 P1	A	439456	2.16896e+06	864592	306793	332588	56185.3	1.4977e+06		-16.9519	-15.8056	-17.0433	-17.1221	-17.8236	-18.2642	-18.3391
6.34_863.5695925	6.34	PI(18:0/18:1)	PI(36:1)	M-H	PI	(18:0/18:1)	(18:0)	(18:1)	NA	NA	863.566	C45 H84 O13 N0 P1	A	3.75245e+07	1.48922e+08	6.22965e+07	1.21738e+07	2.40783e+07	2.94115e+06	1.72119e+08		-10.536	-9.70423	-10.8723	-11.8117	-11.6458	-12.5542	-11.4946
5.45_873.552773625	5.45	PI(18:0/19:3)	PI(37:3)	M-H	PI	(18:0/19:3)	(18:0)	(19:3)	NA	NA	873.55	C46 H82 O13 N0 P1	A	6.23825e+06	2.07891e+07	3.79877e+07	1.95383e+06	4.58327e+06	1.36438e+06	1.41429e+08		-13.1246	-12.5449	-11.5859	-14.4511	-14.039	-13.6623	-11.7779
5.5_892.590956625	5.5	PI(18:0/19:3)(rep)	PI(37:3)	M+NH4	PI	(18:0/19:3)	(18:0)	(19:3)	NA	NA	892.591	C46 H87 O13 N1 P1	B	104644	1.56148e+06	56496	8002.33	13612.7	6364.76	9.32513e+07		-19.0222	-16.2797	-20.979	-22.3828	-22.4343	-21.4063	-12.3788
6.59_889.584535125	6.59	PI(18:0/20:2)	PI(38:2)	M-H	PI	(18:0/20:2)	(18:0)	(20:2)	NA	NA	889.581	C47 H86 O13 N0 P1	A	1.7224e+07	4.03535e+07	3.77868e+07	6.77024e+06	6.91716e+06	2.43961e+06	1.21826e+08		-11.6594	-11.588	-11.5935	-12.6582	-13.4452	-12.8239	-11.9932
5.15_887.5673215	5.15	PI(18:0/20:3)	PI(38:3)	M-H	PI	(18:0/20:3)	(18:0)	(20:3)	NA	NA	887.566	C47 H84 O13 N0 P1	A	1.97833e+07	8.02985e+07	1.28922e+08	1.18183e+07	1.98005e+07	2.70831e+06	4.08463e+08		-11.4595	-10.5953	-9.82299	-11.8545	-11.928	-12.6732	-10.2478
6.57_906.607123625	6.57	PI(18:0/20:3)(rep)	PI(38:3)	M+NH4	PI	(18:0/20:3)	(18:0)	(20:3)	NA	NA	906.607	C47 H89 O13 N1 P1	B	5.23962e+07	1.66062e+08	3.11383e+08	2.36332e+07	5.50004e+07	9.85605e+06	2.52787e+09		-10.0543	-9.54706	-8.5508	-10.8547	-10.4541	-10.8096	-7.61816
5.2_885.55132525	5.2	PI(18:0/20:4)	PI(38:4)	M-H	PI	(18:0/20:4)	(18:0)	(20:4)	NA	NA	885.55	C47 H82 O13 N0 P1	A	2.51961e+08	5.93944e+08	8.65576e+08	6.98105e+07	2.04299e+08	2.78772e+07	2.23074e+09		-7.78868	-7.70846	-7.07583	-9.29204	-8.56089	-9.30957	-7.79855
5.35_904.591284125	5.35	PI(18:0/20:4)(rep)	PI(38:4)	M+NH4	PI	(18:0/20:4)	(18:0)	(20:4)	NA	NA	904.591	C47 H87 O13 N1 P1	B	8.65781e+07	2.39291e+08	2.04207e+08	1.22436e+07	2.00992e+07	4.09365e+06	4.44963e+08		-9.32981	-9.02002	-9.15946	-11.8035	-11.9064	-12.0772	-10.1243
6.43_901.584204125	6.43	PI(18:0/21:3)	PI(39:3)	M-H	PI	(18:0/21:3)	(18:0)	(21:3)	NA	NA	901.581	C48 H86 O13 N0 P1	A	9.8388e+06	2.18957e+07	3.59236e+07	2.14215e+06	3.80364e+06	778586	8.8221e+07		-12.4673	-12.4701	-11.6665	-14.3183	-14.308	-14.4717	-12.4588
7.25_915.599944375	7.25	PI(18:0/22:3)	PI(40:3)	M-H	PI	(18:0/22:3)	(18:0)	(22:3)	NA	NA	915.597	C49 H88 O13 N0 P1	A	8.22164e+06	1.55947e+07	3.0409e+07	2.19742e+06	3.97896e+06	1.0278e+06	5.56587e+07		-12.7263	-12.9597	-11.9069	-14.2816	-14.243	-14.071	-13.1233
5.83_913.583152125	5.83	PI(18:0/22:4)	PI(40:4)	M-H	PI	(18:0/22:4)	(18:0)	(22:4)	NA	NA	913.581	C49 H86 O13 N0 P1	A	5.20803e+06	1.32395e+07	4.30314e+07	1.35945e+06	2.84058e+06	603494	6.87226e+07		-13.385	-13.1959	-11.406	-14.9744	-14.7292	-14.8392	-12.8191
5.19_911.568322	5.19	PI(18:0/22:5)	PI(40:5)	M-H	PI	(18:0/22:5)	(18:0)	(22:5)	NA	NA	911.566	C49 H84 O13 N0 P1	A	5.29757e+06	8.00901e+07	4.116e+07	8.99594e+06	4.0193e+07	1.70551e+06	1.04456e+07		-13.3604	-10.5991	-11.4702	-12.2481	-10.9066	-13.3404	-15.537
5.17_928.59157725	5.17	PI(18:0/22:6)	PI(40:6)	M+NH4	PI	(18:0/22:6)	(18:0)	(22:6)	NA	NA	928.591	C49 H87 O13 N1 P1	B	1.25013e+07	2.40083e+07	1.3161e+07	1.40539e+06	1.73286e+06	755307	3.33589e+07		-12.1217	-12.3372	-13.1151	-14.9264	-15.4423	-14.5154	-13.8619
5.41_871.571583	5.41	PI(18:0p/20:3)	PI(38:3p)	M-H	PI	(18:0p/20:3)	(18:0p)	(20:3)	NA	NA	871.571	C47 H84 O12 N0 P1	B	20872.1	57409.2	2.1318e+06	15707.7	414152	2810.06	1.40438e+07		-21.348	-21.0452	-15.7413	-21.4098	-17.5072	-22.5858	-15.11
4.62_869.555858875	4.62	PI(18:0p/20:4)	PI(38:4p)	M-H	PI	(18:0p/20:4)	(18:0p)	(20:4)	NA	NA	869.555	C47 H82 O12 N0 P1	B	604673	2.40541e+06	1.68156e+06	204375	472912	72287.2	1.15803e+07		-16.4915	-15.6564	-16.0835	-17.7081	-17.3158	-17.9007	-15.3883
6.54_899.6029105	6.54	PI(18:0p/22:3)	PI(40:3p)	M-H	PI	(18:0p/22:3)	(18:0p)	(22:3)	NA	NA	899.602	C49 H88 O12 N0 P1	B	233636	967164	1.79859e+06	152017	361487	8448.2	9.46942e+06		-17.8634	-16.9708	-15.9865	-18.1351	-17.7034	-20.9977	-15.6786
5.17_861.5534855	5.17	PI(18:1/18:1)	PI(36:2)	M-H	PI	(18:1/18:1)	(18:1)	(18:1)	NA	NA	861.55	C45 H82 O13 N0 P1	A	5.71442e+07	1.44414e+08	1.04944e+08	2.1405e+07	7.76416e+07	8.40068e+06	8.60236e+08		-9.9292	-9.74858	-10.1199	-10.9975	-9.95667	-11.0401	-9.17327
4.36_859.537293875	4.36	PI(18:1/18:2)	PI(36:3)	M-H	PI	(18:1/18:2)	(18:1)	(18:2)	NA	NA	859.534	C45 H80 O13 N0 P1	A	4.84565e+06	2.28859e+07	2.99415e+07	4.60933e+06	6.21343e+06	1.16624e+06	9.57933e+07		-13.489	-12.4063	-11.9293	-13.2129	-13.6	-13.8887	-12.34
4.63_885.553851875	4.63	PI(18:1/20:3)	PI(38:4)	M-H	PI	(18:1/20:3)	(18:1)	(20:3)	NA	NA	885.55	C47 H82 O13 N0 P1	A	1.09784e+07	3.70572e+07	2.35473e+07	2.1264e+06	5.25576e+06	5.20257e+06	1.03972e+08		-12.3091	-11.711	-12.2759	-14.329	-13.8415	-11.7314	-12.2218
4.17_883.538010125	4.17	PI(18:1/20:4)	PI(38:5)	M-H	PI	(18:1/20:4)	(18:1)	(20:4)	NA	NA	883.534	C47 H80 O13 N0 P1	A	5.80129e+07	1.66483e+08	1.87802e+08	7.90603e+06	1.50697e+07	3.35732e+06	5.57007e+08		-9.90743	-9.54341	-9.28028	-12.4345	-12.3218	-12.3633	-9.80031
4.32_902.575574375	4.32	PI(18:1/20:4)(rep)	PI(38:5)	M+NH4	PI	(18:1/20:4)	(18:1)	(20:4)	NA	NA	902.575	C47 H85 O13 N1 P1	B	1.90852e+07	5.47031e+07	3.24891e+07	2.3882e+06	3.90832e+06	681625	3.43322e+08		-11.5114	-11.1491	-11.8115	-14.1615	-14.2689	-14.6635	-10.4984
5.18_899.5671535	5.18	PI(18:1/21:3)	PI(39:4)	M-H	PI	(18:1/21:3)	(18:1)	(21:3)	NA	NA	899.566	C48 H84 O13 N0 P1	A	4.81781e+06	2.06682e+07	2.19355e+07	1.56141e+06	6.80554e+06	362055	1.1326e+08		-13.4974	-12.5533	-12.3781	-14.7746	-13.4687	-15.5763	-12.0984
3.94_907.537128875	3.94	PI(18:1/22:6)	PI(40:7)	M-H	PI	(18:1/22:6)	(18:1)	(22:6)	NA	NA	907.534	C49 H80 O13 N0 P1	A	3.73651e+06	1.22983e+07	1.90988e+07	315444	946814	245121	9.31689e+07		-13.864	-13.3023	-12.5779	-17.082	-16.3143	-16.139	-12.3801
3.56_881.52094475	3.56	PI(18:2/20:4)	PI(38:6)	M-H	PI	(18:2/20:4)	(18:2)	(20:4)	NA	NA	881.519	C47 H78 O13 N0 P1	A	1.80742e+06	6.65497e+06	7.13023e+06	192214	376202	53293.7	3.36704e+07		-14.9118	-14.1882	-13.9994	-17.7966	-17.6458	-18.3405	-13.8485
4.6_897.551729375	4.6	PI(19:1/20:4)	PI(39:5)	M-H	PI	(19:1/20:4)	(19:1)	(20:4)	NA	NA	897.55	C48 H82 O13 N0 P1	A	1.56609e+06	3.8995e+06	3.84147e+06	282884	600948	62823.9	9.70275e+06		-15.1186	-14.9594	-14.8917	-17.2391	-16.9701	-18.1031	-15.6435
4.47_909.552907875	4.47	PI(20:3/20:3)	PI(40:6)	M-H	PI	(20:3/20:3)	(20:3)	(20:3)	NA	NA	909.55	C49 H82 O13 N0 P1	A	9.80129e+06	2.91643e+07	8.91026e+06	1.61074e+06	3.68909e+06	115468	4.18996e+07		-12.4728	-12.0565	-13.6779	-14.7297	-14.3522	-17.225	-13.533
3.69_931.535020125	3.69	PI(20:3/22:6)	PI(42:9)	M-H	PI	(20:3/22:6)	(20:3)	(22:6)	NA	NA	931.534	C51 H80 O13 N0 P1	A	44674.3	244560	1.22415e+06	2511.36	35337.2	3819	9.44886e+06		-20.2501	-18.9544	-16.5416	-24.0547	-21.0581	-22.1432	-15.6817
4.23_852.559470125	4.23	PI(34:2)	PI(34:2)	M+NH4	PI	(16:1/18:1)	(16:1)	(18:1)	NA	NA	852.56	C43 H83 O13 N1 P1	C	2.78456e+06	1.11601e+07	5.46079e+06	359037	1.55425e+06	94247.8	9.30374e+07		-14.2883	-13.4424	-14.3842	-16.8952	-15.5992	-17.518	-12.3821
6.86_882.60667125	6.86	PI(36:1)	PI(36:1)	M+NH4	PI	(36:1)	(36:1)	NA	NA	NA	882.607	C45 H89 O13 N1 P1	C	1.09001e+07	5.18159e+07	1.3001e+07	3.30781e+06	6.39547e+06	549424	6.12042e+07		-12.3195	-11.2273	-13.1328	-13.6915	-13.5584	-14.9746	-12.9863
5.25_880.590923375	5.25	PI(36:2)	PI(36:2)	M+NH4	PI	(18:1/18:1)	(18:1)	(18:1)	NA	NA	880.591	C45 H87 O13 N1 P1	C	369053	8.87592e+07	3.30625e+07	60879.1	89628.3	16203.1	2.4393e+08		-17.2038	-10.4508	-11.7862	-19.4553	-19.7153	-20.0582	-10.9915
4.41_878.575353625	4.41	PI(36:3)	PI(36:3)	M+NH4	PI	(18:1/18:2)	(18:1)	(18:2)	NA	NA	878.575	C45 H85 O13 N1 P1	C	151445	640081	218855	847318	27360.2	91715.7	5.78214e+07		-18.4889	-17.5663	-19.0253	-15.6564	-21.4272	-17.5573	-13.0683
4.04_926.575552125	4.04	PI(40:7)	PI(40:7)	M+NH4	PI	(18:1/22:6)	(18:1)	(22:6)	NA	NA	926.575	C49 H85 O13 N1 P1	C	1.50116e+06	4.27544e+06	3.4794e+06	15764.5	14067.4	8323.02	5.58098e+07		-15.1797	-14.8266	-15.0345	-21.4046	-22.3869	-21.0193	-13.1194
8.2_1163.751433875	8.2	PIP(52:3)	PIP(52:3)	M-H	PIP	(52:3)	(52:3)	NA	NA	NA	1163.75	C61 H113 O16 N0 P2	C	2.47495e+06	2.05281e+06	6.5073e+06	116226	103671	51156.1	4.1621e+07		-14.4583	-15.885	-14.1313	-18.5224	-19.5053	-18.3995	-13.5426
8.47_1191.782667	8.47	PIP(54:3)	PIP(54:3)	M-H	PIP	(54:3)	(54:3)	NA	NA	NA	1191.78	C63 H117 O16 N0 P2	C	1.50631e+06	1.21799e+06	3.33209e+06	86953.9	8665.97	50249.6	2.43752e+07		-15.1747	-16.6381	-15.0969	-18.941	-23.0858	-18.4253	-14.3145
3.91_706.46829325	3.91	PS(16:0/14:0)	PS(30:0)	M-H	PS	(16:0/14:0)	(16:0)	(14:0)	NA	NA	706.466	C36 H69 O10 N1 P1	A	358243	1.51429e+06	1.88651e+06	755151	2.07687e+06	457032	4.88551e+06		-17.2467	-16.324	-15.9176	-15.8226	-15.181	-15.2402	-16.6334
4.96_734.499730625	4.96	PS(16:0/16:0)	PS(32:0)	M-H	PS	(16:0/16:0)	(16:0)	(16:0)	NA	NA	734.498	C38 H73 O10 N1 P1	A	3.36658e+06	1.25317e+07	1.49293e+07	7.64987e+06	2.0616e+07	5.41795e+06	1.77005e+07		-14.0145	-13.2751	-12.9333	-12.482	-11.8697	-11.6728	-14.7761
4.12_782.50024425	4.12	PS(16:0/20:4)	PS(36:4)	M-H	PS	(16:0/20:4)	(16:0)	(20:4)	NA	NA	782.498	C42 H73 O10 N1 P1	A	794666	2.55876e+06	5.36355e+06	1.101e+06	2.91798e+06	878573	6.98368e+06		-16.0973	-15.5672	-14.4102	-15.2786	-14.6905	-14.2974	-16.1179
5.09_782.4980555	5.09	PS(16:0/20:4)(rep)	PS(36:4)	M-H	PS	(16:0/20:4)	(16:0)	(20:4)	NA	NA	782.498	C42 H73 O10 N1 P1	B	1.27723e+06	1.77986e+06	1.54934e+06	3.69261e+06	4.73759e+06	2.56317e+06	2.48876e+06		-15.4127	-16.0909	-16.2017	-13.5328	-13.9913	-12.7527	-17.6064
3.92_806.501153	3.92	PS(16:0/22:6)	PS(38:6)	M-H	PS	(16:0/22:6)	(16:0)	(22:6)	NA	NA	806.498	C44 H73 O10 N1 P1	A	1.83097e+06	1.00178e+07	4.92514e+06	3.90514e+06	1.06151e+07	1.2971e+06	1.73419e+07		-14.8931	-13.5982	-14.5332	-13.452	-12.8274	-13.7353	-14.8057
5.85_746.534309875	5.85	PS(16:0e/18:1)	PS(34:1e)	M-H	PS	(16:0e/18:1)	(16:0e)	(18:1)	NA	NA	746.534	C40 H77 O9 N1 P1	B	184684	1.26281e+06	802761	756086	2.04835e+06	473415	6.09742e+06		-18.2026	-16.586	-17.1503	-15.8208	-15.201	-15.1894	-16.3137
4.25_758.50116725	4.25	PS(16:1/18:1)	PS(34:2)	M-H	PS	(16:1/18:1)	(16:1)	(18:1)	NA	NA	758.498	C40 H73 O10 N1 P1	A	6.7491e+06	1.09157e+07	3.93158e+07	5.65402e+06	1.20121e+07	4.1375e+06	1.65533e+08		-13.011	-13.4743	-11.5363	-12.9181	-12.649	-12.0618	-11.5509
5.77_774.532239875	5.77	PS(17:0/18:1)	PS(35:1)	M-H	PS	(17:0/18:1)	(17:0)	(18:1)	NA	NA	774.529	C41 H77 O10 N1 P1	A	8.37562e+06	2.02727e+07	2.65129e+07	1.31917e+07	2.79111e+07	5.8581e+06	5.61519e+07		-12.6995	-12.5812	-12.1047	-11.6959	-11.4327	-11.5602	-13.1106
4.36_820.513797625	4.36	PS(17:0/22:6)	PS(39:6)	M-H	PS	(17:0/22:6)	(17:0)	(22:6)	NA	NA	820.513	C45 H75 O10 N1 P1	B	425304	1.73842e+06	552027	690086	1.43132e+06	134339	825380		-16.9992	-16.1249	-17.6905	-15.9526	-15.7181	-17.0066	-19.1987
4.55_746.4987435	4.55	PS(17:1/16:0)	PS(33:1)	M-H	PS	(17:1/16:0)	(17:1)	(16:0)	NA	NA	746.498	C39 H73 O10 N1 P1	A	670217	5.36353e+06	3.13549e+06	1.61004e+06	3.43395e+06	698399	7.04774e+06		-16.343	-14.4995	-15.1847	-14.7303	-14.4556	-14.6285	-16.1047
4.68_772.514681125	4.68	PS(17:1/18:1)	PS(35:2)	M-H	PS	(17:1/18:1)	(17:1)	(18:1)	NA	NA	772.513	C41 H75 O10 N1 P1	A	2.452e+06	3.87891e+06	8.34936e+06	2.88643e+06	2.68907e+06	613966	1.24175e+07		-14.4718	-14.967	-13.7717	-13.8881	-14.8083	-14.8144	-15.2876
6.32_762.53177325	6.32	PS(18:0/16:0)	PS(34:0)	M-H	PS	(18:0/16:0)	(18:0)	(16:0)	NA	NA	762.529	C40 H77 O10 N1 P1	A	8.64956e+06	2.17421e+07	2.61905e+07	1.43954e+07	4.09623e+07	9.96023e+06	1.58211e+07		-12.6531	-12.4802	-12.1224	-11.5699	-10.8792	-10.7944	-14.9381
5.19_760.516818625	5.19	PS(18:0/16:1)	PS(34:1)	M-H	PS	(18:0/16:1)	(18:0)	(16:1)	NA	NA	760.513	C40 H75 O10 N1 P1	A	3.30623e+07	1.65828e+08	1.80155e+08	1.18273e+08	5.44547e+08	4.90253e+07	5.0876e+08		-10.7186	-9.5491	-9.34025	-8.53144	-7.14651	-8.49513	-9.93102
6.51_788.548313375	6.51	PS(18:0/18:1)	PS(36:1)	M-H	PS	(18:0/18:1)	(18:0)	(18:1)	NA	NA	788.545	C42 H79 O10 N1 P1	A	2.98457e+08	5.17962e+08	7.69128e+08	4.7489e+08	7.10619e+08	2.41713e+08	1.58884e+09		-7.54436	-7.90594	-7.24626	-6.52596	-6.76249	-6.19344	-8.28811
6.58_814.562787125	6.58	PS(18:0/20:2)	PS(38:2)	M-H	PS	(18:0/20:2)	(18:0)	(20:2)	NA	NA	814.56	C44 H81 O10 N1 P1	A	7.26458e+06	1.24075e+07	2.30047e+07	1.11695e+07	1.99526e+07	6.25487e+06	5.56055e+07		-12.9049	-13.2895	-12.3095	-11.9359	-11.9169	-11.4656	-13.1247
5.48_810.5297985	5.48	PS(18:0/20:4)	PS(38:4)	M-H	PS	(18:0/20:4)	(18:0)	(20:4)	NA	NA	810.529	C44 H77 O10 N1 P1	A	1.18685e+07	6.14354e+07	7.53086e+06	4.32449e+06	1.81253e+08	1.1813e+07	2.13671e+07		-12.1967	-10.9816	-13.9205	-13.3049	-8.73357	-10.5483	-14.5045
6.5_810.529397875	6.5	PS(18:0/20:4)(rep)	PS(38:4)	M-H	PS	(18:0/20:4)	(18:0)	(20:4)	NA	NA	810.529	C44 H77 O10 N1 P1	B	9.66529e+06	1.01754e+07	1.07547e+07	1.42224e+07	1.36205e+07	1.14453e+07	4.82249e+06		-12.4929	-13.5756	-13.4064	-11.5873	-12.4677	-10.5939	-16.6521
6.57_826.563174625	6.57	PS(18:0/21:3)	PS(39:3)	M-H	PS	(18:0/21:3)	(18:0)	(21:3)	NA	NA	826.56	C45 H81 O10 N1 P1	A	5.25267e+06	7.72391e+06	9.89176e+06	9.36132e+06	1.3963e+07	2.11585e+06	8.37893e+06		-13.3727	-13.9733	-13.5271	-12.1907	-12.4319	-13.0293	-15.8551
5.34_824.545737625	5.34	PS(18:0/21:4)	PS(39:4)	M-H	PS	(18:0/21:4)	(18:0)	(21:4)	NA	NA	824.545	C45 H79 O10 N1 P1	B	2.02096e+06	3.50468e+06	2.51485e+07	3.67949e+06	6.27301e+06	1.07653e+06	2.48757e+07		-14.7507	-15.1134	-12.1809	-13.5379	-13.5863	-14.0042	-14.2852
7.75_840.576522625	7.75	PS(18:0/22:3)	PS(40:3)	M-H	PS	(18:0/22:3)	(18:0)	(22:3)	NA	NA	840.576	C46 H83 O10 N1 P1	B	422500	604425	853761	2.51022e+07	1.72064e+06	1.15445e+07	2.32483e+06		-17.0087	-17.649	-17.0614	-10.7677	-15.4525	-10.5815	-17.7047
6.22_838.562200125	6.22	PS(18:0/22:4)	PS(40:4)	M-H	PS	(18:0/22:4)	(18:0)	(22:4)	NA	NA	838.56	C46 H81 O10 N1 P1	B	1.89949e+07	3.77031e+07	1.36855e+07	2.23231e+07	3.62088e+07	3.88333e+06	2.07024e+07		-11.5182	-11.686	-13.0588	-10.9369	-11.0572	-12.1533	-14.5501
5.42_836.547127125	5.42	PS(18:0/22:5)	PS(40:5)	M-H	PS	(18:0/22:5)	(18:0)	(22:5)	NA	NA	836.545	C46 H79 O10 N1 P1	B	2.78488e+07	8.05427e+07	1.01687e+07	4.74072e+07	9.04776e+07	3.73822e+06	3.20718e+07		-10.9662	-10.591	-13.4873	-9.85038	-9.73594	-12.2082	-13.9186
5.04_834.531528125	5.04	PS(18:0/22:6)	PS(40:6)	M-H	PS	(18:0/22:6)	(18:0)	(22:6)	NA	NA	834.529	C46 H77 O10 N1 P1	A	4.19496e+07	1.27776e+08	3.63492e+07	7.24688e+07	1.23417e+08	1.38908e+07	4.86644e+07		-10.3751	-9.92517	-11.6495	-9.23812	-9.28803	-10.3145	-13.3171
5.71_862.562019625	5.71	PS(18:0/24:6)	PS(42:6)	M-H	PS	(18:0/24:6)	(18:0)	(24:6)	NA	NA	862.56	C48 H81 O10 N1 P1	A	2.01046e+06	6.23328e+06	6.52594e+06	3.47987e+06	6.74635e+06	1.5819e+06	1.83186e+07		-14.7582	-14.2827	-14.1272	-13.6184	-13.4813	-13.4489	-14.7266
4.08_732.484217125	4.08	PS(18:1/14:0)	PS(32:1)	M-H	PS	(18:1/14:0)	(18:1)	(14:0)	NA	NA	732.482	C38 H71 O10 N1 P1	A	2.25796e+06	1.34461e+07	1.32714e+07	7.60335e+06	1.37538e+07	3.64438e+06	4.8007e+07		-14.5907	-13.1735	-13.1031	-12.4908	-12.4537	-12.2449	-13.3367
5.24_786.532225375	5.24	PS(18:1/18:1)	PS(36:2)	M-H	PS	(18:1/18:1)	(18:1)	(18:1)	NA	NA	786.529	C42 H77 O10 N1 P1	A	2.92568e+07	1.15245e+08	2.52563e+08	6.24615e+07	4.09023e+08	3.11443e+07	1.23375e+09		-10.895	-10.0741	-8.85284	-9.45252	-7.55939	-9.14969	-8.65302
4.52_784.515482	4.52	PS(18:1/18:2)	PS(36:3)	M-H	PS	(18:1/18:2)	(18:1)	(18:2)	NA	NA	784.513	C42 H75 O10 N1 P1	A	2.63508e+06	1.15968e+07	1.82553e+07	6.26986e+06	1.51708e+07	3.33178e+06	5.78146e+07		-14.3679	-13.387	-12.6431	-12.769	-12.3122	-12.3743	-13.0685
5.81_812.547215375	5.81	PS(18:1/20:2)	PS(38:3)	M-H	PS	(18:1/20:2)	(18:1)	(20:2)	NA	NA	812.545	C44 H79 O10 N1 P1	A	2.52665e+07	9.60148e+06	5.67199e+07	5.4557e+07	7.83663e+07	1.87113e+07	1.44147e+08		-11.1066	-13.6594	-11.0076	-9.64772	-9.94327	-9.88475	-11.7505
4.85_810.531224625	4.85	PS(18:1/20:3)	PS(38:4)	M-H	PS	(18:1/20:3)	(18:1)	(20:3)	NA	NA	810.529	C44 H77 O10 N1 P1	A	2.30409e+06	6.40306e+06	6.34165e+06	1.11685e+07	2.71275e+07	1.20092e+06	1.6976e+07		-14.5615	-14.2439	-14.1685	-11.9361	-11.4737	-13.8464	-14.8364
4.2_808.515875625	4.2	PS(18:1/20:4)	PS(38:5)	M-H	PS	(18:1/20:4)	(18:1)	(20:4)	NA	NA	808.513	C44 H75 O10 N1 P1	A	2.3307e+06	8.38147e+06	6.83183e+06	3.58963e+06	8.72089e+06	1.13947e+06	1.62181e+07		-14.545	-13.8554	-14.0611	-13.5736	-13.111	-13.9222	-14.9023
7.87_842.592687375	7.87	PS(18:1/22:1)	PS(40:2)	M-H	PS	(18:1/22:1)	(18:1)	(22:1)	NA	NA	842.592	C46 H85 O10 N1 P1	B	1.24697e+07	2.27544e+07	3.5573e+07	1.94625e+07	4.24708e+07	8.73657e+06	7.72048e+07		-12.1254	-12.4146	-11.6806	-11.1348	-10.827	-10.9835	-12.6512
6.89_840.577046625	6.89	PS(18:1/22:2)	PS(40:3)	M-H	PS	(18:1/22:2)	(18:1)	(22:2)	NA	NA	840.576	C46 H83 O10 N1 P1	A	1.48071e+06	3.85782e+06	8.19539e+06	3.30003e+06	6.98504e+06	2.11605e+06	3.43473e+07		-15.1994	-14.9749	-13.7985	-13.6949	-13.4312	-13.0292	-13.8197
4.21_834.52976475	4.21	PS(18:1/22:5)	PS(40:6)	M-H	PS	(18:1/22:5)	(18:1)	(22:5)	NA	NA	834.529	C46 H77 O10 N1 P1	A	5.86896e+06	5.4537e+07	2.24237e+07	2.46763e+06	4.38348e+06	506139	3.09908e+07		-13.2126	-11.1535	-12.3464	-14.1143	-14.1033	-15.093	-13.9681
4.02_832.515817	4.02	PS(18:1/22:6)	PS(40:7)	M-H	PS	(18:1/22:6)	(18:1)	(22:6)	NA	NA	832.513	C46 H75 O10 N1 P1	A	2.97266e+06	7.28703e+06	5.39463e+06	4.25585e+06	6.62509e+06	1.0898e+06	1.16076e+07		-14.194	-14.0573	-14.4018	-13.328	-13.5075	-13.9865	-15.3849
8.59_872.639149375	8.59	PS(18:1/24:0)	PS(42:1)	M-H	PS	(18:1/24:0)	(18:1)	(24:0)	NA	NA	872.639	C48 H91 O10 N1 P1	A	6.92833e+06	1.88823e+07	7.31359e+06	4.94328e+06	1.2069e+07	1.28061e+06	1.93603e+07		-12.9732	-12.6837	-13.9628	-13.1119	-12.6422	-13.7538	-14.6468
8.22_870.626117875	8.22	PS(18:1/24:1)	PS(42:2)	M-H	PS	(18:1/24:1)	(18:1)	(24:1)	NA	NA	870.623	C48 H89 O10 N1 P1	A	5.56892e+06	1.62776e+07	1.22505e+07	8.42443e+06	1.12692e+07	1.88691e+06	2.95431e+07		-13.2883	-12.8978	-13.2186	-12.3428	-12.7411	-13.1946	-14.0371
7.35_802.562020625	7.35	PS(19:1/18:0)	PS(37:1)	M-H	PS	(19:1/18:0)	(19:1)	(18:0)	NA	NA	802.56	C43 H81 O10 N1 P1	A	2.07459e+06	4.03838e+06	9.61323e+06	3.6221e+06	6.36612e+06	1.04151e+06	1.66853e+07		-14.7129	-14.9089	-13.5683	-13.5606	-13.565	-14.0519	-14.8614
5.83_800.545107125	5.83	PS(19:1/18:1)	PS(37:2)	M-H	PS	(19:1/18:1)	(19:1)	(18:1)	NA	NA	800.545	C43 H79 O10 N1 P1	A	1.14289e+06	2.56355e+06	7.25512e+06	1.58442e+06	4.81628e+06	1.26646e+06	1.44643e+07		-15.573	-15.5645	-13.9743	-14.7535	-13.9675	-13.7698	-15.0674
7.86_816.578245375	7.86	PS(20:0/18:1)	PS(38:1)	M-H	PS	(20:0/18:1)	(20:0)	(18:1)	NA	NA	816.576	C44 H83 O10 N1 P1	A	1.50619e+07	2.96606e+07	3.53951e+07	2.05037e+07	4.23059e+07	7.65702e+06	4.95256e+07		-11.8529	-12.0322	-11.6879	-11.0596	-10.8326	-11.1738	-13.2918
7.24_866.593221	7.24	PS(24:3/18:1)	PS(42:4)	M-H	PS	(24:3/18:1)	(24:3)	(18:1)	NA	NA	866.592	C48 H85 O10 N1 P1	A	1.08073e+06	2.13687e+06	6.09972e+06	1.84371e+06	3.84408e+06	1.17877e+06	1.27505e+07		-15.6537	-15.8271	-14.2246	-14.5348	-14.2928	-13.8733	-15.2494
7.8_866.59216275	7.8	PS(24:4/18:0)	PS(42:4)	M-H	PS	(24:4/18:0)	(24:4)	(18:0)	NA	NA	866.592	C48 H85 O10 N1 P1	B	1.1722e+06	2.72287e+06	3.57506e+06	1.35564e+06	4.5376e+06	1.02989e+06	3.80403e+06		-15.5365	-15.4775	-14.9954	-14.9784	-14.0535	-14.0681	-16.9943
4.22_734.4966755	4.22	PS(32:1)	PS(32:1)	M+H	PS	(18:1/14:0)	(18:1)	(14:0)	NA	NA	734.497	C38 H73 O10 N1 P1	C	1.91481e+06	1.25309e+07	6.72955e+06	5.69438e+06	1.42956e+07	3.26093e+06	5.82645e+07		-14.8285	-13.2752	-14.0828	-12.9079	-12.3979	-12.4053	-13.0573
5.4_762.52744275	5.4	PS(34:1)	PS(34:1)	M+H	PS	(18:0/16:1)	(18:0)	(16:1)	NA	NA	762.528	C40 H77 O10 N1 P1	C	4.23395e+07	2.715e+08	1.87265e+08	1.07121e+08	2.25212e+08	4.92336e+07	8.14659e+08		-10.3618	-8.83784	-9.28441	-8.67431	-8.42029	-8.48901	-9.25181
5.44_776.5454695	5.44	PS(35:0)	PS(35:0)	M-H	PS	(35:0)	(35:0)	NA	NA	NA	776.545	C41 H79 O10 N1 P1	C	2.7185e+08	3.7269e+08	3.90514e+08	8.92326e+07	1.21157e+08	3.41557e+07	9.07846e+08		-7.67907	-8.38081	-8.22411	-8.93791	-9.3147	-9.01653	-9.09556
5.04_774.53053425	5.04	PS(35:1)	PS(35:1)	M-H	PS	(35:1)	(35:1)	NA	NA	NA	774.529	C41 H77 O10 N1 P1	C	2.59744e+07	4.95171e+07	6.20481e+07	7.89127e+06	9.5585e+06	1.92472e+06	1.04466e+08		-11.0667	-11.2928	-10.878	-12.4372	-12.9786	-13.1659	-12.215
4.09_772.51387975	4.09	PS(35:2)	PS(35:2)	M-H	PS	(35:2)	(35:2)	NA	NA	NA	772.513	C41 H75 O10 N1 P1	C	8.80597e+06	2.41329e+07	4.87018e+07	380929	751119	177486	7.06398e+07		-12.6273	-12.3297	-11.2274	-16.8098	-16.6483	-16.6048	-12.7795
7.09_812.5412015	7.09	PS(36:1)	PS(36:1)	M+Na	PS	(36:1)	(36:1)	NA	NA	NA	812.541	C42 H80 O10 N1 P1 Na1	C	3.99901e+07	6.68409e+07	7.42502e+07	6.54793e+07	1.11288e+08	3.23193e+07	8.89879e+07		-10.4442	-10.86	-10.619	-9.38445	-9.43727	-9.09626	-12.4463
7.09_790.559041	7.09	PS(36:1)(rep)	PS(36:1)	M+H	PS	(36:1)	(36:1)	NA	NA	NA	790.559	C42 H81 O10 N1 P1	C	2.96644e+08	8.03184e+08	7.97072e+08	4.80545e+08	1.04634e+09	1.99363e+08	2.80996e+09		-7.55314	-7.27306	-7.19478	-6.50889	-6.20429	-6.47133	-7.46553
5.93_788.543561	5.93	PS(36:2)	PS(36:2)	M+H	PS	(36:2)	(36:2)	NA	NA	NA	788.544	C42 H79 O10 N1 P1	C	3.60415e+07	6.19515e+07	4.75699e+07	4.50846e+07	8.39208e+07	1.89254e+07	4.25574e+08		-10.5941	-10.9696	-11.2614	-9.92285	-9.84447	-9.86833	-10.1886
4.58_786.527896875	4.58	PS(36:3)	PS(36:3)	M+H	PS	(18:1/18:2)	(18:1)	(18:2)	NA	NA	786.528	C42 H77 O10 N1 P1	C	958049	129721	30990.3	26916.1	104348	1.56306e+06	5.28009e+07		-15.8276	-19.8692	-21.8454	-20.6328	-19.496	-13.4662	-13.1994
4.3_780.482277625	4.3	PS(36:5)	PS(36:5)	M-H	PS	(36:5)	(36:5)	NA	NA	NA	780.482	C42 H71 O10 N1 P1	C	199438	694538	1.01468e+06	651053	1.26126e+06	215272	839500		-18.0917	-17.4485	-16.8123	-16.0366	-15.9006	-16.3264	-19.1743
6.94_804.577086875	6.94	PS(37:0)	PS(37:0)	M-H	PS	(37:0)	(37:0)	NA	NA	NA	804.576	C43 H83 O10 N1 P1	C	5.93985e+08	9.38563e+08	1.06672e+09	4.29404e+08	5.19388e+08	1.86398e+08	2.14993e+09		-6.55145	-7.04833	-6.77438	-6.67122	-7.21476	-6.56834	-7.85179
6.68_802.563033375	6.68	PS(37:1)	PS(37:1)	M-H	PS	(37:1)	(37:1)	NA	NA	NA	802.56	C43 H81 O10 N1 P1	C	6.861e+06	5.79036e+06	1.37731e+08	1.17262e+07	8.94015e+06	3.64669e+06	5.68403e+07		-12.9873	-14.389	-9.72763	-11.8657	-13.0751	-12.244	-13.093
5.13_800.545404625	5.13	PS(37:2)	PS(37:2)	M-H	PS	(37:2)	(37:2)	NA	NA	NA	800.545	C43 H79 O10 N1 P1	C	1.8805e+07	2.8958e+07	6.2681e+07	1.68871e+06	4.48909e+06	559146	4.28974e+08		-11.5327	-12.0668	-10.8634	-14.6615	-14.069	-14.9493	-10.1771
6.53_816.576299875	6.53	PS(38:1)	PS(38:1)	M-H	PS	(38:1)	(38:1)	NA	NA	NA	816.576	C44 H83 O10 N1 P1	C	9.39325e+06	1.9035e+07	1.54146e+07	2.46719e+06	1.08956e+06	1.18594e+06	4.21968e+07		-12.5341	-12.6721	-12.8871	-14.1145	-16.1117	-13.8646	-13.5228
7.17_816.5749205	7.17	PS(38:2)	PS(38:2)	M+H	PS	(38:2)	(38:2)	NA	NA	NA	816.575	C44 H83 O10 N1 P1	C	6.30555e+06	1.61749e+07	3.23686e+07	8.59764e+06	2.84649e+07	4.52871e+06	1.02484e+08		-13.1091	-12.907	-11.8168	-12.3135	-11.4043	-11.9315	-12.2426
5.97_814.559394125	5.97	PS(38:3)	PS(38:3)	M+H	PS	(18:1/20:2)	(18:1)	(20:2)	NA	NA	814.559	C44 H81 O10 N1 P1	C	650123	7.00745e+06	3.24096e+06	4.51669e+07	9.06703e+07	1.59472e+07	8.7636e+07		-16.387	-14.1138	-15.1369	-9.92022	-9.73287	-10.1154	-12.4684
8.1_812.544979875	8.1	PS(38:3)(rep)	PS(38:3)	M-H	PS	(38:3)	(38:3)	NA	NA	NA	812.545	C44 H79 O10 N1 P1	C	1.6735e+07	1.87038e+07	1.62137e+07	1.22572e+07	1.34521e+07	1.01651e+07	1.30735e+07		-11.7009	-12.6974	-12.8142	-11.8019	-12.4857	-10.765	-15.2133
7.63_810.52946275	7.63	PS(38:4)	PS(38:4)	M-H	PS	(38:4)	(38:4)	NA	NA	NA	810.529	C44 H77 O10 N1 P1	C	1.73262e+07	1.56449e+07	1.59921e+07	1.52228e+07	1.6962e+07	9.05185e+06	9.02166e+06		-11.6509	-12.955	-12.8341	-11.4893	-12.1512	-10.9324	-15.7485
7.12_830.59465975	7.12	PS(39:1)	PS(39:1)	M-H	PS	(39:1)	(39:1)	NA	NA	NA	830.592	C45 H85 O10 N1 P1	C	3.32694e+08	6.96657e+08	9.0005e+08	1.00252e+08	1.56165e+08	7.19184e+07	2.00679e+09		-7.38768	-7.47834	-7.01948	-8.76992	-8.9485	-7.9423	-7.95119
6.15_828.576320125	6.15	PS(39:2)	PS(39:2)	M-H	PS	(39:2)	(39:2)	NA	NA	NA	828.576	C45 H83 O10 N1 P1	C	2.03256e+07	5.84507e+07	5.24266e+07	1.03603e+07	1.6704e+07	5.62492e+06	1.5112e+08		-11.4205	-11.0535	-11.1211	-12.0444	-12.1733	-11.6188	-11.6823
5.53_826.560673625	5.53	PS(39:3)	PS(39:3)	M-H	PS	(39:3)	(39:3)	NA	NA	NA	826.56	C45 H81 O10 N1 P1	C	1.74457e+07	6.15442e+07	4.07263e+07	1.5641e+07	2.59134e+07	6.64415e+06	9.61253e+07		-11.6409	-10.9791	-11.4855	-11.4502	-11.5398	-11.3785	-12.335
7.18_828.575086375	7.18	PS(39:3)(rep)	PS(39:3)	M+H	PS	(39:3)	(39:3)	NA	NA	NA	828.575	C45 H83 O10 N1 P1	C	7.17652e+06	1.26824e+07	9.50465e+06	9.82431e+06	1.85657e+07	1.63677e+06	3.47862e+07		-12.9225	-13.2579	-13.5847	-12.1211	-12.0209	-13.3997	-13.8014
4.46_824.545464	4.46	PS(39:4)	PS(39:4)	M-H	PS	(39:4)	(39:4)	NA	NA	NA	824.545	C45 H79 O10 N1 P1	C	3.37685e+06	1.3094e+07	1.18906e+07	445256	1.14482e+06	302257	3.65606e+07		-14.0101	-13.2118	-13.2616	-16.5847	-16.0403	-15.8367	-13.7296
6.31_840.574778	6.31	PS(40:4)	PS(40:4)	M+H	PS	(18:0/22:4)	(18:0)	(22:4)	NA	NA	840.575	C46 H83 O10 N1 P1	C	297883	931682	1.30421e+07	9.26301e+06	2.31766e+07	363330	9.24745e+07		-17.5129	-17.0247	-13.1282	-12.2059	-11.7008	-15.5712	-12.3909
8.09_820.549840125	8.09	PS(40:5p)	PS(40:5p)	M-H	PS	(40:5p)	(40:5p)	NA	NA	NA	820.55	C46 H79 O9 N1 P1	C	1.44327e+06	1.64296e+06	3.83611e+06	3.75666e+06	3.46383e+06	2.1782e+06	4.2307e+06		-15.2364	-16.2063	-14.8937	-13.508	-14.4431	-12.9875	-16.841
5.25_858.525460125	5.25	PS(40:6)	PS(40:6)	M+Na	PS	(18:0/22:6)	(18:0)	(22:6)	NA	NA	858.526	C46 H78 O10 N1 P1 Na1	C	6.13215e+06	2.20349e+07	3.51928e+06	1.39917e+07	2.00622e+07	2.13758e+06	7.29136e+06		-13.1493	-12.4609	-15.0181	-11.6109	-11.909	-13.0146	-16.0557
7.55_834.52919475	7.55	PS(40:6)(rep)	PS(40:6)	M-H	PS	(40:6)	(40:6)	NA	NA	NA	834.529	C46 H77 O10 N1 P1	C	8.69927e+06	9.41859e+06	5.90198e+06	3.73235e+06	4.91534e+06	2.70133e+06	2.00866e+06		-12.6448	-13.6871	-14.2721	-13.5173	-13.9381	-12.6769	-17.9156
4.17_834.5282195	4.17	PS(40:7)	PS(40:7)	M+H	PS	(18:1/22:6)	(18:1)	(22:6)	NA	NA	834.528	C46 H77 O10 N1 P1	C	2.87641e+06	8.74903e+06	3.82835e+06	3.89204e+06	9.1037e+06	1.09972e+06	2.21667e+07		-14.2415	-13.7935	-14.8966	-13.4569	-13.049	-13.9734	-14.4515
6.15_814.50289775	6.15	PS(40:8p)	PS(40:8p)	M-H	PS	(40:8p)	(40:8p)	NA	NA	NA	814.503	C46 H73 O9 N1 P1	C	5.34156e+06	5.54449e+06	5.88858e+06	7.52439e+06	8.1602e+06	5.4477e+06	2.93794e+06		-13.3485	-14.4516	-14.2754	-12.5058	-13.2068	-11.6649	-17.3671
5.15_850.561916	5.15	PS(41:5)	PS(41:5)	M-H	PS	(41:5)	(41:5)	NA	NA	NA	850.56	C47 H81 O10 N1 P1	C	7.45734e+06	1.33939e+07	2.85048e+07	6.8324e+06	9.61427e+06	4.03899e+06	3.2195e+07		-12.8671	-13.1791	-12.0002	-12.645	-12.9702	-12.0966	-13.9131
4.23_848.54522425	4.23	PS(41:6)	PS(41:6)	M-H	PS	(41:6)	(41:6)	NA	NA	NA	848.545	C47 H79 O10 N1 P1	C	1.91824e+06	9.85881e+06	1.65137e+07	378644	1.60203e+06	343380	4.14194e+07		-14.8259	-13.6212	-12.7878	-16.8185	-15.5555	-15.6527	-13.5496
5.02_848.54520875	5.02	PS(41:6)(rep)	PS(41:6)	M-H	PS	(41:6)	(41:6)	NA	NA	NA	848.545	C47 H79 O10 N1 P1	C	648585	1.73619e+06	3.99905e+06	2.20884e+06	905207	131662	1.08542e+06		-16.3904	-16.1267	-14.8337	-14.2741	-16.3791	-17.0357	-18.8036
5.28_858.5292725	5.28	PS(42:8)	PS(42:8)	M-H	PS	(42:8)	(42:8)	NA	NA	NA	858.529	C48 H77 O10 N1 P1	C	1.01852e+06	1.53231e+06	46652.8	1.92505e+06	1.81612e+06	182076	82219.8		-15.7393	-16.3069	-21.2552	-14.4725	-15.3746	-16.568	-22.5262
4.91_856.514484125	4.91	PS(42:9)	PS(42:9)	M-H	PS	(42:9)	(42:9)	NA	NA	NA	856.513	C48 H75 O10 N1 P1	C	3.13627e+06	5.63472e+06	1.67383e+06	6.09924e+06	7.21542e+06	1.382e+06	617669		-14.1167	-14.4283	-16.0902	-12.8088	-13.3843	-13.6438	-19.617
6.63_878.593029	6.63	PS(43:5)	PS(43:5)	M-H	PS	(43:5)	(43:5)	NA	NA	NA	878.592	C49 H85 O10 N1 P1	C	4.58703e+06	1.56411e+07	9.16184e+06	1.35881e+07	1.67303e+07	5.13439e+06	9.73531e+06		-13.5682	-12.9554	-13.6377	-11.6531	-12.171	-11.7504	-15.6386
9.18_896.639775375	9.18	PS(44:3)	PS(44:3)	M-H	PS	(44:3)	(44:3)	NA	NA	NA	896.639	C50 H91 O10 N1 P1	C	719170	2.33205e+06	1.10721e+06	680281	1.47622e+06	172560	2.3147e+06		-16.2413	-15.701	-16.6864	-15.9732	-15.6735	-16.6454	-17.711
5.02_691.574769875	5.02	SM(d33:0)	SM(d33:0)	M+H	SM	(d33:0)	(d33:0)	NA	NA	NA	691.575	C38 H80 O6 N2 P1	C	779502	3.61533e+06	3.13361e+06	3.25416e+06	8.11394e+06	2.16914e+06	1.07624e+07		-16.1251	-15.0685	-15.1855	-13.7151	-13.215	-12.9935	-15.4939
4.58_689.55876875	4.58	SM(d33:1)	SM(d33:1)	M+H	SM	(d18:1/15:0)	(d18:1)	(15:0)	NA	NA	689.559	C38 H78 O6 N2 P1	C	5.31163e+07	1.34367e+08	1.41284e+08	1.21004e+08	2.47404e+08	5.22765e+07	5.23851e+08		-10.0347	-9.85261	-9.69089	-8.4985	-8.2847	-8.40249	-9.88885
5.71_705.5902575	5.71	SM(d34:0)	SM(d34:0)	M+H	SM	(d16:0/18:0)	(d16:0)	(18:0)	NA	NA	705.591	C39 H82 O6 N2 P1	C	9.5428e+07	4.44969e+08	3.35888e+08	3.09607e+08	8.66042e+08	1.90343e+08	8.80262e+08		-9.18939	-8.12508	-8.44151	-7.14312	-6.47713	-6.53812	-9.14007
5.2_703.575117	5.2	SM(d34:1)	SM(d34:1)	M+H	SM	(d16:0/18:1)	(d16:0)	(18:1)	NA	NA	703.575	C39 H80 O6 N2 P1	C	2.14093e+09	4.35216e+09	4.41312e+09	3.99615e+09	6.98295e+09	2.34584e+09	8.79801e+09		-4.70172	-4.83513	-4.72576	-3.45302	-3.46581	-2.91469	-5.8189
5.91_717.590569625	5.91	SM(d35:1)	SM(d35:1)	M+H	SM	(d17:0/18:1)	(d17:0)	(18:1)	NA	NA	717.591	C40 H82 O6 N2 P1	C	3.52047e+07	7.88351e+07	7.18625e+07	5.02033e+07	1.22395e+08	2.21709e+07	1.80828e+08		-10.628	-10.6219	-10.6662	-9.7677	-9.30002	-9.63999	-11.4234
4.76_715.57487225	4.76	SM(d35:2)	SM(d35:2)	M+H	SM	(d35:2)	(d35:2)	NA	NA	NA	715.575	C40 H80 O6 N2 P1	C	2.93345e+06	5.11531e+06	5.01325e+06	7.41905e+06	1.47688e+07	2.53179e+06	1.92821e+07		-14.2131	-14.5678	-14.5076	-12.5262	-12.3509	-12.7704	-14.6527
4.59_711.541044875	4.59	SM(d35:4)	SM(d35:4)	M+H	SM	(d35:4)	(d35:4)	NA	NA	NA	711.544	C40 H76 O6 N2 P1	C	3.80191e+06	1.54789e+07	1.55843e+07	9.33538e+06	2.17996e+07	3.48032e+06	5.20261e+07		-13.839	-12.9704	-12.8713	-12.1947	-11.7892	-12.3114	-13.2207
7.37_733.6220025	7.37	SM(d36:0)	SM(d36:0)	M+H	SM	(d36:0)	(d36:0)	NA	NA	NA	733.622	C41 H86 O6 N2 P1	C	4.4568e+06	1.62177e+07	1.26524e+07	1.22709e+07	3.55361e+07	6.60129e+06	2.40435e+07		-13.6097	-12.9031	-13.172	-11.8002	-11.0842	-11.3878	-14.3343
7.34_777.614001375	7.34	SM(d36:0)(rep)	SM(d36:0)	M+HCOO	SM	(d36:0)	(d36:0)	NA	NA	NA	777.613	C42 H86 O8 N2 P1	C	752793	2.30946e+06	2.14065e+06	2.32108e+06	6.05549e+06	1.38504e+06	1.18348e+06		-16.1754	-15.7151	-15.7353	-14.2026	-13.6372	-13.6407	-18.6788
6.71_731.60705575	6.71	SM(d36:1)	SM(d36:1)	M+H	SM	(d18:0/18:1)	(d18:0)	(18:1)	NA	NA	731.606	C41 H84 O6 N2 P1	C	7.25091e+07	1.92283e+08	1.72618e+08	1.71171e+08	4.11148e+08	6.24465e+07	4.33298e+08		-9.58565	-9.33556	-9.4019	-7.99812	-7.55191	-8.14604	-10.1626
5.41_729.591802625	5.41	SM(d36:2)	SM(d36:2)	M+H	SM	(d18:1/18:1)	(d18:1)	(18:1)	NA	NA	729.591	C41 H82 O6 N2 P1	C	1.33239e+07	4.06634e+07	2.9997e+07	6.70749e+07	9.46757e+07	2.42971e+07	1.78769e+08		-12.0298	-11.577	-11.9266	-9.34971	-9.6705	-9.50787	-11.4399
5.72_727.57373325	5.72	SM(d36:3)	SM(d36:3)	M+H	SM	(d36:3)	(d36:3)	NA	NA	NA	727.575	C41 H80 O6 N2 P1	C	1.55731e+07	5.39307e+07	5.16515e+07	5.31911e+07	1.5714e+08	2.26137e+07	2.42474e+07		-11.8047	-11.1696	-11.1426	-9.6843	-8.93952	-9.61146	-14.3221
5.2_725.55692925	5.2	SM(d36:4)	SM(d36:4)	M+H	SM	(d36:4)	(d36:4)	NA	NA	NA	725.559	C41 H78 O6 N2 P1	C	2.97091e+08	5.00732e+08	5.79837e+08	5.45427e+08	9.93092e+08	3.55299e+08	1.10139e+09		-7.55097	-7.95475	-7.65384	-6.32617	-6.27964	-5.6377	-8.81675
5.91_739.574600375	5.91	SM(d37:4)	SM(d37:4)	M+H	SM	(d37:4)	(d37:4)	NA	NA	NA	739.575	C42 H80 O6 N2 P1	C	3.71778e+06	1.20142e+07	1.11257e+07	4.49525e+06	1.57567e+07	1.52474e+06	9.08295e+06		-13.8713	-13.336	-13.3575	-13.249	-12.2575	-13.502	-15.7387
7.95_759.637545625	7.95	SM(d38:1)	SM(d38:1)	M+H	SM	(d38:1)	(d38:1)	NA	NA	NA	759.637	C43 H88 O6 N2 P1	C	1.35356e+07	5.87343e+07	4.81719e+07	3.89271e+07	1.23372e+08	2.38641e+07	7.02741e+07		-12.007	-11.0465	-11.2432	-10.1347	-9.28855	-9.53381	-12.7869
7.95_803.63030875	7.95	SM(d38:1)(rep)	SM(d38:1)	M+HCOO	SM	(d38:1)	(d38:1)	NA	NA	NA	803.628	C44 H88 O8 N2 P1	C	2.67578e+06	1.01502e+07	9.88222e+06	8.59178e+06	2.12474e+07	6.46038e+06	9.52975e+06		-14.3458	-13.5792	-13.5285	-12.3145	-11.8262	-11.419	-15.6694
6.71_753.590103125	6.71	SM(d38:4)	SM(d38:4)	M+H	SM	(d38:4)	(d38:4)	NA	NA	NA	753.591	C43 H82 O6 N2 P1	C	1.02218e+07	3.37395e+07	2.95068e+07	2.60737e+07	7.18287e+07	6.20821e+06	1.60559e+07		-12.4122	-11.8463	-11.9504	-10.7129	-10.0689	-11.4764	-14.9168
5.41_751.574479375	5.41	SM(d38:5)	SM(d38:5)	M+H	SM	(d38:5)	(d38:5)	NA	NA	NA	751.575	C43 H80 O6 N2 P1	C	1.76788e+06	4.65219e+06	3.76664e+06	7.98386e+06	1.80476e+07	1.49628e+06	5.28402e+06		-14.9437	-14.7047	-14.9201	-12.4203	-12.0617	-13.5292	-16.5202
8.5_789.684585875	8.5	SM(d40:0)	SM(d40:0)	M+H	SM	(d40:0)	(d40:0)	NA	NA	NA	789.684	C45 H94 O6 N2 P1	C	3.98991e+06	1.99315e+07	1.27765e+07	1.33504e+07	4.04985e+07	9.58193e+06	1.36327e+07		-13.7694	-12.6057	-13.1579	-11.6786	-10.8956	-10.8503	-15.1529
8.49_833.675961375	8.49	SM(d40:0)(rep)	SM(d40:0)	M+HCOO	SM	(d40:0)	(d40:0)	NA	NA	NA	833.675	C46 H94 O8 N2 P1	C	1.0917e+06	5.78201e+06	2.83563e+06	3.984e+06	1.04592e+07	2.78276e+06	1.97934e+06		-15.6392	-14.3911	-15.3297	-13.4232	-12.8487	-12.6341	-17.9368
8.35_787.66863575	8.35	SM(d40:1)	SM(d40:1)	M+H	SM	(d22:0/18:1)	(d22:0)	(18:1)	NA	NA	787.669	C45 H92 O6 N2 P1	C	1.19577e+08	3.9883e+08	3.02977e+08	3.50833e+08	7.83367e+08	1.65652e+08	3.73637e+08		-8.86394	-8.28301	-8.59028	-6.96277	-6.62188	-6.73857	-10.3764
7.95_785.65328275	7.95	SM(d40:2)	SM(d40:2)	M+H	SM	(d22:1/18:1)	(d22:1)	(18:1)	NA	NA	785.653	C45 H90 O6 N2 P1	C	2.01558e+07	1.20509e+08	1.82605e+08	7.6647e+07	2.31071e+08	8.80472e+07	5.32978e+08		-11.4326	-10.0096	-9.32076	-9.15726	-8.38323	-7.65038	-9.86393
8.55_801.684789875	8.55	SM(d41:1)	SM(d41:1)	M+H	SM	(d41:1)	(d41:1)	NA	NA	NA	801.684	C46 H94 O6 N2 P1	C	2.39436e+07	6.18553e+07	6.79846e+07	5.31874e+07	1.21142e+08	2.65279e+07	6.62071e+07		-11.1842	-10.9718	-10.7462	-9.6844	-9.31488	-9.38115	-12.8729
8.55_845.67634425	8.55	SM(d41:1)(rep)	SM(d41:1)	M+HCOO	SM	(d41:1)	(d41:1)	NA	NA	NA	845.675	C47 H94 O8 N2 P1	C	6.94628e+06	2.02258e+07	2.31205e+07	1.30314e+07	3.45259e+07	7.27168e+06	1.45279e+07		-12.9695	-12.5845	-12.3022	-11.7135	-11.1258	-11.2483	-15.0611
8.14_799.668703125	8.14	SM(d41:2)	SM(d41:2)	M+H	SM	(d41:2)	(d41:2)	NA	NA	NA	799.669	C46 H92 O6 N2 P1	C	5.26797e+07	1.48431e+08	1.89782e+08	9.59424e+07	2.63458e+08	4.10462e+07	5.19742e+08		-10.0466	-9.709	-9.26515	-8.83332	-8.194	-8.75141	-9.90021
8.87_817.715815875	8.87	SM(d42:0)	SM(d42:0)	M+H	SM	(d42:0)	(d42:0)	NA	NA	NA	817.716	C47 H98 O6 N2 P1	C	6.14746e+06	1.19871e+07	9.78161e+06	1.41119e+07	2.63594e+07	6.30105e+06	6.16525e+06		-13.1457	-13.3392	-13.5433	-11.5986	-11.5152	-11.455	-16.2977
8.73_815.70061025	8.73	SM(d42:1)	SM(d42:1)	M+H	SM	(d42:1)	(d42:1)	NA	NA	NA	815.7	C47 H96 O6 N2 P1	C	2.72412e+08	5.99672e+08	4.88509e+08	5.96815e+08	1.14394e+09	2.32866e+08	4.94068e+08		-7.67609	-7.69461	-7.9011	-6.19627	-6.07563	-6.24723	-9.9733
8.71_859.6940255	8.71	SM(d42:1)(rep)	SM(d42:1)	M+HCOO	SM	(d42:1)	(d42:1)	NA	NA	NA	859.691	C48 H96 O8 N2 P1	C	4.48188e+06	1.3786e+08	1.45481e+08	1.39708e+08	2.54803e+08	6.42952e+07	1.04775e+08		-13.6016	-9.81559	-9.64866	-8.29114	-8.24219	-8.10395	-12.2107
8.33_813.684971125	8.33	SM(d42:2)	SM(d42:2)	M+H	SM	(d42:2)	(d42:2)	NA	NA	NA	813.684	C47 H94 O6 N2 P1	C	5.88689e+08	1.51624e+09	1.9384e+09	1.26799e+09	3.06306e+09	6.77616e+08	5.52677e+09		-6.56437	-6.35636	-5.91269	-5.10908	-4.65467	-4.70626	-6.48964
8.33_857.67894325	8.33	SM(d42:2)(rep)	SM(d42:2)	M+HCOO	SM	(d42:2)	(d42:2)	NA	NA	NA	857.675	C48 H94 O8 N2 P1	C	1.53017e+08	3.44887e+08	5.88647e+08	2.69842e+08	5.70548e+08	1.89967e+08	5.58101e+08		-8.50819	-8.49266	-7.63208	-7.34144	-7.07922	-6.54098	-9.79748
8.01_811.668864875	8.01	SM(d42:3)	SM(d42:3)	M+H	SM	(d22:1/20:2)	(d22:1)	(20:2)	NA	NA	811.669	C47 H92 O6 N2 P1	C	2.28777e+07	2.14519e+08	3.13876e+08	1.69735e+08	4.78765e+08	1.03124e+08	9.28751e+08		-11.2499	-9.17768	-8.53929	-8.01027	-7.33225	-7.42235	-9.06271
7.51_809.6534945	7.51	SM(d42:4)	SM(d42:4)	M+H	SM	(d42:4)	(d42:4)	NA	NA	NA	809.653	C47 H90 O6 N2 P1	C	5.28732e+06	1.65062e+07	1.94827e+07	9.85043e+06	3.88345e+07	6.8818e+06	1.04934e+08		-13.3632	-12.8777	-12.5492	-12.1172	-10.9562	-11.3278	-12.2085
8.36_809.65169175	8.36	SM(d42:4)(rep)	SM(d42:4)	M+H	SM	(d42:4)	(d42:4)	NA	NA	NA	809.653	C47 H90 O6 N2 P1	C	1.77057e+07	7.56191e+07	5.21982e+07	6.03768e+07	1.50743e+08	2.63609e+07	5.286e+07		-11.6196	-10.682	-11.1274	-9.50149	-8.99948	-9.39026	-13.1978
7.94_807.636374125	7.94	SM(d42:5)	SM(d42:5)	M+H	SM	(d42:5)	(d42:5)	NA	NA	NA	807.637	C47 H88 O6 N2 P1	C	7.84879e+06	2.02001e+07	2.662e+07	1.62059e+07	4.71148e+07	8.56205e+06	2.06967e+07		-12.7933	-12.5864	-12.0989	-11.399	-10.6773	-11.0126	-14.5505
8.86_829.71634575	8.86	SM(d43:1)	SM(d43:1)	M+H	SM	(d25:0/18:1)	(d25:0)	(18:1)	NA	NA	829.716	C48 H98 O6 N2 P1	C	3.84537e+06	9.56163e+06	7.0516e+06	7.67073e+06	2.12407e+07	3.39327e+06	3.19897e+07		-13.8226	-13.6654	-14.0154	-12.478	-11.8267	-12.3479	-13.9223
8.52_827.700720625	8.52	SM(d43:2)	SM(d43:2)	M+H	SM	(d43:2)	(d43:2)	NA	NA	NA	827.7	C48 H96 O6 N2 P1	C	1.05265e+07	5.30231e+07	3.80038e+07	3.16059e+07	5.30358e+07	1.08583e+07	8.69908e+07		-12.3698	-11.1941	-11.5853	-10.4353	-10.5065	-10.6699	-12.4791
8.52_871.694268	8.52	SM(d43:2)(rep)	SM(d43:2)	M+HCOO	SM	(d43:2)	(d43:2)	NA	NA	NA	871.691	C49 H96 O8 N2 P1	C	3.1965e+06	1.46494e+07	1.10399e+07	8.84449e+06	2.26292e+07	3.30092e+06	1.17233e+07		-14.0892	-13.0499	-13.3687	-12.2726	-11.7353	-12.3877	-15.3706
8.19_825.68445275	8.19	SM(d43:3)	SM(d43:3)	M+H	SM	(d43:3)	(d43:3)	NA	NA	NA	825.684	C48 H94 O6 N2 P1	C	3.88168e+06	1.19578e+07	1.10394e+07	1.21491e+07	2.33199e+07	4.85892e+06	9.15455e+07		-13.8091	-13.3428	-13.3688	-11.8146	-11.6919	-11.83	-12.4054
8.56_823.668157125	8.56	SM(d43:4)	SM(d43:4)	M+H	SM	(d43:4)	(d43:4)	NA	NA	NA	823.669	C48 H92 O6 N2 P1	C	2.98166e+06	8.88889e+06	8.34933e+06	4.90712e+06	1.19101e+07	2.79952e+06	2.69375e+07		-14.1896	-13.7706	-13.7717	-13.1225	-12.6613	-12.6254	-14.1703
8.14_821.651629625	8.14	SM(d43:5)	SM(d43:5)	M+H	SM	(d43:5)	(d43:5)	NA	NA	NA	821.653	C48 H90 O6 N2 P1	C	1.18963e+07	3.94094e+07	4.71952e+07	2.58004e+07	7.8965e+07	7.79718e+06	5.30008e+07		-12.1933	-11.6222	-11.2728	-10.7281	-9.93229	-11.1476	-13.1939
9.1_843.731360625	9.1	SM(d44:1)	SM(d44:1)	M+H	SM	(d44:1)	(d44:1)	NA	NA	NA	843.731	C49 H100 O6 N2 P1	C	3.29054e+06	1.07024e+07	4.53011e+06	1.06043e+07	1.8424e+07	3.55339e+06	5.09543e+06		-14.0474	-13.5028	-14.6538	-12.0108	-12.0319	-12.2814	-16.5727
9.09_887.723309875	9.09	SM(d44:1)(rep)	SM(d44:1)	M+HCOO	SM	(d44:1)	(d44:1)	NA	NA	NA	887.722	C50 H100 O8 N2 P1	C	834938	3.51083e+06	1.50295e+06	2.44852e+06	4.23811e+06	1.02451e+06	994421		-16.026	-15.1108	-16.2455	-14.1255	-14.152	-14.0757	-18.9299
8.71_841.71499	8.71	SM(d44:2)	SM(d44:2)	M+H	SM	(d44:2)	(d44:2)	NA	NA	NA	841.716	C49 H98 O6 N2 P1	C	1.53939e+07	5.92224e+07	4.4961e+07	5.04022e+07	1.08517e+08	2.3076e+07	1.12711e+08		-11.8214	-11.0346	-11.3427	-9.762	-9.47365	-9.58226	-12.1054
8.7_885.710693125	8.7	SM(d44:2)(rep)	SM(d44:2)	M+HCOO	SM	(d44:2)	(d44:2)	NA	NA	NA	885.707	C50 H98 O8 N2 P1	C	4.82279e+06	1.76009e+07	1.76623e+07	1.34207e+07	2.91682e+07	7.66449e+06	2.15179e+07		-13.4959	-12.7851	-12.6907	-11.671	-11.3691	-11.1724	-14.4944
8.38_839.699540875	8.38	SM(d44:3)	SM(d44:3)	M+H	SM	(d44:3)	(d44:3)	NA	NA	NA	839.7	C49 H96 O6 N2 P1	C	1.35162e+07	7.10639e+07	6.07052e+07	7.05327e+07	1.90936e+08	3.68631e+07	3.57579e+08		-12.0091	-10.7716	-10.9096	-9.27719	-8.65848	-8.90648	-10.4397
8.37_883.69498775	8.37	SM(d44:3)(rep)	SM(d44:3)	M+HCOO	SM	(d44:3)	(d44:3)	NA	NA	NA	883.691	C50 H96 O8 N2 P1	C	3.28353e+06	1.23687e+07	1.92751e+07	1.58695e+07	3.79603e+07	9.72019e+06	4.47665e+07		-14.0505	-13.294	-12.5647	-11.4292	-10.989	-10.8296	-13.4375
8.1_837.684128	8.1	SM(d44:4)	SM(d44:4)	M+H	SM	(d44:4)	(d44:4)	NA	NA	NA	837.684	C49 H94 O6 N2 P1	C	3.17633e+06	2.47117e+07	2.10154e+07	1.92388e+07	5.99184e+07	1.29957e+07	1.1234e+08		-14.0984	-12.2955	-12.44	-11.1515	-10.3305	-10.4106	-12.1101
8.09_881.676843125	8.09	SM(d44:4)(rep)	SM(d44:4)	M+HCOO	SM	(d44:4)	(d44:4)	NA	NA	NA	881.675	C50 H94 O8 N2 P1	C	709691	4.34093e+06	5.20624e+06	2.9526e+06	1.07649e+07	2.34695e+06	1.18301e+07		-16.2605	-14.8046	-14.4531	-13.8554	-12.8072	-12.8798	-15.3575
8.74_837.68141625	8.74	SM(d44:4)(rep)(rep)	SM(d44:4)	M+H	SM	(d44:4)	(d44:4)	NA	NA	NA	837.684	C49 H94 O6 N2 P1	C	2.78531e+07	8.47742e+07	6.28018e+07	7.44682e+07	1.7868e+08	2.64925e+07	6.18675e+07		-10.966	-10.5171	-10.8606	-9.19886	-8.75419	-9.38307	-12.9708
8.32_835.6670955	8.32	SM(d44:5)	SM(d44:5)	M+H	SM	(d44:5)	(d44:5)	NA	NA	NA	835.669	C49 H92 O6 N2 P1	C	1.06847e+08	3.2239e+08	4.15443e+08	2.46086e+08	5.7303e+08	1.25094e+08	7.09749e+08		-9.02633	-8.58998	-8.13484	-7.47439	-7.07296	-7.14371	-9.4507
8.28_879.660186375	8.28	SM(d44:5)(rep)	SM(d44:5)	M+HCOO	SM	(d44:5)	(d44:5)	NA	NA	NA	879.66	C50 H92 O8 N2 P1	C	181820	177066	827986	438138	5.7758e+06	508704	580498		-18.2251	-19.4203	-17.1057	-16.608	-13.7054	-15.0857	-19.7065
8.01_833.651871375	8.01	SM(d44:6)	SM(d44:6)	M+H	SM	(d44:6)	(d44:6)	NA	NA	NA	833.653	C49 H90 O6 N2 P1	C	1.51353e+07	3.65602e+07	5.57858e+07	3.67731e+07	1.00392e+08	1.56332e+07	9.26892e+07		-11.8459	-11.7304	-11.0315	-10.2168	-9.58593	-10.144	-12.3875
8.71_863.69972025	8.71	SM(d46:5)	SM(d46:5)	M+H	SM	(d46:5)	(d46:5)	NA	NA	NA	863.7	C51 H96 O6 N2 P1	C	2.03338e+06	8.82948e+06	5.74185e+06	5.99594e+06	2.15855e+07	2.39382e+06	1.37904e+07		-14.7419	-13.7803	-14.3118	-12.8334	-11.8034	-12.8513	-15.1363
8.38_861.68405875	8.38	SM(d46:6)	SM(d46:6)	M+H	SM	(d46:6)	(d46:6)	NA	NA	NA	861.684	C51 H94 O6 N2 P1	C	1.10443e+06	1.26005e+07	8.41728e+06	1.03378e+07	3.2528e+07	4.88802e+06	3.27418e+07		-15.6224	-13.2672	-13.76	-12.0476	-11.2118	-11.8213	-13.8888
10.48_834.754634	10.48	TG(15:0/15:0/19:2)	TG(49:2)	M+NH4	TG	(15:0/15:0/19:2)	(15:0)	(15:0)	(19:2)	NA	834.755	C52 H100 O6 N1	A	5.55704e+07	5.67218e+07	4.99671e+07	5.65178e+07	6.42725e+07	5.32311e+07	2.62166e+07		-9.96949	-11.0968	-11.1904	-9.59678	-10.2293	-8.37639	-14.2095
10.64_862.78587175	10.64	TG(15:0/18:1/18:1)	TG(51:2)	M+NH4	TG	(15:0/18:1/18:1)	(15:0)	(18:1)	(18:1)	NA	862.786	C54 H104 O6 N1	A	4.31134e+06	2.23388e+06	1.08638e+07	708927	1.10733e+06	507628	2.55287e+07		-13.6576	-15.7631	-13.3919	-15.9137	-16.0883	-15.0887	-14.2478
10.24_794.723289875	10.24	TG(16:0/14:0/16:1)	TG(46:1)	M+NH4	TG	(16:0/14:0/16:1)	(16:0)	(14:0)	(16:1)	NA	794.723	C49 H96 O6 N1	A	5.27516e+06	3.61364e+06	9.616e+06	1.48922e+06	2.05358e+06	1.34096e+06	2.92376e+07		-13.3665	-15.0692	-13.5679	-14.8429	-15.1973	-13.6873	-14.0521
10.08_868.738904	10.08	TG(16:0/14:0/22:6)	TG(52:6)	M+NH4	TG	(16:0/14:0/22:6)	(16:0)	(14:0)	(22:6)	NA	868.739	C55 H98 O6 N1	A	1.94372e+06	457682	7.60974e+06	5651.21	25577.2	9074.1	1.50339e+07		-14.8069	-18.0502	-13.9055	-22.8846	-21.5244	-20.8946	-15.0117
10.78_824.770869625	10.78	TG(16:0/16:0/16:0)	TG(48:0)	M+NH4	TG	(16:0/16:0/16:0)	(16:0)	(16:0)	(16:0)	NA	824.77	C51 H102 O6 N1	A	7.82275e+06	5.67315e+06	8.23909e+06	4.22643e+06	7.13184e+06	2.52731e+06	1.45072e+07		-12.7981	-14.4185	-13.7909	-13.338	-13.4012	-12.773	-15.0632
10.51_822.75511	10.51	TG(16:0/16:0/16:1)	TG(48:1)	M+NH4	TG	(16:0/16:0/16:1)	(16:0)	(16:0)	(16:1)	NA	822.755	C51 H100 O6 N1	A	1.17331e+07	8.81968e+06	2.72553e+07	2.88133e+06	4.04894e+06	3.06054e+06	1.02323e+08		-12.2132	-13.7819	-12.0649	-13.8907	-14.2179	-12.4968	-12.2449
10.78_850.785759625	10.78	TG(16:0/16:0/18:1)	TG(50:1)	M+NH4	TG	(16:0/16:0/18:1)	(16:0)	(16:0)	(18:1)	NA	850.786	C53 H104 O6 N1	A	2.35271e+07	1.39589e+07	4.17697e+07	3.86625e+06	6.17773e+06	4.52178e+06	1.7525e+08		-11.2095	-13.1195	-11.449	-13.4665	-13.6084	-11.9337	-11.4686
10.35_896.7704085	10.35	TG(16:0/16:0/22:6)	TG(54:6)	M+NH4	TG	(16:0/16:0/22:6)	(16:0)	(16:0)	(22:6)	NA	896.77	C57 H102 O6 N1	A	8.09681e+06	4.24503e+06	3.21528e+07	151342	325174	213850	6.1044e+07		-12.7484	-14.8369	-11.8265	-18.1415	-17.8561	-16.3359	-12.9901
10.52_848.770201875	10.52	TG(16:0/16:1/18:1)	TG(50:2)	M+NH4	TG	(16:0/16:1/18:1)	(16:0)	(16:1)	(18:1)	NA	848.77	C53 H102 O6 N1	A	2.19821e+07	1.5867e+07	8.19032e+07	3.86856e+06	6.56554e+06	5.0043e+06	2.46756e+08		-11.3075	-12.9347	-10.4775	-13.4656	-13.5205	-11.7874	-10.9749
10.07_894.75469	10.07	TG(16:0/16:1/22:6)	TG(54:7)	M+NH4	TG	(16:0/16:1/22:6)	(16:0)	(16:1)	(22:6)	NA	894.755	C57 H100 O6 N1	A	3.36426e+06	1.39764e+06	1.94844e+07	77329.7	242085	162390	3.65706e+07		-14.0154	-16.4397	-12.5491	-19.1102	-18.2818	-16.733	-13.7292
10.91_864.801509	10.91	TG(16:0/17:0/18:1)	TG(51:1)	M+NH4	TG	(16:0/17:0/18:1)	(16:0)	(17:0)	(18:1)	NA	864.801	C54 H106 O6 N1	A	2.16864e+06	1.43256e+06	3.27147e+06	502130	685198	496667	9.75746e+06		-14.6489	-16.404	-15.1234	-16.4113	-16.7808	-15.1202	-15.6354
10.78_876.801999875	10.78	TG(16:0/18:1/18:1)	TG(52:2)	M+NH4	TG	(16:0/18:1/18:1)	(16:0)	(18:1)	(18:1)	NA	876.801	C55 H106 O6 N1	A	3.50654e+07	2.06228e+07	1.29837e+08	6.51165e+06	8.92231e+06	7.56655e+06	4.00051e+08		-10.6338	-12.5565	-9.81279	-12.7144	-13.078	-11.1909	-10.2778
10.53_874.78628775	10.53	TG(16:0/18:1/18:2)	TG(52:3)	M+NH4	TG	(16:0/18:1/18:2)	(16:0)	(18:1)	(18:2)	NA	874.786	C55 H104 O6 N1	A	2.55804e+07	1.82568e+07	1.40078e+08	6.58989e+06	7.62873e+06	6.15895e+06	4.0357e+08		-11.0888	-12.7323	-9.70326	-12.6972	-13.304	-11.4879	-10.2652
10.33_922.7864225	10.33	TG(16:0/18:1/22:6)	TG(56:7)	M+NH4	TG	(16:0/18:1/22:6)	(16:0)	(18:1)	(22:6)	NA	922.786	C59 H104 O6 N1	A	7.48523e+06	3.65297e+06	5.71354e+07	437761	658563	874517	7.09642e+07		-12.8617	-15.0536	-10.997	-16.6092	-16.838	-14.304	-12.7728
10.25_820.739332375	10.25	TG(16:1/14:0/18:1)	TG(48:2)	M+NH4	TG	(16:1/14:0/18:1)	(16:1)	(14:0)	(18:1)	NA	820.739	C51 H98 O6 N1	A	7.81764e+06	6.22431e+06	2.9317e+07	2.15175e+06	2.81089e+06	2.19265e+06	7.90102e+07		-12.799	-14.2847	-11.9597	-14.3119	-14.7444	-12.9779	-12.6179
10.01_818.7232995	10.01	TG(16:1/16:1/16:1)	TG(48:3)	M+NH4	TG	(16:1/16:1/16:1)	(16:1)	(16:1)	(16:1)	NA	818.723	C51 H96 O6 N1	A	3.51892e+06	2.82325e+06	7.17115e+06	647045	759853	518844	2.33457e+07		-13.9506	-15.4253	-13.9911	-16.0455	-16.6316	-15.0572	-14.3768
10.26_846.754525125	10.26	TG(16:1/16:1/18:1)	TG(50:3)	M+NH4	TG	(16:1/16:1/18:1)	(16:1)	(16:1)	(18:1)	NA	846.755	C53 H100 O6 N1	A	8.42654e+06	8.99068e+06	2.54867e+07	1.6699e+06	2.81025e+06	2.07695e+06	1.23956e+08		-12.6908	-13.7542	-12.1617	-14.6777	-14.7447	-13.0561	-11.9682
10.11_844.738865875	10.11	TG(16:1/16:1/18:2)	TG(50:4)	M+NH4	TG	(16:1/16:1/18:2)	(16:1)	(16:1)	(18:2)	NA	844.739	C53 H98 O6 N1	A	3.58185e+06	2.60844e+06	1.95075e+07	172531	634591	235347	4.95755e+07		-13.925	-15.5395	-12.5474	-17.9525	-16.8915	-16.1977	-13.2903
10.41_860.770201875	10.41	TG(16:1/17:1/18:1)	TG(51:3)	M+NH4	TG	(16:1/17:1/18:1)	(16:1)	(17:1)	(18:1)	NA	860.77	C54 H102 O6 N1	A	2.33003e+06	1.26184e+06	7.92839e+06	294793	584178	360041	1.85984e+07		-14.5454	-16.5871	-13.8463	-17.1796	-17.0109	-15.5844	-14.7048
10.3_872.77047825	10.3	TG(16:1/18:1/18:2)	TG(52:4)	M+NH4	TG	(16:1/18:1/18:2)	(16:1)	(18:1)	(18:2)	NA	872.77	C55 H102 O6 N1	A	1.49541e+07	7.98693e+06	6.4817e+07	2.43415e+06	2.51973e+06	2.86167e+06	8.38178e+07		-11.8633	-13.925	-10.815	-14.134	-14.9022	-12.5937	-12.5327
10.42_898.7862025	10.42	TG(16:1/18:1/20:3)	TG(54:5)	M+NH4	TG	(16:1/18:1/20:3)	(16:1)	(18:1)	(20:3)	NA	898.786	C57 H104 O6 N1	A	6.99424e+06	3.7221e+06	5.55675e+07	837739	1.35176e+06	995619	1.35784e+08		-12.9596	-15.0265	-11.0372	-15.6728	-15.8006	-14.1169	-11.8367
10.07_920.770506	10.07	TG(16:1/18:1/22:6)	TG(56:8)	M+NH4	TG	(16:1/18:1/22:6)	(16:1)	(18:1)	(22:6)	NA	920.77	C59 H102 O6 N1	A	4.78151e+06	1.43143e+06	3.52911e+07	238379	226716	388419	6.55791e+07		-13.5083	-16.4052	-11.6921	-17.4861	-18.3765	-15.4749	-12.8867
10.17_870.75465575	10.17	TG(16:1/18:2/18:2)	TG(52:5)	M+NH4	TG	(16:1/18:2/18:2)	(16:1)	(18:2)	(18:2)	NA	870.755	C55 H100 O6 N1	A	4.66648e+06	2.66965e+06	2.09403e+07	606653	1.1037e+06	720464	3.93005e+07		-13.5434	-15.506	-12.4451	-16.1385	-16.0931	-14.5836	-13.6254
10.91_890.81731775	10.91	TG(17:0/18:1/18:1)	TG(53:2)	M+NH4	TG	(17:0/18:1/18:1)	(17:0)	(18:1)	(18:1)	NA	890.817	C56 H108 O6 N1	A	2.6924e+06	1.28369e+06	8.00977e+06	306358	623602	408830	1.78598e+07		-14.3368	-16.5623	-13.8316	-17.1241	-16.9167	-15.401	-14.7632
11.05_852.801468875	11.05	TG(18:0/16:0/16:0)	TG(50:0)	M+NH4	TG	(18:0/16:0/16:0)	(18:0)	(16:0)	(16:0)	NA	852.801	C53 H106 O6 N1	A	4.73856e+06	3.67217e+06	4.32198e+06	3.32312e+06	6.56495e+06	1.85775e+06	4.56511e+06		-13.5213	-15.046	-14.7216	-13.6849	-13.5206	-13.217	-16.7312
11.04_878.817445	11.04	TG(18:0/16:0/18:1)	TG(52:1)	M+NH4	TG	(18:0/16:0/18:1)	(18:0)	(16:0)	(18:1)	NA	878.817	C55 H108 O6 N1	A	1.12214e+07	6.27177e+06	1.70314e+07	1.88663e+06	2.3028e+06	2.96891e+06	5.39449e+07		-12.2776	-14.2738	-12.7432	-14.5016	-15.032	-12.5407	-13.1684
11.29_906.84848	11.29	TG(18:0/18:0/18:1)	TG(54:1)	M+NH4	TG	(18:0/18:0/18:1)	(18:0)	(18:0)	(18:1)	NA	906.848	C57 H112 O6 N1	A	1.60721e+06	650678	1.7769e+06	330677	345777	1.22432e+06	4.08503e+06		-15.0812	-17.5426	-16.004	-17.0139	-17.7675	-13.8186	-16.8915
11.04_904.833519625	11.04	TG(18:0/18:1/18:1)	TG(54:2)	M+NH4	TG	(18:0/18:1/18:1)	(18:0)	(18:1)	(18:1)	NA	904.833	C57 H110 O6 N1	A	9.31025e+06	5.38533e+06	3.26379e+07	1.70405e+06	2.05598e+06	2.3341e+06	8.57405e+07		-12.5469	-14.4936	-11.8049	-14.6484	-15.1956	-12.8877	-12.5
11.08_956.864310625	11.08	TG(18:0/18:1/22:3)	TG(58:4)	M+NH4	TG	(18:0/18:1/22:3)	(18:0)	(18:1)	(22:3)	NA	956.864	C61 H114 O6 N1	A	2.38078e+06	1.03645e+06	1.58181e+07	58965.7	235911	814667	3.44164e+07		-14.5143	-16.871	-12.8498	-19.5014	-18.3191	-14.4063	-13.8168
10.66_888.801641125	10.66	TG(18:1/17:1/18:1)	TG(53:3)	M+NH4	TG	(18:1/17:1/18:1)	(18:1)	(17:1)	(18:1)	NA	888.801	C56 H106 O6 N1	A	3.02868e+06	1.40421e+06	1.43325e+07	212677	273202	316884	3.32149e+07		-14.167	-16.4329	-12.9921	-17.6507	-18.1074	-15.7686	-13.8681
10.78_902.817833125	10.78	TG(18:1/18:1/18:1)	TG(54:3)	M+NH4	TG	(18:1/18:1/18:1)	(18:1)	(18:1)	(18:1)	NA	902.817	C57 H108 O6 N1	A	2.35794e+07	1.57458e+07	1.53461e+08	4.00974e+06	6.36638e+06	6.46599e+06	4.53537e+08		-11.2063	-12.9458	-9.57161	-13.4139	-13.565	-11.4177	-10.0968
10.56_900.80197975	10.56	TG(18:1/18:1/18:2)	TG(54:4)	M+NH4	TG	(18:1/18:1/18:2)	(18:1)	(18:1)	(18:2)	NA	900.801	C57 H106 O6 N1	A	1.57408e+07	8.31488e+06	1.25833e+08	3.24585e+06	3.53765e+06	3.99804e+06	1.94575e+08		-11.7893	-13.8669	-9.85797	-13.7188	-14.4126	-12.1113	-11.3177
10.74_914.81726825	10.74	TG(18:1/18:1/19:2)	TG(55:4)	M+NH4	TG	(18:1/18:1/19:2)	(18:1)	(18:1)	(19:2)	NA	914.817	C58 H108 O6 N1	A	1.74745e+06	993240	1.00634e+07	253970	450774	533840	2.41354e+07		-14.9605	-16.9324	-13.5023	-17.3947	-17.3849	-15.0161	-14.3288
10.62_928.833304125	10.62	TG(18:1/18:1/20:2)	TG(56:4)	M+NH4	TG	(18:1/18:1/20:2)	(18:1)	(18:1)	(20:2)	NA	928.833	C59 H110 O6 N1	A	1.04672e+07	4.54969e+06	3.28609e+07	1.2862e+06	1.49594e+06	2.01499e+06	6.74896e+07		-12.3779	-14.7369	-11.795	-15.0543	-15.6544	-13.0998	-12.8453
10.68_926.817924625	10.68	TG(18:1/18:1/20:3)	TG(56:5)	M+NH4	TG	(18:1/18:1/20:3)	(18:1)	(18:1)	(20:3)	NA	926.817	C59 H108 O6 N1	A	1.25865e+07	4.75086e+06	7.40482e+07	1.27174e+06	1.61117e+06	2.29459e+06	1.73262e+08		-12.1119	-14.6745	-10.623	-15.0706	-15.5473	-12.9124	-11.485
10.47_924.8020475	10.47	TG(18:1/18:1/20:4)	TG(56:6)	M+NH4	TG	(18:1/18:1/20:4)	(18:1)	(18:1)	(20:4)	NA	924.801	C59 H106 O6 N1	A	9.53743e+06	3.30679e+06	4.84802e+07	698471	1.17715e+06	1.45733e+06	1.33732e+08		-12.5121	-15.1972	-11.234	-15.9351	-16.0001	-13.5673	-11.8587
10.77_940.83278375	10.77	TG(18:1/18:1/21:3)	TG(57:5)	M+NH4	TG	(18:1/18:1/21:3)	(18:1)	(18:1)	(21:3)	NA	940.833	C60 H110 O6 N1	A	1.07131e+06	508423	9.16264e+06	336471	248658	324380	1.7512e+07		-15.6664	-17.8985	-13.6376	-16.9889	-18.2432	-15.7348	-14.7916
11.28_958.879837125	11.28	TG(18:1/18:1/22:1)	TG(58:3)	M+NH4	TG	(18:1/18:1/22:1)	(18:1)	(18:1)	(22:1)	NA	958.88	C61 H116 O6 N1	A	699839	359464	3.03145e+06	47390	81626.3	156684	8.2683e+06		-16.2806	-18.3987	-15.2333	-19.8167	-19.8502	-16.7847	-15.8743
10.87_954.84850725	10.87	TG(18:1/18:1/22:3)	TG(58:5)	M+NH4	TG	(18:1/18:1/22:3)	(18:1)	(18:1)	(22:3)	NA	954.848	C61 H112 O6 N1	A	4.5218e+06	2.12843e+06	3.66223e+07	300094	458994	1.28499e+06	7.9048e+07		-13.5888	-15.8329	-11.6387	-17.1539	-17.3589	-13.7488	-12.6172
10.68_952.83287	10.68	TG(18:1/18:1/22:4)	TG(58:6)	M+NH4	TG	(18:1/18:1/22:4)	(18:1)	(18:1)	(22:4)	NA	952.833	C61 H110 O6 N1	A	6.28369e+06	2.06963e+06	4.42261e+07	336608	463337	1.06616e+06	9.48594e+07		-13.1141	-15.8733	-11.3665	-16.9883	-17.3453	-14.0182	-12.3541
10.51_950.817199625	10.51	TG(18:1/18:1/22:5)	TG(58:7)	M+NH4	TG	(18:1/18:1/22:5)	(18:1)	(18:1)	(22:5)	NA	950.817	C61 H108 O6 N1	A	5.77502e+06	2.1111e+06	3.78511e+07	1.40174e+06	694065	1.17051e+06	8.56414e+07		-13.2359	-15.8446	-11.5911	-14.9302	-16.7623	-13.8834	-12.5016
10.33_948.801534375	10.33	TG(18:1/18:1/22:6)	TG(58:8)	M+NH4	TG	(18:1/18:1/22:6)	(18:1)	(18:1)	(22:6)	NA	948.801	C61 H106 O6 N1	A	3.89023e+06	523932	6.17498e+07	293141	127276	275241	9.13208e+07		-13.8059	-17.8552	-10.885	-17.1877	-19.2094	-15.9718	-12.409
10.5_976.83298125	10.5	TG(18:1/18:1/24:6)	TG(60:8)	M+NH4	TG	(18:1/18:1/24:6)	(18:1)	(18:1)	(24:6)	NA	976.833	C63 H110 O6 N1	A	3.34229e+06	771270	2.70088e+07	42983.3	58275.3	568352	3.98888e+07		-14.0249	-17.2973	-12.078	-19.9575	-20.3364	-14.9257	-13.6039
10.09_946.785940875	10.09	TG(18:1/18:2/22:6)	TG(58:9)	M+NH4	TG	(18:1/18:2/22:6)	(18:1)	(18:2)	(22:6)	NA	946.786	C61 H104 O6 N1	A	3.10302e+06	721455	1.64163e+07	253450	246953	282510	2.7726e+07		-14.1321	-17.3937	-12.7963	-17.3976	-18.2531	-15.9342	-14.1287
10.44_974.81743625	10.44	TG(18:1/20:2/22:6)	TG(60:9)	M+NH4	TG	(18:1/20:2/22:6)	(18:1)	(20:2)	(22:6)	NA	974.817	C63 H108 O6 N1	A	6.14663e+06	2.0786e+06	2.3497e+07	3.00845e+06	2.108e+06	3.24863e+06	3.13081e+07		-13.1459	-15.867	-12.2789	-13.8284	-15.1596	-12.4108	-13.9534
10.75_978.848617375	10.75	TG(18:1/20:3/22:3)	TG(60:7)	M+NH4	TG	(18:1/20:3/22:3)	(18:1)	(20:3)	(22:3)	NA	978.848	C63 H112 O6 N1	A	4.2947e+06	1.64807e+06	2.74753e+07	44455	113850	987824	4.91275e+07		-13.6632	-16.2019	-12.0533	-19.9089	-19.3702	-14.1283	-13.3034
10.21_972.8017065	10.21	TG(18:1/20:3/22:6)	TG(60:10)	M+NH4	TG	(18:1/20:3/22:6)	(18:1)	(20:3)	(22:6)	NA	972.801	C63 H106 O6 N1	A	3.15966e+06	1.03311e+06	1.46919e+07	788461	444140	702249	2.31648e+07		-14.106	-16.8756	-12.9564	-15.7603	-17.4063	-14.6205	-14.388
10.42_1000.832985125	10.42	TG(18:1/22:3/22:6)	TG(62:10)	M+NH4	TG	(18:1/22:3/22:6)	(18:1)	(22:3)	(22:6)	NA	1000.83	C65 H110 O6 N1	A	3.25128e+06	298329	9.30767e+06	16783.8	173937	171180	1.20634e+07		-14.0647	-18.6677	-13.6149	-21.3142	-18.7588	-16.657	-15.3293
10.91_916.832928375	10.91	TG(19:1/18:1/18:1)	TG(55:3)	M+NH4	TG	(19:1/18:1/18:1)	(19:1)	(18:1)	(18:1)	NA	916.833	C58 H110 O6 N1	A	1.40626e+06	930877	6.60232e+06	28919.8	148124	245783	1.64145e+07		-15.2739	-17.026	-14.1104	-20.5292	-18.9905	-16.1351	-14.885
11.28_932.864301625	11.28	TG(20:0/18:1/18:1)	TG(56:2)	M+NH4	TG	(20:0/18:1/18:1)	(20:0)	(18:1)	(18:1)	NA	932.864	C59 H114 O6 N1	A	1.03282e+06	579496	2.58522e+06	195794	259451	187196	5.86858e+06		-15.7191	-17.7098	-15.4631	-17.77	-18.1819	-16.528	-16.3689
11.04_930.848856	11.04	TG(20:1/18:1/18:1)	TG(56:3)	M+NH4	TG	(20:1/18:1/18:1)	(20:1)	(18:1)	(18:1)	NA	930.848	C59 H112 O6 N1	A	3.55947e+06	1.82817e+06	2.34022e+07	317013	693112	929700	5.42098e+07		-13.9341	-16.0522	-12.2848	-17.0748	-16.7643	-14.2157	-13.1614
11.1_982.88005925	11.1	TG(24:3/18:1/18:1)	TG(60:5)	M+NH4	TG	(24:3/18:1/18:1)	(24:3)	(18:1)	(18:1)	NA	982.88	C63 H116 O6 N1	A	1.02379e+06	524877	8.59753e+06	32707.9	35634.1	310980	1.86752e+07		-15.7318	-17.8526	-13.7294	-20.3516	-21.046	-15.7957	-14.6988
10.92_980.864390375	10.92	TG(24:4/18:1/18:1)	TG(60:6)	M+NH4	TG	(24:4/18:1/18:1)	(24:4)	(18:1)	(18:1)	NA	980.864	C63 H114 O6 N1	A	1.58055e+06	889352	1.52589e+07	48305.9	122167	495400	3.03178e+07		-15.1053	-17.0918	-12.9018	-19.7891	-19.2685	-15.1239	-13.9998
10.76_1004.864227375	10.76	TG(24:4/18:1/20:3)	TG(62:8)	M+NH4	TG	(24:4/18:1/20:3)	(24:4)	(18:1)	(20:3)	NA	1004.86	C65 H114 O6 N1	A	996601	350673	1.15112e+07	7110.21	7747.92	154850	1.74407e+07		-15.7706	-18.4344	-13.3084	-22.5533	-23.2474	-16.8016	-14.7975
11.13_1008.89561275	11.13	TG(26:4/18:1/18:1)	TG(62:6)	M+NH4	TG	(26:4/18:1/18:1)	(26:4)	(18:1)	(18:1)	NA	1008.9	C65 H118 O6 N1	A	345040	228032	4.08559e+06	3983.32	8017.23	104283	8.88132e+06		-17.3009	-19.0553	-14.8028	-23.3892	-23.1981	-17.372	-15.7711
Total Intensity														5.57133e+10	1.24229e+11	1.16773e+11	4.37626e+10	7.71525e+10	1.76892e+10	4.96647e+11

## Sheet: EV, Lipid Raft Dataset
Metabolite ID	RT	LipidIon	LipidGroup	Adduct	Class	FattyAcid	FA1	FA2	FA3	FA4	CalcMz	IonFormula	Grade	Area[LR-PMSC-Donor 1]	Area[LR-PMSC-Donor 2]	Area[LR-PMSC-Donor 3]	Area[EV-PMSC-Donor 1]	Area[EV-PMSC-Donor 2]	Area[EV-PMSC-Donor 3]	LR Donor 1 normalized	LR Donor 2 normalized	LR Donor 3 normalized	EV Donor 1 normalized	EV Donor 2 normalized	EV Donor 3 normalized	Average LR	Average EV	LR:EV Ratio	P-value	log2(Fold-Change)	log10(p-value)
5.22_880.590969166667	5.22	PI(36:2)	PI(36:2)	M+NH4	PI	(18:1/18:1)	(18:1)	(18:1)	NA	NA	880.591	C45 H87 O13 N1 P1	C	367148	8.87592e+07	3.30625e+07	58000.1	88674	19394.8	-17.1287	-10.3988	-11.7036	-19.4254	-19.6194	-19.6942	-13.077	-19.5796	90.6728	0.0872229	6.5026	-1.05937
3.56_770.498371333333	3.56	PC(16:2/16:2)	PC(32:4)	M+HCOO	PC	(16:2/16:2)	(16:2)	(16:2)	NA	NA	770.498	C41 H73 O10 N1 P1	A	373629	1.08787e+06	2.00982e+06	6711.9	25725.7	863.526	-17.1035	-16.7491	-15.7437	-22.5366	-21.4047	-24.1835	-16.5321	-22.7083	72.3125	0.0067111	6.17617	-2.17321
0.87_621.304791833333	0.87	LPI(20:3)	LPI(20:3)	M-H	LPI	(20:3)	(20:3)	NA	NA	NA	621.305	C29 H50 O12 N0 P1	A	1.24453e+06	801203	1.34771e+07	8944.65	18502.2	76248.4	-15.3676	-17.1904	-12.9983	-22.1223	-21.8802	-17.7191	-15.1854	-20.5739	41.8883	0.0466983	5.38848	-1.3307
3.75_838.55914	3.75	PG(18:1/22:6)(rep)	PG(40:7)	M+NH4	PG	(18:1/22:6)	(18:1)	(22:6)	NA	NA	838.559	C46 H81 O10 N1 P1	B	43260.3	7.39851e+06	1.30442e+07	5719.71	5985.17	336085	-20.214	-13.9834	-13.0454	-22.7674	-23.5084	-15.5791	-15.7476	-20.6183	29.2574	0.22444	4.87073	-0.6489
0.92_509.288466333333	0.92	LPG(18:1)	LPG(18:1)	M-H	LPG	(18:1)	(18:1)	NA	NA	NA	509.288	C24 H46 O9 N0 P1	B	556142	946044	1.60836e+07	45873	200354	3131.2	-16.5296	-16.9506	-12.7432	-19.7638	-18.4434	-22.3251	-15.4078	-20.1774	27.2765	0.0547664	4.76959	-1.26149
4.85_778.535597833333	4.85	PC(34:3)	PC(34:3)	M+Na	PC	(16:2/18:1)	(16:2)	(18:1)	NA	NA	778.536	C42 H78 O8 N1 P1 Na1	C	3.18516e+07	7.12782e+07	8.76317e+07	1.30646e+06	2.17543e+06	246733	-10.6899	-10.7152	-10.2974	-14.9319	-15.0027	-16.025	-10.5675	-15.3199	26.9532	0.00222359	4.75239	-2.65295
4.72_928.591448	4.72	PI(18:0/22:6)(rep)	PI(40:6)	M+NH4	PI	(18:0/22:6)	(18:0)	(22:6)	NA	NA	928.591	C49 H87 O13 N1 P1	B	1.61338e+06	2.53715e+06	758265	22902.1	118933	4074.47	-14.9931	-15.5274	-17.15	-20.766	-19.1958	-21.9452	-15.8902	-20.6356	26.8248	0.0108612	4.74549	-1.96412
4.09_772.514036333333	4.09	PS(35:2)	PS(35:2)	M-H	PS	(35:2)	(35:2)	NA	NA	NA	772.513	C41 H75 O10 N1 P1	C	8.80597e+06	2.41329e+07	4.87018e+07	380929	751119	177486	-12.5447	-12.2777	-11.1449	-16.71	-16.5369	-16.5002	-11.9891	-16.5824	24.1392	0.0075424	4.5933	-2.12249
3.71_869.519160166667	3.71	PI(17:1/20:4)	PI(37:5)	M-H	PI	(17:1/20:4)	(17:1)	(20:4)	NA	NA	869.519	C46 H78 O13 N0 P1	A	509695	2.14823e+06	780553	23136.4	80023.7	3349.84	-16.6555	-15.7674	-17.1082	-20.7513	-19.7675	-22.2277	-16.5104	-20.9155	21.187	0.0113433	4.40511	-1.94526
5.05_766.535705333333	5.05	PC(33:2)	PC(33:2)	M+Na	PC	(17:1/16:1)	(17:1)	(16:1)	NA	NA	766.536	C41 H78 O8 N1 P1 Na1	C	6.99175e+06	3.73085e+07	2.85703e+07	1.20701e+06	476961	116345	-12.8775	-11.6492	-11.9143	-15.0461	-17.1921	-17.1095	-12.147	-16.4492	19.7291	0.0118856	4.30225	-1.92498
4.08_772.515042666667	4.08	PC(16:1/16:2)	PC(32:3)	M+HCOO	PC	(16:1/16:2)	(16:1)	(16:2)	NA	NA	772.513	C41 H75 O10 N1 P1	A	8.47943e+06	1.12922e+07	4.87018e+07	380929	751119	177486	-12.5992	-13.3733	-11.1449	-16.71	-16.5369	-16.5002	-12.3725	-16.5824	18.5058	0.0223483	4.20991	-1.65076
2.9_865.508936	2.9	MGDG(40:11)	MGDG(40:11)	M+HCOO	MGDG	(40:11)	(40:11)	NA	NA	NA	865.511	C50 H73 O12	D	3.16975e+06	4.55004e+06	2.10495e+07	81412.9	387397	121033	-14.0188	-14.6847	-12.3551	-18.9362	-17.4921	-17.0525	-13.6862	-17.8269	17.6398	0.0107957	4.14076	-1.96675
4.32_798.530754666667	4.32	PC(14:0/20:4)	PC(34:4)	M+HCOO	PC	(14:0/20:4)	(14:0)	(20:4)	NA	NA	798.529	C43 H77 O10 N1 P1	A	3.80847e+06	1.51778e+07	2.50051e+07	340367	622833	96406.4	-13.754	-12.9467	-12.1066	-16.8724	-16.8071	-17.3807	-12.9358	-17.0201	16.9631	0.00693963	4.08433	-2.15866
4.08_750.504301833333	4.08	PC(32:3)	PC(32:3)	M+Na	PC	(16:1/16:2)	(16:1)	(16:2)	NA	NA	750.504	C40 H74 O8 N1 P1 Na1	C	1.31145e+06	7.1372e+06	6.92079e+06	158454	261982	24149.2	-15.292	-14.0352	-13.9598	-17.9754	-18.0565	-19.3779	-14.429	-18.4699	16.4602	0.00301175	4.04091	-2.52118
4.11_728.522495166667	4.11	PC(32:3)(rep)	PC(32:3)	M+H	PC	(16:1/16:2)	(16:1)	(16:2)	NA	NA	728.522	C40 H75 O8 N1 P1	C	8.22806e+07	2.50627e+08	2.73139e+08	5.168e+06	9.69496e+06	4.07722e+06	-9.32069	-8.9012	-8.65727	-12.948	-12.8468	-11.9784	-8.95972	-12.5911	12.392	0.00128056	3.63134	-2.8926
9.87_863.691287166667	9.87	Co(Q10)	Co(Q10)	M+H	Co	(Q10)	(Q10)	NA	NA	NA	863.691	C59 H91 O4	A	4.74911e+06	8.84584e+06	6.34881e+06	227837	251582	168917	-13.4355	-13.7256	-14.0843	-17.4515	-18.1149	-16.5716	-13.7485	-17.3793	12.3881	0.00716077	3.63089	-2.14504
1.86_355.264280833333	1.86	FA(24:6)	FA(24:6)	M-H	FA	(24:6)	(24:6)	NA	NA	NA	355.264	O2 H35 C24	D	1.52211e+07	1.45075e+07	2.82847e+08	764665	3.09879e+06	969618	-11.7552	-13.0119	-8.60688	-15.7047	-14.4923	-14.0505	-11.1246	-14.7492	12.3337	0.0954637	3.62453	-1.02016
5.22_820.585150833333	5.22	PC(39:6)	PC(39:6)	M+H	PC	(39:6)	(39:6)	NA	NA	NA	820.585	C47 H83 O8 N1 P1	C	1.05116e+07	4.63719e+07	7.38144e+06	626076	1.4851e+06	157700	-12.2893	-11.3354	-13.8669	-15.9932	-15.5535	-16.6707	-12.4972	-16.0725	11.9198	0.0255909	3.57528	-1.59191
4.5_774.530716833333	4.5	PS(35:1)	PS(35:1)	M-H	PS	(35:1)	(35:1)	NA	NA	NA	774.529	C41 H77 O10 N1 P1	C	4.93783e+07	1.6143e+08	2.16747e+08	6.31664e+06	1.09386e+07	1.05525e+06	-10.0574	-9.53583	-8.9909	-12.6584	-12.6727	-13.9284	-9.52803	-13.0865	11.7817	0.00330083	3.55847	-2.48138
3.58_881.520464666667	3.58	PI(16:0/22:6)	PI(38:6)	M-H	PI	(16:0/22:6)	(16:0)	(22:6)	NA	NA	881.519	C47 H78 O13 N0 P1	A	1.80742e+06	6.65497e+06	7.13023e+06	194322	393346	52861.2	-14.8292	-14.1362	-13.9168	-17.6811	-17.4702	-18.2476	-14.2941	-17.7996	11.3573	0.000712143	3.50555	-3.14743
3.36_843.525884	3.36	MGDG(38:8)	MGDG(38:8)	M+HCOO	MGDG	(38:8)	(38:8)	NA	NA	NA	843.526	C48 H75 O12	D	1.67256e+06	2.07591e+06	1.28624e+07	152299	354314	39448.1	-14.9411	-15.8168	-13.0657	-18.0326	-17.6209	-18.6699	-14.6079	-18.1078	11.3132	0.0367646	3.49993	-1.43457
4.47_774.532247833333	4.47	PC(16:1/16:1)	PC(32:2)	M+HCOO	PC	(16:1/16:1)	(16:1)	(16:1)	NA	NA	774.529	C41 H77 O10 N1 P1	A	4.93783e+07	1.6143e+08	1.52357e+08	6.31301e+06	1.04134e+07	1.05525e+06	-10.0574	-9.53583	-9.49945	-12.6593	-12.7436	-13.9284	-9.69755	-13.1104	10.6508	0.00633574	3.41289	-2.1982
2.35_357.279945166667	2.35	FA(24:5)	FA(24:5)	M-H	FA	(24:5)	(24:5)	NA	NA	NA	357.28	O2 H37 C24	D	4.07873e+06	2.95663e+06	3.45586e+07	171744	755044	235639	-13.6551	-15.3066	-11.6398	-17.8593	-16.5294	-16.0913	-13.5338	-16.8267	9.80038	0.0706513	3.29284	-1.15088
3.93_907.536809666667	3.93	PI(18:1/22:6)	PI(40:7)	M-H	PI	(18:1/22:6)	(18:1)	(22:6)	NA	NA	907.534	C49 H80 O13 N0 P1	A	3.73651e+06	1.22983e+07	1.90988e+07	318154	946814	238383	-13.7815	-13.2502	-12.4954	-16.9698	-16.2029	-16.0746	-13.1757	-16.4158	9.44851	0.00297044	3.24009	-2.52718
1.69_329.248693833333	1.69	FA(22:5)	FA(22:5)	M-H	FA	(22:5)	(22:5)	NA	NA	NA	329.249	O2 H33 C22	D	1.18739e+08	1.29809e+08	2.71647e+08	5.26844e+06	2.30746e+07	3.00296e+06	-8.79152	-9.85035	-8.66517	-12.9202	-11.5958	-12.4196	-9.10235	-12.3119	9.25046	0.00399545	3.20952	-2.39843
1.14_599.320326	1.14	LPI(18:0)	LPI(18:0)	M-H	LPI	(18:0)	(18:0)	NA	NA	NA	599.32	C27 H52 O12 N0 P1	A	1.20912e+07	1.85861e+07	7.00716e+07	976652	1.95885e+06	977116	-12.0873	-12.6544	-10.62	-15.3517	-15.154	-14.0394	-11.7872	-14.8484	8.34619	0.0181656	3.06112	-1.74075
5.22_747.519673833333	5.22	PG(16:0/18:1)(rep)	PG(34:1)	M-H	PG	(16:0/18:1)	(16:0)	(18:1)	NA	NA	747.518	C40 H76 O10 N0 P1	B	2.26418e+07	8.35931e+07	1.28189e+08	3.43422e+06	1.64242e+07	531436	-11.1823	-10.4853	-9.74863	-13.5376	-12.0863	-14.918	-10.4721	-13.514	8.23581	0.0459152	3.04191	-1.33804
4.22_852.5596595	4.22	PI(16:1/18:1)(rep)	PI(34:2)	M+NH4	PI	(16:1/18:1)	(16:1)	(18:1)	NA	NA	852.56	C43 H83 O13 N1 P1	C	4.35827e+06	1.11601e+07	5.39914e+06	430249	830147	95411.4	-13.5594	-13.3903	-14.318	-16.5343	-16.3926	-17.3957	-13.7559	-16.7742	8.10204	0.00212392	3.01828	-2.67286
3.76_746.498986333333	3.76	PC(16:2/14:0)	PC(30:2)	M+HCOO	PC	(16:2/14:0)	(16:2)	(14:0)	NA	NA	746.498	C39 H73 O10 N1 P1	A	1.09046e+06	5.49079e+06	4.74162e+06	704146	284681	19642	-15.5582	-14.4136	-14.5054	-15.8236	-17.9366	-19.6759	-14.8257	-17.8121	7.92451	0.103804	2.98632	-0.983786
4.39_871.5361545	4.39	PI(17:0/20:4)	PI(37:4)	M-H	PI	(17:0/20:4)	(17:0)	(20:4)	NA	NA	871.534	C46 H80 O13 N0 P1	A	2.44033e+06	5.99264e+06	6.65857e+06	252898	545890	103293	-14.3961	-14.2874	-14.0155	-17.301	-16.9973	-17.2812	-14.233	-17.1932	7.78202	4.4974e-05	2.96015	-4.34704
5.73_796.5851005	5.73	PC(37:4)	PC(37:4)	M+H	PC	(16:1/21:3)	(16:1)	(21:3)	NA	NA	796.585	C45 H83 O8 N1 P1	C	2.61724e+07	5.51532e+07	3.07577e+07	2.32249e+06	5.79168e+06	595737	-10.9732	-11.0852	-11.8079	-14.1019	-13.59	-14.7533	-11.2888	-14.1484	7.25831	0.00316793	2.85963	-2.49922
4.22_909.551596333333	4.22	PI(20:3/20:3)	PI(40:6)	M-H	PI	(20:3/20:3)	(20:3)	(20:3)	NA	NA	909.55	C49 H82 O13 N0 P1	A	5.60263e+06	1.18605e+07	8.91026e+06	749351	1.21697e+06	117736	-13.1971	-13.3025	-13.5953	-15.7339	-15.8407	-17.0924	-13.365	-16.2223	7.24692	0.0169633	2.85737	-1.77049
5.38_773.534395833333	5.38	PG(18:1/18:1)(rep)	PG(36:2)	M-H	PG	(18:1/18:1)	(18:1)	(18:1)	NA	NA	773.534	C42 H78 O10 N0 P1	B	2.62799e+06	3.2239e+06	1.66094e+07	683666	772476	48717.2	-14.2892	-15.1818	-12.6968	-15.8662	-16.4965	-18.3654	-14.0559	-16.9094	7.22713	0.0524235	2.85342	-1.28047
4.31_902.575533333333	4.31	PI(18:1/20:4)(rep)	PI(38:5)	M+NH4	PI	(18:1/20:4)	(18:1)	(20:4)	NA	NA	902.575	C47 H85 O13 N1 P1	B	1.90852e+07	5.47031e+07	3.24891e+07	2.39277e+06	3.91679e+06	670258	-11.4288	-11.097	-11.7289	-14.0589	-14.1544	-14.5832	-11.4182	-14.2655	7.19629	0.000332664	2.84725	-3.47799
1.63_303.233030166667	1.63	FA(20:4)	FA(20:4)	M-H	FA	(20:4)	(20:4)	NA	NA	NA	303.233	O2 H31 C20	D	4.88703e+07	8.19088e+07	3.33347e+08	5.56887e+06	1.682e+07	2.68649e+06	-10.0723	-10.5146	-8.36988	-12.8402	-12.0519	-12.5803	-9.65227	-12.4908	7.1529	0.0372012	2.83853	-1.42944
5.18_774.5299905	5.18	PS(35:1)(rep)	PS(35:1)	M-H	PS	(35:1)	(35:1)	NA	NA	NA	774.529	C41 H77 O10 N1 P1	C	2.59744e+07	4.95171e+07	7.97163e+07	3.14624e+06	1.15973e+07	532583	-10.9842	-11.2407	-10.434	-13.664	-12.5883	-14.9149	-10.8863	-13.7224	7.14091	0.039703	2.83611	-1.40118
4.21_821.5347655	4.21	PG(18:1/22:5)	PG(40:6)	M-H	PG	(18:1/22:5)	(18:1)	(22:5)	NA	NA	821.534	C46 H78 O10 N0 P1	B	3.35302e+06	7.68733e+06	1.94611e+07	538456	746492	242847	-13.9377	-13.9281	-12.4682	-16.2107	-16.5458	-16.0479	-13.4447	-16.2681	7.07849	0.0212771	2.82344	-1.67209
6.19_860.616310166667	6.19	PC(42:7)	PC(42:7)	M+H	PC	(24:5/18:2)	(24:5)	(18:2)	NA	NA	860.616	C50 H87 O8 N1 P1	C	1.1289e+07	6.03712e+07	4.67582e+07	952445	4.6174e+06	1.50835e+06	-12.1863	-10.9548	-11.2036	-15.3879	-13.9169	-13.413	-11.4482	-14.2393	6.92126	0.0226537	2.79103	-1.64486
4.16_883.537936833333	4.16	PI(18:1/20:4)	PI(38:5)	M-H	PI	(18:1/20:4)	(18:1)	(20:4)	NA	NA	883.534	C47 H80 O13 N0 P1	A	5.80129e+07	1.66483e+08	1.87802e+08	7.90603e+06	1.50697e+07	3.35732e+06	-9.82487	-9.49136	-9.1977	-12.3346	-12.2104	-12.2587	-9.50464	-12.2679	6.78939	0.00321315	2.76328	-2.49307
4.33_754.537654	4.33	PC(34:4)	PC(34:4)	M+H	PC	(14:0/20:4)	(14:0)	(20:4)	NA	NA	754.538	C42 H77 O8 N1 P1	C	5.00055e+07	7.73637e+07	1.19589e+08	6.69882e+06	1.0593e+07	1.44714e+06	-10.0392	-10.597	-9.84882	-12.5737	-12.719	-13.4728	-10.1617	-12.9218	6.7747	0.00181741	2.76016	-2.74055
4.53_742.538255	4.53	PC(33:3)	PC(33:3)	M+H	PC	(33:3)	(33:3)	NA	NA	NA	742.538	C41 H77 O8 N1 P1	C	9.02955e+06	1.28801e+07	2.0314e+07	1.00376e+06	1.89518e+06	278667	-12.5085	-13.1835	-12.4064	-15.3122	-15.2017	-15.8494	-12.6995	-15.4544	6.75029	0.00111883	2.75495	-2.95124
5.4_904.591387833333	5.4	PI(18:0/20:4)(rep)	PI(38:4)	M+NH4	PI	(18:0/20:4)	(18:0)	(20:4)	NA	NA	904.591	C47 H87 O13 N1 P1	B	8.65781e+07	2.39291e+08	2.04207e+08	1.22436e+07	2.00992e+07	4.09365e+06	-9.24724	-8.96797	-9.07688	-11.7036	-11.795	-11.9726	-9.09736	-11.8237	6.61789	1.78233e-05	2.72637	-4.74901
4.52_780.553396	4.52	PC(36:5)	PC(36:5)	M+H	PC	(16:1/20:4)	(16:1)	(20:4)	NA	NA	780.554	C44 H79 O8 N1 P1	C	9.2368e+07	1.48274e+08	7.33098e+07	7.21185e+06	1.32717e+07	2.63257e+06	-9.15385	-9.65847	-10.5548	-12.4672	-12.3937	-12.6095	-9.78905	-12.4902	6.50303	0.0202017	2.70111	-1.69461
4.43_760.493415666667	4.43	PE(16:1/22:6)	PE(38:7)	M-H	PE	(16:1/22:6)	(16:1)	(22:6)	NA	NA	760.492	C43 H71 O8 N1 P1	A	1.22096e+06	4.79697e+06	9.36456e+06	249879	477076	121803	-15.3952	-14.6085	-13.5236	-17.3183	-17.1917	-17.0434	-14.5091	-17.1845	6.38818	0.0363365	2.67541	-1.43966
4_778.537909833333	4	PC(36:6)	PC(36:6)	M+H	PC	(16:1/20:5)	(16:1)	(20:5)	NA	NA	778.538	C44 H77 O8 N1 P1	C	1.81857e+07	4.71372e+07	3.27784e+07	1.68391e+06	5.41847e+06	817604	-11.4984	-11.3118	-11.7161	-14.5658	-13.6861	-14.2965	-11.5088	-14.1828	6.38211	0.00350825	2.67403	-2.45491
4.75_800.546699666667	4.75	PC(16:2/18:1)	PC(34:3)	M+HCOO	PC	(16:2/18:1)	(16:2)	(18:1)	NA	NA	800.545	C43 H79 O10 N1 P1	A	1.31409e+07	3.97319e+07	7.47092e+07	2.98039e+06	4.75841e+06	760760	-11.9672	-11.5584	-10.5275	-13.7421	-13.8735	-14.4005	-11.351	-14.0054	6.29558	0.0129306	2.65434	-1.88838
3.72_752.522365666667	3.72	PC(34:5)	PC(34:5)	M+H	PC	(34:5)	(34:5)	NA	NA	NA	752.522	C42 H75 O8 N1 P1	C	4.85964e+06	1.52508e+07	6.38419e+06	476050	622713	453675	-13.4023	-12.9398	-14.0763	-16.3884	-16.8074	-15.1463	-13.4728	-16.114	6.23864	0.015809	2.64123	-1.8011
4.6_897.551110166667	4.6	PI(19:1/20:4)	PI(39:5)	M-H	PI	(19:1/20:4)	(19:1)	(20:4)	NA	NA	897.55	C48 H82 O13 N0 P1	A	1.45101e+06	3.8995e+06	3.84147e+06	218479	441715	64961	-15.1461	-14.9073	-14.8091	-17.512	-17.3028	-17.9503	-14.9542	-17.5884	6.20832	0.00113436	2.6342	-2.94525
5.98_806.567192666667	5.98	PC(36:3)	PC(36:3)	M+Na	PC	(18:1/18:2)	(18:1)	(18:2)	NA	NA	806.567	C44 H82 O8 N1 P1 Na1	C	2.92549e+07	1.99541e+08	1.31831e+08	1.25818e+07	1.77126e+07	1.0314e+06	-10.8126	-9.23006	-9.70821	-11.6643	-11.9773	-13.9614	-9.91694	-12.5343	6.13642	0.0464084	2.6174	-1.3334
3.69_726.506871166667	3.69	PC(32:4)	PC(32:4)	M+H	PC	(16:2/16:2)	(16:2)	(16:2)	NA	NA	726.507	C40 H73 O8 N1 P1	C	3.47751e+06	5.9156e+06	9.87348e+06	550491	1.31037e+06	87393.7	-13.8851	-14.3061	-13.4472	-16.1788	-15.734	-17.5223	-13.8795	-16.4784	6.05835	0.0249624	2.59893	-1.60271
6.33_794.569059	6.33	PC(37:5)(rep)	PC(37:5)	M+H	PC	(37:5)	(37:5)	NA	NA	NA	794.569	C45 H81 O8 N1 P1	C	3.03867e+07	1.16151e+08	6.36235e+07	4.49757e+06	1.37002e+07	1.13645e+06	-10.7578	-10.0107	-10.7593	-13.1484	-12.3479	-13.8215	-10.5093	-13.1059	6.04885	0.0111136	2.59666	-1.95415
3.99_822.5296585	3.99	PC(16:1/20:5)	PC(36:6)	M+HCOO	PC	(16:1/20:5)	(16:1)	(20:5)	NA	NA	822.529	C45 H77 O10 N1 P1	A	1.37841e+06	3.44933e+06	3.84005e+06	185876	311052	98531.2	-15.2202	-15.0843	-14.8096	-17.7452	-17.8088	-17.3493	-15.038	-17.6344	6.0477	0.000190007	2.59639	-3.72123
4.22_716.522472333333	4.22	PC(31:2)	PC(31:2)	M+H	PC	(31:2)	(31:2)	NA	NA	NA	716.522	C39 H75 O8 N1 P1	C	7.33589e+06	3.34521e+07	1.38192e+07	1.65154e+06	1.74391e+06	418829	-12.8082	-11.8066	-12.9622	-14.5938	-15.3217	-15.2616	-12.5256	-15.059	5.78922	0.00676348	2.53337	-2.16983
4.74_768.5535395	4.74	PC(35:4)	PC(35:4)	M+H	PC	(35:4)	(35:4)	NA	NA	NA	768.554	C43 H79 O8 N1 P1	C	8.31626e+06	1.33631e+07	6.57716e+06	639683	1.92335e+06	218337	-12.6272	-13.1304	-14.0333	-15.9622	-15.1804	-16.2014	-13.2636	-15.7813	5.72653	0.00975644	2.51766	-2.01071
4.92_756.553106166667	4.92	PC(34:3)(rep)	PC(34:3)	M+H	PC	(16:2/18:1)	(16:2)	(18:1)	NA	NA	756.554	C42 H79 O8 N1 P1	C	3.14404e+08	7.86488e+08	9.66144e+08	5.06046e+07	9.15453e+07	1.94569e+07	-7.3867	-7.25131	-6.83467	-9.65639	-9.60761	-9.72379	-7.15756	-9.6626	5.67664	0.00326225	2.50504	-2.48648
3.74_795.519800333333	3.74	PG(18:1/20:4)	PG(38:5)	M-H	PG	(18:1/20:4)	(18:1)	(20:4)	NA	NA	795.518	C44 H76 O10 N0 P1	B	2.21462e+06	8.5898e+06	5.40613e+06	400575	758448	133918	-14.5361	-13.768	-14.3162	-16.6374	-16.5229	-16.9066	-14.2067	-16.689	5.58758	0.00252916	2.48222	-2.59702
5.16_800.545636166667	5.16	PS(37:2)	PS(37:2)	M-H	PS	(37:2)	(37:2)	NA	NA	NA	800.545	C43 H79 O10 N1 P1	C	1.8711e+07	2.8958e+07	6.2681e+07	1.65393e+06	4.48395e+06	1.97793e+06	-11.4574	-12.0147	-10.7808	-14.5917	-13.9593	-13.022	-11.4176	-13.8576	5.42652	0.0152352	2.44003	-1.81715
7.43_888.647714333333	7.43	PC(44:7)	PC(44:7)	M+H	PC	(44:7)	(44:7)	NA	NA	NA	888.648	C52 H91 O8 N1 P1	C	1.37779e+06	1.30428e+07	9.47786e+06	265065	851092	328210	-15.2208	-13.1654	-13.5062	-17.2332	-16.3566	-15.6133	-13.9641	-16.401	5.41476	0.0411225	2.4369	-1.38592
4.52_824.545111333333	4.52	PS(39:4)	PS(39:4)	M-H	PS	(39:4)	(39:4)	NA	NA	NA	824.545	C45 H79 O10 N1 P1	C	3.34109e+06	1.3094e+07	3.26719e+07	1.7304e+06	1.15426e+06	312074	-13.9429	-13.1598	-11.7208	-14.5265	-15.9171	-15.686	-12.9411	-15.3765	5.40913	0.0430588	2.4354	-1.36594
4.8_909.552767666667	4.8	PI(18:0/22:6)	PI(40:6)	M-H	PI	(18:0/22:6)	(18:0)	(22:6)	NA	NA	909.55	C49 H82 O13 N0 P1	A	9.80129e+06	2.91643e+07	3.15861e+07	1.61074e+06	3.68909e+06	665917	-12.3902	-12.0045	-11.7695	-14.6299	-14.2408	-14.5926	-12.0547	-14.4877	5.40015	0.000711665	2.433	-3.14772
4.49_824.545689	4.49	PC(16:1/20:4)	PC(36:5)	M+HCOO	PC	(16:1/20:4)	(16:1)	(20:4)	NA	NA	824.545	C45 H79 O10 N1 P1	A	2.7075e+06	1.40434e+07	1.08672e+07	513285	1.23286e+06	296596	-14.2462	-13.0588	-13.3089	-16.2798	-15.822	-15.7594	-13.5379	-15.9537	5.3361	0.0109434	2.41579	-1.96085
4.47_762.5067465	4.47	PC(35:7)	PC(35:7)	M+H	PC	(35:7)	(35:7)	NA	NA	NA	762.507	C43 H73 O8 N1 P1	C	2.23483e+06	8.62273e+06	4.82905e+06	514555	807167	101885	-14.523	-13.7624	-14.479	-16.2762	-16.4331	-17.301	-14.2548	-16.6701	5.33416	0.0047269	2.41526	-2.32542
4.28_745.5029315	4.28	PG(16:1/18:1)(rep)	PG(34:2)	M-H	PG	(16:1/18:1)	(16:1)	(18:1)	NA	NA	745.503	C40 H74 O10 N0 P1	B	1.4344e+06	3.83633e+06	1.14043e+07	462165	574359	110978	-15.1627	-14.9309	-13.2393	-16.4311	-16.924	-17.1777	-14.4443	-16.8443	5.27792	0.0453237	2.39997	-1.34367
3.71_819.521036833333	3.71	PG(18:1/22:6)	PG(40:7)	M-H	PG	(18:1/22:6)	(18:1)	(22:6)	NA	NA	819.518	C46 H76 O10 N0 P1	B	1.08358e+07	2.21013e+07	7.67906e+07	1.97601e+06	4.58389e+06	1.03133e+06	-12.2454	-12.4045	-10.4879	-14.335	-13.9275	-13.9615	-11.7126	-14.0746	5.14088	0.0558185	2.36202	-1.25322
5.6_780.552088166667	5.6	PC(36:5)(rep)	PC(36:5)	M+H	PC	(36:5)	(36:5)	NA	NA	NA	780.554	C44 H79 O8 N1 P1	C	2.52102e+08	3.77984e+08	4.23398e+08	2.77793e+07	8.52786e+07	9.35904e+06	-7.7053	-8.30841	-8.02489	-10.5216	-9.70991	-10.7796	-8.01287	-10.3371	5.00787	0.00734168	2.3242	-2.1342
4.2_804.553845	4.2	PC(38:7)	PC(38:7)	M+H	PC	(16:1/22:6)	(16:1)	(22:6)	NA	NA	804.554	C46 H79 O8 N1 P1	C	2.83507e+07	5.87496e+07	7.65039e+07	3.4122e+06	9.48682e+06	2.1703e+06	-10.8579	-10.9941	-10.4933	-13.5469	-12.8781	-12.8881	-10.7817	-13.1044	5.00238	0.00169704	2.32261	-2.77031
6.34_794.567034166667	6.34	PC(35:2)	PC(35:2)	M+Na	PC	(17:1/18:1)	(17:1)	(18:1)	NA	NA	794.567	C43 H82 O8 N1 P1 Na1	C	3.03867e+07	1.15072e+08	6.25104e+07	4.88037e+06	2.30613e+07	1.14499e+06	-10.7578	-10.0242	-10.7847	-13.0306	-11.5966	-13.8107	-10.5222	-12.8126	4.89185	0.0569659	2.29038	-1.24438
5.26_770.569175333333	5.26	PC(35:3)	PC(35:3)	M+H	PC	(17:1/18:2)	(17:1)	(18:2)	NA	NA	770.569	C43 H81 O8 N1 P1	C	2.37039e+07	9.07745e+07	4.40382e+07	4.57492e+06	7.90283e+06	1.62093e+06	-11.1161	-10.3664	-11.2901	-13.1238	-13.1417	-13.3092	-10.9242	-13.1916	4.81443	0.0124737	2.26737	-1.904
7.61_796.585028333333	7.61	PC(37:4)(rep)	PC(37:4)	M+H	PC	(37:4)	(37:4)	NA	NA	NA	796.585	C45 H83 O8 N1 P1	C	1.94191e+07	3.58091e+07	2.83569e+07	2.14023e+06	7.33298e+06	789935	-11.4038	-11.7083	-11.9251	-14.2198	-13.2496	-14.3462	-11.6791	-13.9385	4.78814	0.0121142	2.25946	-1.91671
7.57_768.5535515	7.57	PE(18:0/20:4)(rep)	PE(38:4)	M+H	PE	(18:0/20:4)	(18:0)	(20:4)	NA	NA	768.554	C43 H79 O8 N1 P1	B	2.7585e+08	1.20203e+09	5.2977e+08	9.69632e+07	2.99543e+07	3.90843e+07	-7.57543	-6.63933	-7.70154	-8.71822	-11.2193	-8.71748	-7.30543	-9.55168	4.74446	0.0996231	2.24625	-1.00164
4.22_848.545395666667	4.22	PS(41:6)	PS(41:6)	M-H	PS	(41:6)	(41:6)	NA	NA	NA	848.545	C47 H79 O10 N1 P1	C	1.91824e+06	9.85881e+06	1.65137e+07	378644	1.60203e+06	343380	-14.7434	-13.5692	-12.7052	-16.7187	-15.4441	-15.5481	-13.6726	-15.9036	4.69479	0.0421728	2.23106	-1.37497
4.73_786.509118666667	4.73	PE(18:2/22:6)	PE(40:8)	M-H	PE	(18:2/22:6)	(18:2)	(22:6)	NA	NA	786.508	C45 H73 O8 N1 P1	A	1.09775e+06	2.55526e+06	4.79321e+06	137802	375722	175869	-15.5486	-15.5171	-14.4898	-18.1769	-17.5363	-16.5134	-15.1852	-17.4089	4.67091	0.0241456	2.2237	-1.61716
5.08_744.554024666667	5.08	PC(33:2)(rep)	PC(33:2)	M+H	PC	(17:1/16:1)	(17:1)	(16:1)	NA	NA	744.554	C41 H79 O8 N1 P1	C	1.06081e+08	2.29992e+08	7.50339e+07	1.93416e+07	3.10103e+07	2.18844e+06	-8.95415	-9.02515	-10.5213	-11.044	-11.1693	-12.8761	-9.5002	-11.6965	4.58292	0.0494018	2.19627	-1.30626
5.81_913.582717833333	5.81	PI(18:0/22:4)	PI(40:4)	M-H	PI	(18:0/22:4)	(18:0)	(22:4)	NA	NA	913.581	C49 H86 O13 N0 P1	A	5.20803e+06	1.32395e+07	4.30314e+07	1.35077e+06	2.84839e+06	596308	-13.3024	-13.1438	-11.3234	-14.8838	-14.6139	-14.7519	-12.5899	-14.7498	4.46899	0.074493	2.15995	-1.12788
3.75_845.535205166667	3.75	PG(20:2/22:6)	PG(42:8)	M-H	PG	(20:2/22:6)	(20:2)	(22:6)	NA	NA	845.534	C48 H78 O10 N0 P1	B	910417	1.34211e+06	8.88666e+06	277924	349832	88094.5	-15.8186	-16.4461	-13.5991	-17.1648	-17.6393	-17.5108	-15.2879	-17.4383	4.43944	0.126928	2.15038	-0.896442
6.46_901.584027166667	6.46	PI(18:0/21:3)	PI(39:3)	M-H	PI	(18:0/21:3)	(18:0)	(21:3)	NA	NA	901.581	C48 H86 O13 N0 P1	A	9.8388e+06	2.18957e+07	3.59236e+07	2.14215e+06	3.80364e+06	778586	-12.3847	-12.418	-11.5839	-14.2185	-14.1966	-14.3671	-12.1289	-14.2607	4.38287	0.013378	2.13188	-1.87361
4.19_834.528161666667	4.19	PS(40:7)	PS(40:7)	M+H	PS	(18:1/22:6)	(18:1)	(22:6)	NA	NA	834.528	C46 H77 O10 N1 P1	C	3.47283e+06	8.74903e+06	3.34151e+06	8464.67	9.1037e+06	1.26202e+06	-13.8871	-13.7415	-15.0103	-22.2019	-12.9376	-13.6703	-14.2129	-16.2699	4.16116	0.561612	2.05699	-0.250564
4.06_833.520652666667	4.06	PI(16:1/18:1)	PI(34:2)	M-H	PI	(16:1/18:1)	(16:1)	(18:1)	NA	NA	833.519	C43 H78 O13 N0 P1	A	1.86371e+07	5.77516e+07	3.09059e+07	3.76684e+06	7.2321e+06	1.18232e+06	-11.4631	-11.0188	-11.801	-13.4042	-13.2696	-13.7644	-11.4276	-13.4794	4.14623	0.00289722	2.0518	-2.53802
4.45_730.538149666667	4.45	PC(32:2)	PC(32:2)	M+H	PC	(16:1/16:1)	(16:1)	(16:1)	NA	NA	730.538	C40 H77 O8 N1 P1	C	4.46929e+08	3.68176e+08	2.35659e+08	5.47187e+07	9.10054e+07	8.34453e+06	-6.87927	-8.34634	-8.87021	-9.54362	-9.61614	-10.9452	-8.03194	-10.035	4.00844	0.0598107	2.00304	-1.22322
3.74_845.541453666667	3.74	MGDG(38:7)	MGDG(38:7)	M+HCOO	MGDG	(38:7)	(38:7)	NA	NA	NA	845.542	C48 H77 O12	D	1.12112e+06	1.94062e+06	8.88666e+06	249169	640465	130593	-15.5182	-15.9141	-13.5991	-17.3224	-16.7668	-16.9428	-15.0105	-17.0107	4.0006	0.100818	2.00021	-0.996462
4.81_762.531619333333	4.81	PC(15:0/16:1)	PC(31:1)	M+HCOO	PC	(15:0/16:1)	(15:0)	(16:1)	NA	NA	762.529	C40 H77 O10 N1 P1	A	1.42886e+07	1.15411e+07	1.39789e+07	1.6484e+06	2.74812e+06	564658	-11.8464	-13.3419	-12.9456	-14.5965	-14.6656	-14.8306	-12.7113	-14.6975	3.9621	0.0442514	1.98627	-1.35407
5.66_758.569114666667	5.66	PC(34:2)(rep)	PC(34:2)	M+H	PC	(16:1/18:1)	(16:1)	(18:1)	NA	NA	758.569	C42 H81 O8 N1 P1	C	2.23819e+09	5.2845e+09	4.09994e+09	3.50237e+08	8.97599e+08	1.74677e+08	-4.55505	-4.50304	-4.74937	-6.8654	-6.3141	-6.55745	-4.60249	-6.57898	3.93535	0.00193909	1.97649	-2.7124
3.82_702.506482	3.82	PC(30:2)(rep)	PC(30:2)	M+H	PC	(16:2/14:0)	(16:2)	(14:0)	NA	NA	702.507	C38 H73 O8 N1 P1	C	2.50194e+07	6.60217e+07	6.5106e+07	9.9757e+06	1.34149e+07	960580	-11.0382	-10.8257	-10.726	-11.9992	-12.3783	-14.064	-10.8633	-12.8138	3.86507	0.0886116	1.95049	-1.05251
5.06_774.532191166667	5.06	PC(16:0/16:2)	PC(32:2)	M+HCOO	PC	(16:0/16:2)	(16:0)	(16:2)	NA	NA	774.529	C41 H77 O10 N1 P1	A	3.02902e+07	5.91821e+07	6.20481e+07	7.5261e+06	9.5585e+06	1.91033e+06	-10.7624	-10.9835	-10.7954	-12.4057	-12.8672	-13.0722	-10.8471	-12.7817	3.82268	0.00550253	1.93459	-2.25944
4.76_738.5068475	4.76	PE(16:1/20:4)(rep)	PE(36:5)	M+H	PE	(16:1/20:4)	(16:1)	(20:4)	NA	NA	738.507	C41 H73 O8 N1 P1	B	1.74116e+06	1.21098e+07	9.47245e+06	807015	1.68456e+06	181620	-14.8831	-13.2725	-13.507	-15.6269	-15.3717	-16.467	-13.8875	-15.8219	3.82196	0.0398502	1.93431	-1.39957
6.34_772.584973166667	6.34	PC(35:2)(rep)	PC(35:2)	M+H	PC	(17:1/18:1)	(17:1)	(18:1)	NA	NA	772.585	C43 H83 O8 N1 P1	C	2.4487e+08	7.28204e+08	4.32819e+08	5.4535e+07	1.01193e+08	1.80594e+07	-7.7473	-7.3624	-7.99314	-9.54847	-9.46306	-9.83132	-7.70094	-9.61428	3.76679	0.00203916	1.91334	-2.69055
4.81_718.538047666667	4.81	PC(31:1)(rep)	PC(31:1)	M+H	PC	(15:0/16:1)	(15:0)	(16:1)	NA	NA	718.538	C39 H77 O8 N1 P1	C	1.49989e+08	1.16448e+08	8.29811e+07	1.83842e+07	2.37925e+07	4.66616e+06	-8.45446	-10.0071	-10.3761	-11.1172	-11.5516	-11.7838	-9.61252	-11.4842	3.65953	0.074126	1.87166	-1.13003
5.19_899.5665835	5.19	PI(18:1/21:3)	PI(39:4)	M-H	PI	(18:1/21:3)	(18:1)	(21:3)	NA	NA	899.566	C48 H84 O13 N0 P1	A	4.87129e+06	2.06682e+07	2.19355e+07	1.35418e+06	6.30262e+06	368132	-13.3989	-12.5013	-12.2956	-14.8802	-13.4681	-15.4477	-12.7319	-14.5986	3.6471	0.0660214	1.86675	-1.18032
3.5_831.503814833333	3.5	PI(16:2/18:1)	PI(34:3)	M-H	PI	(16:2/18:1)	(16:2)	(18:1)	NA	NA	831.503	C43 H76 O13 N0 P1	A	317420	2.73342e+06	1.04232e+06	150898	265725	32842.9	-17.3387	-15.4199	-16.691	-18.0459	-18.036	-18.9343	-16.4832	-18.3387	3.61892	0.0610494	1.85556	-1.21432
3.86_724.488792166667	3.86	PC(30:2)	PC(30:2)	M+Na	PC	(16:2/14:0)	(16:2)	(14:0)	NA	NA	724.489	C38 H72 O8 N1 P1 Na1	C	1.92281e+06	4.42773e+06	5.64267e+06	611785	856621	135629	-14.74	-14.724	-14.2544	-16.0265	-16.3473	-16.8883	-14.5728	-16.4207	3.59974	0.00586473	1.84789	-2.23175
3.79_857.5345035	3.79	PG(22:6/21:3)	PG(43:9)	M-H	PG	(22:6/21:3)	(22:6)	(21:3)	NA	NA	857.534	C49 H78 O10 N0 P1	B	105134	1.14543e+07	1.91489e+06	846857	1.38733e+06	2954.88	-18.9329	-13.3528	-15.8135	-15.5574	-15.6517	-22.4087	-16.033	-17.8726	3.57898	0.548527	1.83955	-0.260802
4.55_847.536166833333	4.55	PI(17:1/18:1)	PI(35:2)	M-H	PI	(17:1/18:1)	(17:1)	(18:1)	NA	NA	847.534	C44 H80 O13 N0 P1	A	1.58571e+06	8.5099e+06	4.8057e+06	594149	1.17198e+06	141892	-15.018	-13.7815	-14.486	-16.0687	-15.8951	-16.8231	-14.4285	-16.2623	3.56474	0.0176662	1.8338	-1.75286
6.31_832.584793	6.31	PC(40:7)(rep)	PC(40:7)	M+H	PC	(40:7)	(40:7)	NA	NA	NA	832.585	C48 H83 O8 N1 P1	C	1.01271e+07	7.44699e+07	6.06063e+07	4.05314e+06	1.23632e+07	1.42971e+06	-12.343	-10.652	-10.8294	-13.2985	-12.496	-13.4903	-11.2748	-13.095	3.53119	0.056102	1.82015	-1.25102
6.85_882.606659666667	6.85	PI(36:1)	PI(36:1)	M+NH4	PI	(36:1)	(36:1)	NA	NA	NA	882.607	C45 H89 O13 N1 P1	C	1.09001e+07	5.18159e+07	1.30113e+07	3.30724e+06	6.39423e+06	549730	-12.2369	-11.1753	-13.0491	-13.592	-13.4473	-14.8692	-12.1537	-13.9695	3.52036	0.0638472	1.81572	-1.19486
6.33_816.577377333333	6.33	PC(17:1/18:1)	PC(35:2)	M+HCOO	PC	(17:1/18:1)	(17:1)	(18:1)	NA	NA	816.576	C44 H83 O10 N1 P1	A	2.10446e+07	5.69533e+07	4.94532e+07	4.85685e+06	8.75346e+06	2.23937e+06	-11.2878	-11.0389	-11.1228	-13.0376	-12.9942	-12.8429	-11.1498	-12.9582	3.50253	5.93697e-05	1.8084	-4.22644
5.96_784.585059666667	5.96	PC(36:3)(rep)	PC(36:3)	M+H	PC	(18:1/18:2)	(18:1)	(18:2)	NA	NA	784.585	C44 H83 O8 N1 P1	C	3.62764e+08	1.42309e+09	1.14309e+09	9.42161e+07	2.21995e+08	4.57757e+07	-7.18028	-6.39578	-6.59204	-8.75968	-8.32964	-8.48949	-6.7227	-8.52627	3.49083	0.00629301	1.80357	-2.20114
5.65_780.5510805	5.65	PC(34:2)	PC(34:2)	M+Na	PC	(16:1/18:1)	(16:1)	(18:1)	NA	NA	780.551	C42 H80 O8 N1 P1 Na1	C	2.52102e+08	3.77984e+08	4.23398e+08	7.8394e+07	9.84777e+07	9.46368e+06	-7.7053	-8.30841	-8.02489	-9.02491	-9.5023	-10.7636	-8.01287	-9.7636	3.3653	0.0653343	1.75073	-1.18486
4.21_848.546037	4.21	PC(16:1/22:6)	PC(38:7)	M+HCOO	PC	(16:1/22:6)	(16:1)	(22:6)	NA	NA	848.545	C47 H79 O10 N1 P1	A	1.91824e+06	9.85881e+06	5.90466e+06	378644	1.60203e+06	343380	-14.7434	-13.5692	-14.1889	-16.7187	-15.4441	-15.5481	-14.1672	-15.9036	3.33221	0.0323307	1.73648	-1.49039
4.81_740.5202305	4.81	PC(31:1)	PC(31:1)	M+Na	PC	(15:0/16:1)	(15:0)	(16:1)	NA	NA	740.52	C39 H76 O8 N1 P1 Na1	C	2.60772e+06	9.26886e+06	6.15204e+06	916951	1.34437e+06	231819	-14.3004	-13.6582	-14.1297	-15.4427	-15.6971	-16.1149	-14.0294	-15.7516	3.29924	0.00329403	1.72214	-2.48227
6.72_798.600754833333	6.72	PC(37:3)	PC(37:3)	M+H	PC	(18:1/19:2)	(18:1)	(19:2)	NA	NA	798.601	C45 H85 O8 N1 P1	C	2.02329e+07	1.17273e+08	8.51014e+07	7.58012e+06	1.69292e+07	3.19303e+06	-11.3445	-9.99686	-10.3397	-12.3954	-12.0426	-12.3311	-10.5603	-12.2563	3.23999	0.0444408	1.69599	-1.35222
5.43_873.552480833333	5.43	PI(18:0/19:3)	PI(37:3)	M-H	PI	(18:0/19:3)	(18:0)	(19:3)	NA	NA	873.55	C46 H82 O13 N0 P1	A	6.23825e+06	2.07891e+07	3.79877e+07	1.95389e+06	4.58327e+06	1.11661e+06	-13.042	-12.4928	-11.5033	-14.3512	-13.9276	-13.8469	-12.3461	-14.0419	3.2397	0.0512707	1.69586	-1.29013
5.87_770.569306833333	5.87	PC(35:3)(rep)	PC(35:3)	M+H	PC	(35:3)	(35:3)	NA	NA	NA	770.569	C43 H81 O8 N1 P1	C	1.26717e+07	6.51847e+07	3.80172e+07	4.99773e+06	8.97345e+06	1.44668e+06	-12.0196	-10.8441	-11.5022	-12.9963	-12.9584	-13.4732	-11.4553	-13.1426	3.22059	0.0225665	1.68733	-1.64654
5.96_828.578177666667	5.96	PC(18:1/18:2)	PC(36:3)	M+HCOO	PC	(18:1/18:2)	(18:1)	(18:2)	NA	NA	828.576	C45 H83 O10 N1 P1	A	3.42334e+07	1.12482e+08	1.34932e+08	1.0113e+07	1.75538e+07	6.10241e+06	-10.5858	-10.0571	-9.67468	-11.9794	-11.9903	-11.3966	-10.1059	-11.7888	3.21081	0.00855194	1.68294	-2.06794
5.64_714.543212333333	5.64	PC(32:2p)	PC(32:2p)	M+H	PC	(32:2p)	(32:2p)	NA	NA	NA	714.543	C40 H77 O7 N1 P1	C	4.70426e+06	6.21858e+06	3.00033e+07	1.47541e+06	2.42307e+06	522753	-13.4492	-14.234	-11.8437	-14.7565	-14.8472	-14.9418	-13.1756	-14.8485	3.18842	0.139712	1.67284	-0.854765
7.2_824.616527	7.2	PC(39:4)	PC(39:4)	M+H	PC	(18:1/21:3)	(18:1)	(21:3)	NA	NA	824.616	C47 H87 O8 N1 P1	C	1.9138e+07	4.86418e+07	6.48108e+07	5.69849e+06	1.17819e+07	1.97535e+06	-11.4248	-11.2665	-10.7326	-12.807	-12.5655	-13.0239	-11.1413	-12.7988	3.15473	0.00464077	1.65751	-2.33341
7.27_915.599742333333	7.27	PI(18:0/22:3)	PI(40:3)	M-H	PI	(18:0/22:3)	(18:0)	(22:3)	NA	NA	915.597	C49 H88 O13 N0 P1	A	8.22164e+06	1.55947e+07	3.0409e+07	2.19742e+06	3.97896e+06	1.02781e+06	-12.6437	-12.9076	-11.8243	-14.1818	-14.1316	-13.9664	-12.4586	-14.0933	3.10526	0.033358	1.63472	-1.4768
4.46_830.5696835	4.46	PC(40:8)	PC(40:8)	M+H	PC	(18:2/22:6)	(18:2)	(22:6)	NA	NA	830.569	C48 H81 O8 N1 P1	C	8.54863e+06	2.59661e+07	2.83333e+07	2.54051e+06	4.87116e+06	1.19818e+06	-12.5875	-12.172	-11.9263	-13.9725	-13.8398	-13.7452	-12.2286	-13.8525	3.08195	0.0081511	1.62384	-2.08878
5.21_825.565498833333	5.21	PG(18:1/22:3)	PG(40:4)	M-H	PG	(18:1/22:3)	(18:1)	(22:3)	NA	NA	825.565	C46 H82 O10 N0 P1	B	376907	3.61261e+06	1.5073e+07	740347	2.37333e+06	28866.1	-17.0909	-15.0176	-12.8369	-15.7513	-14.8771	-19.1205	-14.9818	-16.583	3.03395	0.420245	1.6012	-0.376497
6.33_863.5695605	6.33	PI(18:0/18:1)	PI(36:1)	M-H	PI	(18:0/18:1)	(18:0)	(18:1)	NA	NA	863.566	C45 H84 O13 N0 P1	A	3.75245e+07	1.48922e+08	6.22965e+07	1.21738e+07	2.40783e+07	2.94115e+06	-10.4534	-9.65218	-10.7897	-11.7119	-11.5344	-12.4496	-10.2984	-11.8986	3.03184	0.0230833	1.60019	-1.6367
4.26_748.5157875	4.26	PC(16:1/14:0)	PC(30:1)	M+HCOO	PC	(16:1/14:0)	(16:1)	(14:0)	NA	NA	748.513	C39 H75 O10 N1 P1	A	1.26687e+07	4.76915e+07	4.88226e+07	5.82151e+06	6.74196e+06	1.87129e+06	-12.02	-11.2949	-11.1413	-12.7762	-13.3709	-13.102	-11.4854	-13.083	3.02641	0.0116118	1.59761	-1.9351
5.21_885.5517255	5.21	PI(18:0/20:4)	PI(38:4)	M-H	PI	(18:0/20:4)	(18:0)	(20:4)	NA	NA	885.55	C47 H82 O13 N0 P1	A	2.51961e+08	7.19542e+08	8.65576e+08	6.98105e+07	2.06737e+08	2.78772e+07	-7.70611	-7.37966	-6.99324	-9.19221	-8.43237	-9.20498	-7.35967	-8.94319	2.99699	0.00947079	1.58352	-2.02361
7.14_786.600965333333	7.14	PC(36:2)	PC(36:2)	M+H	PC	(18:1/18:1)	(18:1)	(18:1)	NA	NA	786.601	C44 H85 O8 N1 P1	C	3.91457e+09	1.20823e+10	1.06497e+10	1.13725e+09	2.23168e+09	5.09359e+08	-3.74853	-3.30999	-3.37224	-5.16625	-5.00011	-5.01346	-3.47692	-5.05994	2.99596	0.00319974	1.58302	-2.49489
4.74_736.493066166667	4.74	PE(16:1/20:4)	PE(36:5)	M-H	PE	(16:1/20:4)	(16:1)	(20:4)	NA	NA	736.492	C41 H71 O8 N1 P1	A	1.26999e+06	6.52511e+06	4.14053e+06	493095	967932	196176	-15.3384	-14.1646	-14.7009	-16.3376	-16.171	-16.3558	-14.7346	-16.2882	2.93533	0.0410305	1.55352	-1.38689
5.68_790.538162666667	5.68	PC(37:7)	PC(37:7)	M+H	PC	(37:7)	(37:7)	NA	NA	NA	790.538	C45 H77 O8 N1 P1	C	8.16136e+07	2.01656e+08	1.98976e+08	2.1831e+07	4.8303e+07	8.50513e+06	-9.33243	-9.21484	-9.11431	-10.8693	-10.53	-10.9177	-9.22053	-10.7723	2.93179	0.00149168	1.55178	-2.82632
5.67_790.537908333333	5.67	PE(40:7)	PE(40:7)	M+H	PE	(18:1/22:6)	(18:1)	(22:6)	NA	NA	790.538	C45 H77 O8 N1 P1	C	8.16136e+07	2.01656e+08	1.98976e+08	2.1831e+07	4.8303e+07	8.50513e+06	-9.33243	-9.21484	-9.11431	-10.8693	-10.53	-10.9177	-9.22053	-10.7723	2.93179	0.00149168	1.55178	-2.82632
5.06_730.538249666667	5.06	PC(32:2)(rep)	PC(32:2)	M+H	PC	(16:0/16:2)	(16:0)	(16:2)	NA	NA	730.538	C40 H77 O8 N1 P1	C	2.62149e+08	5.79979e+08	6.3919e+08	9.50954e+07	1.34813e+08	2.1337e+07	-7.64893	-7.69074	-7.43066	-8.74628	-9.04921	-9.59071	-7.59011	-9.12873	2.90518	0.0171163	1.53863	-1.76659
7.45_856.610060833333	7.45	PC(18:0/20:3)	PC(38:3)	M+HCOO	PC	(18:0/20:3)	(18:0)	(20:3)	NA	NA	856.607	C47 H87 O10 N1 P1	A	1.33196e+07	3.38589e+07	6.36116e+07	4.98142e+06	4.32795e+06	4.10553e+06	-11.9477	-11.7891	-10.7595	-13.001	-14.0103	-11.9684	-11.4988	-12.9933	2.81762	0.111346	1.49448	-0.953325
5.14_887.567925333333	5.14	PI(18:0/20:3)	PI(38:3)	M-H	PI	(18:0/20:3)	(18:0)	(20:3)	NA	NA	887.566	C47 H84 O13 N0 P1	A	1.97833e+07	8.02985e+07	1.28922e+08	1.18183e+07	1.98005e+07	2.70831e+06	-11.377	-10.5433	-9.74041	-11.7546	-11.8166	-12.5686	-10.5536	-12.0466	2.81483	0.0668387	1.49305	-1.17497
6.09_818.6060975	6.09	PC(40:6p)	PC(40:6p)	M+H	PC	(18:0p/22:6)	(18:0p)	(22:6)	NA	NA	818.606	C48 H85 O7 N1 P1	C	2.30579e+07	8.67772e+07	8.23232e+07	7.56197e+06	1.63945e+07	4.129e+06	-11.156	-10.4314	-10.3875	-12.3988	-12.0889	-11.9602	-10.6583	-12.1493	2.81087	0.0129082	1.49101	-1.88914
5.6_802.5633555	5.6	PC(16:1/18:1)	PC(34:2)	M+HCOO	PC	(16:1/18:1)	(16:1)	(18:1)	NA	NA	802.56	C43 H81 O10 N1 P1	A	1.01774e+08	3.0479e+08	3.2281e+08	3.07413e+07	4.83464e+07	2.17996e+07	-9.01394	-8.61892	-8.41622	-10.3755	-10.5287	-9.55977	-8.68303	-10.1546	2.77333	0.0210089	1.47162	-1.6776
5.76_834.6014355	5.76	PC(40:6)	PC(40:6)	M+H	PC	(18:1/22:5)	(18:1)	(22:5)	NA	NA	834.601	C48 H85 O8 N1 P1	C	9.42624e+07	2.23958e+08	2.1058e+08	3.01361e+07	5.91623e+07	9.05858e+06	-9.12456	-9.06351	-9.03253	-10.4042	-10.2374	-10.8267	-9.07353	-10.4894	2.66826	0.0133914	1.4159	-1.87317
7.94_864.647684166667	7.94	PC(42:5)	PC(42:5)	M+H	PC	(42:5)	(42:5)	NA	NA	NA	864.648	C50 H91 O8 N1 P1	C	1.20942e+07	7.02722e+07	1.49188e+08	5.61567e+06	1.95857e+07	4.65314e+06	-12.0869	-10.7357	-9.52977	-12.8281	-11.8323	-11.7878	-10.7841	-12.1494	2.57624	0.197791	1.36527	-0.703794
5.45_754.5356395	5.45	PC(34:4)(rep)	PC(34:4)	M+H	PC	(34:4)	(34:4)	NA	NA	NA	754.538	C42 H77 O8 N1 P1	C	2.9111e+08	6.00694e+08	4.39255e+08	9.02233e+07	1.75515e+08	1.9755e+07	-7.49775	-7.64011	-7.97185	-8.82216	-8.66857	-9.70186	-7.70324	-9.06419	2.56856	0.0358395	1.36096	-1.44564
7.79_776.960135833333	7.79	GD3(d42:1)	GD3(d42:1)	M-2H	GD3	(d42:1)	(d42:1)	NA	NA	NA	776.96	C76 H135 O29 N3	C	6.71556e+06	3.59818e+06	53060.8	259529	1.22198e+06	17257.6	-12.9357	-15.0233	-20.987	-17.2636	-15.8348	-19.8626	-16.3153	-17.6537	2.52864	0.653461	1.33836	-0.184781
5.32_849.550525666667	5.32	PI(17:0/18:1)	PI(35:1)	M-H	PI	(17:0/18:1)	(17:0)	(18:1)	NA	NA	849.55	C44 H82 O13 N0 P1	A	617353	4.66142e+06	907841	244328	1.40003e+06	32694.3	-16.379	-14.6498	-16.8902	-17.3507	-15.6386	-18.9408	-15.973	-17.31	2.52625	0.323185	1.337	-0.490549
6.57_889.584371	6.57	PI(18:0/20:2)	PI(38:2)	M-H	PI	(18:0/20:2)	(18:0)	(20:2)	NA	NA	889.581	C47 H86 O13 N0 P1	A	1.7224e+07	4.03535e+07	3.77868e+07	6.77024e+06	6.91716e+06	2.43961e+06	-11.5768	-11.536	-11.511	-12.5584	-13.3338	-12.7193	-11.5412	-12.8705	2.51276	0.0294801	1.32927	-1.53047
5.27_832.5857465	5.27	PC(40:7)	PC(40:7)	M+H	PC	(18:1/22:6)	(18:1)	(22:6)	NA	NA	832.585	C48 H83 O8 N1 P1	C	1.29682e+08	4.99573e+08	3.88894e+08	5.46057e+07	9.97555e+07	2.01648e+07	-8.66433	-7.90604	-8.14753	-9.5466	-9.4837	-9.67223	-8.2393	-9.56751	2.51091	0.0219487	1.32821	-1.65859
7.1_794.605767	7.1	PC(38:4p)(rep)	PC(38:4p)	M+H	PC	(18:1p/20:3)	(18:1p)	(20:3)	NA	NA	794.606	C46 H85 O7 N1 P1	C	8.33298e+06	2.26504e+07	5.17918e+07	2.95599e+06	7.97611e+06	1.81091e+06	-12.6243	-12.3691	-11.0561	-13.7539	-13.1283	-13.1493	-12.0165	-13.3439	2.50938	0.0960528	1.32733	-1.01749
4.72_818.569493666667	4.72	PC(18:1/21:6)	PC(39:7)	M+H	PC	(18:1/21:6)	(18:1)	(21:6)	NA	NA	818.569	C47 H81 O8 N1 P1	C	2.61849e+06	9.10881e+06	5.93143e+06	919714	1.84721e+06	371193	-14.2944	-13.6833	-14.1824	-15.4383	-15.2387	-15.4358	-14.0534	-15.3709	2.4924	0.0122669	1.31754	-1.91126
7.84_838.631582166667	7.84	PC(40:4)(rep)	PC(40:4)	M+H	PC	(18:1/22:3)	(18:1)	(22:3)	NA	NA	838.632	C48 H89 O8 N1 P1	C	7.01115e+07	1.92259e+08	3.09473e+08	2.77354e+07	5.52716e+07	1.22393e+07	-9.55159	-9.28369	-8.47709	-10.5239	-10.3356	-10.3925	-9.10413	-10.4173	2.48495	0.0517359	1.31322	-1.28621
5.75_878.5935835	5.75	PC(18:1/22:5)	PC(40:6)	M+HCOO	PC	(18:1/22:5)	(18:1)	(22:5)	NA	NA	878.592	C49 H85 O10 N1 P1	A	6.46752e+06	1.12807e+07	2.19251e+07	2.33411e+06	3.52874e+06	883641	-12.99	-13.3748	-12.2963	-14.0947	-14.3049	-14.1845	-12.887	-14.1947	2.47543	0.0490628	1.30768	-1.30925
6.56_906.6071405	6.56	PI(18:0/20:3)(rep)(rep)	PI(38:3)	M+NH4	PI	(18:0/20:3)	(18:0)	(20:3)	NA	NA	906.607	C47 H89 O13 N1 P1	B	5.23962e+07	1.66062e+08	3.11383e+08	2.36332e+07	5.50004e+07	9.85605e+06	-9.97178	-9.49501	-8.46822	-10.7548	-10.3427	-10.705	-9.31167	-10.6008	2.44385	0.0907549	1.28916	-1.04213
5.44_776.545722666667	5.44	PS(35:0)	PS(35:0)	M-H	PS	(35:0)	(35:0)	NA	NA	NA	776.545	C41 H79 O10 N1 P1	C	4.72172e+08	3.79688e+08	4.48469e+08	8.92326e+07	1.21157e+08	3.62078e+07	-6.8	-8.30192	-7.9419	-8.83809	-9.2033	-8.82777	-7.68127	-8.95638	2.42017	0.097378	1.27511	-1.01154
7.72_742.539563333333	7.72	dMePE(16:1/18:1)	dMePE(34:2)	M-H	dMePE	(16:1/18:1)	(16:1)	(18:1)	NA	NA	742.539	C41 H77 O8 N1 P1	B	2.52152e+08	4.65635e+08	5.67227e+08	4.12852e+07	3.297e+08	2.41167e+07	-7.70502	-8.00754	-7.60298	-9.95003	-7.75902	-9.41404	-7.77185	-9.04103	2.41025	0.190771	1.26918	-0.719488
5.45_776.547981	5.45	PC(16:0/16:1)	PC(32:1)	M+HCOO	PC	(16:0/16:1)	(16:0)	(16:1)	NA	NA	776.545	C41 H79 O10 N1 P1	A	4.69498e+08	3.80412e+08	4.60186e+08	9.25502e+07	1.22575e+08	3.6379e+07	-6.80819	-8.29918	-7.90469	-8.78542	-9.1865	-8.82096	-7.67069	-8.93096	2.39541	0.0960293	1.26027	-1.0176
7.13_830.594272	7.13	PC(18:1/18:1)	PC(36:2)	M+HCOO	PC	(18:1/18:1)	(18:1)	(18:1)	NA	NA	830.592	C45 H85 O10 N1 P1	A	3.32694e+08	6.96657e+08	9.00609e+08	1.00252e+08	1.56165e+08	7.19184e+07	-7.30512	-7.42629	-6.936	-8.67009	-8.8371	-7.83771	-7.22247	-8.4483	2.3389	0.0401608	1.22583	-1.3962
7.12_830.5945095	7.12	PS(39:1)	PS(39:1)	M-H	PS	(39:1)	(39:1)	NA	NA	NA	830.592	C45 H85 O10 N1 P1	C	3.32694e+08	6.96657e+08	9.0005e+08	1.00252e+08	1.56165e+08	7.19184e+07	-7.30512	-7.42629	-6.9369	-8.67009	-8.8371	-7.83771	-7.22277	-8.4483	2.33842	0.040218	1.22553	-1.39558
6.07_766.5379685	6.07	PC(17:4/18:1)	PC(35:5)	M+H	PC	(17:4/18:1)	(17:4)	(18:1)	NA	NA	766.538	C43 H77 O8 N1 P1	B	9.75756e+07	3.35065e+08	1.59765e+08	3.81167e+07	8.22502e+07	9.17044e+06	-9.07472	-8.4823	-9.43095	-10.0652	-9.76208	-10.809	-8.99599	-10.2121	2.3232	0.0438963	1.21612	-1.35757
6.06_766.5381655	6.06	PE(18:0/20:5)(rep)	PE(38:5)	M+H	PE	(18:0/20:5)	(18:0)	(20:5)	NA	NA	766.538	C43 H77 O8 N1 P1	B	9.75756e+07	3.35065e+08	1.59748e+08	3.81188e+07	8.22502e+07	9.19735e+06	-9.07472	-8.4823	-9.43111	-10.0652	-9.76208	-10.8048	-8.99604	-10.2107	2.32081	0.0437	1.21463	-1.35952
5.28_876.577954833333	5.28	PC(18:1/22:6)	PC(40:7)	M+HCOO	PC	(18:1/22:6)	(18:1)	(22:6)	NA	NA	876.576	C49 H83 O10 N1 P1	A	7.41792e+06	1.91056e+07	2.05649e+07	2.6952e+06	3.71847e+06	1.61445e+06	-12.7922	-12.6147	-12.3886	-13.8872	-14.2293	-13.315	-12.5985	-13.8105	2.31658	0.0300474	1.212	-1.52219
7.14_808.582764	7.14	PC(38:5)(rep)	PC(38:5)	M+H	PC	(38:5)	(38:5)	NA	NA	NA	808.585	C46 H83 O8 N1 P1	C	4.88674e+08	9.26757e+08	1.09094e+09	1.45909e+08	3.47763e+08	5.55448e+07	-6.75044	-7.01455	-6.65941	-8.12866	-7.68206	-8.21042	-6.80813	-8.00705	2.29567	0.00586026	1.19892	-2.23208
5.54_712.493337	5.54	PE(16:2/18:1)	PE(34:3)	M-H	PE	(16:2/18:1)	(16:2)	(18:1)	NA	NA	712.492	C39 H71 O8 N1 P1	A	4.90458e+06	1.0622e+07	1.7031e+07	1.94424e+06	3.64405e+06	715171	-13.389	-13.4616	-12.6607	-14.3584	-14.2585	-14.4896	-13.1704	-14.3688	2.29484	0.0355404	1.19839	-1.44928
4.26_704.5221275	4.26	PC(30:1)	PC(30:1)	M+H	PC	(16:1/14:0)	(16:1)	(14:0)	NA	NA	704.522	C38 H75 O8 N1 P1	C	1.52824e+08	5.54722e+08	2.7351e+08	6.83393e+07	9.27008e+07	2.1053e+07	-8.42744	-7.75497	-8.65531	-9.22294	-9.58952	-9.61005	-8.27924	-9.47417	2.28933	0.0310827	1.19493	-1.50748
5.65_788.526616833333	5.65	PE(18:1/22:6)	PE(40:7)	M-H	PE	(18:1/22:6)	(18:1)	(22:6)	NA	NA	788.524	C45 H75 O8 N1 P1	A	5.25532e+07	8.46915e+07	1.52879e+08	1.44801e+07	2.84176e+07	9.68209e+06	-9.96746	-10.4664	-9.49452	-11.4616	-11.2953	-10.7307	-9.97614	-11.1625	2.27581	0.0318022	1.18638	-1.49754
5.16_878.575430333333	5.16	PI(16:0/20:3)	PI(36:3)	M+NH4	PI	(16:0/20:3)	(16:0)	(20:3)	NA	NA	878.575	C45 H85 O13 N1 P1	B	4.16528e+06	1.81176e+07	1.2411e+07	1.73313e+06	2.70201e+06	1.17228e+06	-13.6248	-12.6913	-13.1172	-14.5242	-14.69	-13.7767	-13.1444	-14.3303	2.27501	0.0383114	1.18588	-1.41667
6.04_887.569392	6.04	PI(18:0/20:3)(rep)	PI(38:3)	M-H	PI	(18:0/20:3)	(18:0)	(20:3)	NA	NA	887.566	C47 H84 O13 N0 P1	A	1.24322e+08	3.56181e+08	7.49121e+08	4.57905e+07	1.15808e+08	3.70755e+07	-8.72523	-8.39413	-7.20171	-9.80061	-9.26843	-8.7936	-8.10702	-9.28755	2.26659	0.109687	1.18052	-0.959843
4.63_856.585064166667	4.63	PC(42:9)	PC(42:9)	M+H	PC	(42:9)	(42:9)	NA	NA	NA	856.585	C50 H83 O8 N1 P1	C	3.30054e+06	1.4745e+07	4.577e+06	1.15707e+06	2.52356e+06	452553	-13.9605	-12.9884	-14.5564	-15.1071	-14.7886	-15.1498	-13.8351	-15.0152	2.2659	0.115385	1.18008	-0.937849
4.63_885.553736666667	4.63	PI(18:1/20:3)	PI(38:4)	M-H	PI	(18:1/20:3)	(18:1)	(20:3)	NA	NA	885.55	C47 H82 O13 N0 P1	A	1.09784e+07	3.70572e+07	2.35473e+07	2.1264e+06	5.25576e+06	5.20257e+06	-12.2266	-11.6589	-12.1933	-14.2292	-13.7301	-11.6268	-12.0263	-13.1954	2.24872	0.278001	1.1691	-0.555953
5.96_754.535447833333	5.96	PC(32:1)(rep)	PC(32:1)	M+Na	PC	(32:1)	(32:1)	NA	NA	NA	754.536	C40 H78 O8 N1 P1 Na1	C	1.82964e+07	4.32033e+07	4.02753e+07	8.39132e+06	1.82937e+07	1.29853e+06	-11.4897	-11.4375	-11.4189	-12.2487	-11.9308	-13.6291	-11.4487	-12.6029	2.22552	0.157031	1.15414	-0.804014
6.15_837.550496333333	6.15	PI(18:0/16:0)	PI(34:0)	M-H	PI	(18:0/16:0)	(18:0)	(16:0)	NA	NA	837.55	C43 H82 O13 N0 P1	A	1.36428e+06	1.08932e+07	431591	655335	1.58849e+06	38645.2	-15.235	-13.4252	-17.963	-15.9273	-15.4564	-18.6996	-15.5411	-16.6944	2.22423	0.528376	1.1533	-0.277057
5.25_782.56896	5.25	PC(36:4)	PC(36:4)	M+H	PC	(16:0/20:4)	(16:0)	(20:4)	NA	NA	782.569	C44 H81 O8 N1 P1	C	7.1089e+07	8.71433e+08	2.74835e+08	3.09163e+07	6.66479e+07	5.33822e+07	-9.53162	-7.10335	-8.64834	-10.3673	-10.0655	-8.26771	-8.42777	-9.56685	2.2024	0.304037	1.13908	-0.517074
7.83_860.6139095	7.83	PC(40:4)	PC(40:4)	M+Na	PC	(18:1/22:3)	(18:1)	(22:3)	NA	NA	860.614	C48 H88 O8 N1 P1 Na1	C	1.05862e+07	3.41935e+07	8.93781e+07	4.86335e+06	2.34981e+07	1.83925e+06	-12.2791	-11.7749	-10.2689	-13.0356	-11.5696	-13.1269	-11.441	-12.5774	2.19829	0.224355	1.13638	-0.649064
7.8_800.616474	7.8	PC(37:2)	PC(37:2)	M+H	PC	(19:1/18:1)	(19:1)	(18:1)	NA	NA	800.616	C45 H87 O8 N1 P1	C	9.50585e+07	2.80935e+08	2.23749e+08	4.14546e+07	7.05057e+07	1.3703e+07	-9.11243	-8.7365	-8.94503	-9.94412	-9.98436	-10.2296	-8.93132	-10.0527	2.17553	0.00156661	1.12137	-2.80504
8.01_836.6136615	8.01	PC(38:2)	PC(38:2)	M+Na	PC	(20:1/18:1)	(20:1)	(18:1)	NA	NA	836.614	C46 H88 O8 N1 P1 Na1	C	3.81163e+07	9.94796e+07	1.08758e+08	1.78736e+07	3.43422e+07	4.65783e+06	-10.4308	-10.2343	-9.98579	-11.1578	-11.0221	-11.7863	-10.217	-11.3221	2.15118	0.0243678	1.10513	-1.61318
8.23_936.670521166667	8.23	PC(26:4/18:1)	PC(44:5)	M+HCOO	PC	(26:4/18:1)	(26:4)	(18:1)	NA	NA	936.67	C53 H95 O10 N1 P1	A	493038	3.92964e+06	4.45238e+06	327501	677786	269853	-16.7034	-14.8962	-14.5962	-16.928	-16.6851	-15.8958	-15.3986	-16.503	2.15005	0.231134	1.10437	-0.636136
6.62_828.576925166667	6.62	PC(16:0/20:3)	PC(36:3)	M+HCOO	PC	(16:0/20:3)	(16:0)	(20:3)	NA	NA	828.576	C45 H83 O10 N1 P1	A	8.71455e+06	3.7e+07	6.11259e+07	4.96842e+06	7.67683e+06	3.71307e+06	-12.5597	-11.6611	-10.817	-13.0048	-13.1835	-12.1134	-11.6793	-12.7672	2.12567	0.15629	1.08792	-0.80607
6.52_794.605792666667	6.52	PC(38:4p)	PC(38:4p)	M+H	PC	(18:0p/20:4)	(18:0p)	(20:4)	NA	NA	794.606	C46 H85 O7 N1 P1	C	7.67294e+07	2.95029e+08	2.01547e+08	3.68329e+07	7.29892e+07	1.3035e+07	-9.42146	-8.66588	-9.09579	-10.1147	-9.93441	-10.3017	-9.06104	-10.1169	2.07898	0.0243202	1.05587	-1.61403
5.93_740.522995166667	5.93	PE(16:0/20:4)(rep)	PE(36:4)	M+H	PE	(16:0/20:4)	(16:0)	(20:4)	NA	NA	740.522	C41 H75 O8 N1 P1	B	2.36134e+07	1.12606e+08	4.04e+07	9.17099e+06	2.6604e+07	3.46198e+06	-11.1216	-10.0555	-11.4145	-12.1205	-11.3905	-12.2144	-10.8639	-11.9085	2.06279	0.111852	1.0446	-0.951355
4.74_773.536525166667	4.74	PG(18:1/18:1)	PG(36:2)	M-H	PG	(18:1/18:1)	(18:1)	(18:1)	NA	NA	773.534	C42 H78 O10 N0 P1	B	1.20346e+07	4.11438e+07	8.42854e+07	8.88301e+06	1.77256e+07	2.1366e+06	-12.0941	-11.508	-10.3536	-12.1665	-11.9763	-12.9107	-11.3185	-12.3512	2.04575	0.171997	1.03263	-0.76448
6.16_768.55126	6.16	PE(36:1)	PE(36:1)	M+Na	PE	(36:1)	(36:1)	NA	NA	NA	768.551	C41 H80 O8 N1 P1 Na1	C	4.64225e+07	1.45328e+08	7.97822e+07	2.26635e+07	4.9898e+07	3.83998e+06	-10.1464	-9.68742	-10.4328	-10.8153	-10.4831	-12.0649	-10.0889	-11.1211	2.04519	0.152876	1.03223	-0.81566
6.08_768.551247666667	6.08	PC(33:1)	PC(33:1)	M+Na	PC	(17:1/16:0)	(17:1)	(16:0)	NA	NA	768.551	C41 H80 O8 N1 P1 Na1	C	4.64225e+07	1.50345e+08	8.02934e+07	2.26593e+07	4.7708e+07	4.29494e+06	-10.1464	-9.63846	-10.4236	-10.8156	-10.5479	-11.9034	-10.0695	-11.0889	2.02715	0.117022	1.01945	-0.931732
6.24_742.574618	6.24	PC(34:2p)	PC(34:2p)	M+H	PC	(34:2p)	(34:2p)	NA	NA	NA	742.575	C42 H81 O7 N1 P1	C	1.50343e+06	5.26744e+06	1.54734e+07	1.09279e+06	2.29624e+06	406557	-15.0949	-14.4735	-12.799	-15.1896	-14.9247	-15.3045	-14.1225	-15.1396	2.02386	0.27473	1.01711	-0.561095
8.11_884.641925	8.11	PC(18:0/22:3)	PC(40:3)	M+HCOO	PC	(18:0/22:3)	(18:0)	(22:3)	NA	NA	884.639	C49 H91 O10 N1 P1	A	4.17425e+06	1.23022e+07	4.42056e+07	2.54652e+06	4.26007e+06	1.77888e+06	-13.6217	-13.2497	-11.2846	-13.9691	-14.0331	-13.175	-12.7187	-13.7257	2.00983	0.298543	1.00708	-0.524993
7.58_740.556518833333	7.58	PC(32:1e)(rep)(rep)	PC(32:1e)	M+Na	PC	(32:1e)	(32:1e)	NA	NA	NA	740.556	C40 H80 O7 N1 P1 Na1	C	6.85232e+06	1.73684e+07	2.98514e+07	3.40668e+06	8.32884e+06	1.08795e+06	-12.9066	-12.7522	-11.851	-13.5492	-13.0659	-13.8844	-12.5033	-13.4998	1.99525	0.0763431	0.996567	-1.11723
4.68_686.477044333333	4.68	PE(16:1/16:1)(rep)	PE(32:2)	M-H	PE	(16:1/16:1)	(16:1)	(16:1)	NA	NA	686.477	C37 H69 O8 N1 P1	B	589095	4.03928e+06	3.61567e+06	379160	882857	223753	-16.4466	-14.8565	-14.8965	-16.7167	-16.3038	-16.166	-15.3999	-16.3955	1.99396	0.190114	0.995634	-0.720985
4.7_688.491144666667	4.7	PE(16:1/16:1)	PE(32:2)	M+H	PE	(16:1/16:1)	(16:1)	(16:1)	NA	NA	688.491	C37 H71 O8 N1 P1	A	934757	7.1045e+06	3.54478e+06	637387	1.31768e+06	245919	-15.7805	-14.0419	-14.9251	-15.9673	-15.726	-16.0297	-14.9158	-15.9077	1.98879	0.183263	0.991892	-0.736925
7.93_826.632163333333	7.93	PC(39:3)	PC(39:3)	M+H	PC	(18:1/21:2)	(18:1)	(21:2)	NA	NA	826.632	C47 H89 O8 N1 P1	C	3.86831e+07	6.76313e+07	6.83397e+07	1.35167e+07	2.60663e+07	4.66342e+06	-10.4095	-10.791	-10.6561	-11.5609	-11.4199	-11.7846	-10.6189	-11.5885	1.9583	0.00328711	0.969605	-2.48319
8.15_866.663447	8.15	PC(42:4)	PC(42:4)	M+H	PC	(24:4/18:0)	(24:4)	(18:0)	NA	NA	866.663	C50 H93 O8 N1 P1	C	1.84524e+07	9.46115e+07	1.08972e+08	1.12895e+07	2.72093e+07	5.82382e+06	-11.4774	-10.3067	-9.98295	-11.8207	-11.358	-11.464	-10.589	-11.5476	1.94336	0.16049	0.958553	-0.794553
6.58_820.621598833333	6.58	PC(40:6e)	PC(40:6e)	M+H	PC	(16:0e/24:6)	(16:0e)	(24:6)	NA	NA	820.621	C48 H87 O7 N1 P1	C	2.02722e+07	4.8494e+07	1.92623e+07	6.0189e+06	1.32343e+07	2.2461e+06	-11.3417	-11.2709	-12.4831	-12.7281	-12.3978	-12.8386	-11.6986	-12.6548	1.94029	0.123962	0.956273	-0.906712
6.95_714.508926166667	6.95	PE(18:0/16:2)	PE(34:2)	M-H	PE	(18:0/16:2)	(18:0)	(16:2)	NA	NA	714.508	C39 H73 O8 N1 P1	A	2.07804e+06	4.6255e+06	8.6165e+06	1.10566e+06	1.60819e+06	443801	-14.6279	-14.661	-13.6437	-15.1727	-15.4386	-15.178	-14.3109	-15.2631	1.93486	0.0955573	0.952231	-1.01974
5.93_740.522519	5.93	PC(16:1/17:3)	PC(33:4)	M+H	PC	(16:1/17:3)	(16:1)	(17:3)	NA	NA	740.522	C41 H75 O8 N1 P1	C	2.35964e+07	1.13077e+08	4.04e+07	9.14406e+06	2.97409e+07	3.81757e+06	-11.1227	-10.0494	-11.4145	-12.1247	-11.2296	-12.0733	-10.8622	-11.8092	1.92793	0.143183	0.947052	-0.844109
5.9_738.509992666667	5.9	PE(16:0/20:4)	PE(36:4)	M-H	PE	(16:0/20:4)	(16:0)	(20:4)	NA	NA	738.508	C41 H73 O8 N1 P1	A	1.59714e+07	5.98149e+07	4.02786e+07	6.63133e+06	1.67297e+07	3.47158e+06	-11.6858	-10.9682	-11.4188	-12.5883	-12.0597	-12.2104	-11.3576	-12.2861	1.90336	0.027034	0.928547	-1.56809
4.37_859.5369785	4.37	PI(18:1/18:2)	PI(36:3)	M-H	PI	(18:1/18:2)	(18:1)	(18:2)	NA	NA	859.534	C45 H80 O13 N0 P1	A	4.84565e+06	2.28859e+07	2.99415e+07	4.60933e+06	6.21343e+06	1.16624e+06	-13.4065	-12.3542	-11.8467	-13.113	-13.4886	-13.7841	-12.5358	-13.4619	1.90019	0.17069	0.92614	-0.767792
5.46_732.5541775	5.46	PC(32:1)	PC(32:1)	M+H	PC	(16:0/16:1)	(16:0)	(16:1)	NA	NA	732.554	C40 H79 O8 N1 P1	C	2.71134e+09	4.41113e+09	2.92352e+09	9.52322e+08	1.29613e+09	2.88126e+08	-4.27838	-4.76366	-5.23727	-5.42228	-5.78403	-5.83544	-4.75977	-5.68058	1.89318	0.0612709	0.920812	-1.21275
7.83_882.625529833333	7.83	PC(18:1/22:3)	PC(40:4)	M+HCOO	PC	(18:1/22:3)	(18:1)	(22:3)	NA	NA	882.623	C49 H89 O10 N1 P1	A	7.4251e+06	1.7354e+07	4.29997e+07	3.20232e+06	9.14491e+06	1.97124e+06	-12.7908	-12.7534	-11.3245	-13.6385	-12.9311	-13.0269	-12.2896	-13.1988	1.87807	0.191638	0.909252	-0.717519
4.25_797.535445666667	4.25	PG(18:1/20:3)	PG(38:4)	M-H	PG	(18:1/20:3)	(18:1)	(20:3)	NA	NA	797.534	C44 H78 O10 N0 P1	B	2.54922e+06	8.90499e+06	1.19964e+07	2.0647e+06	3.4532e+06	422725	-14.3331	-13.716	-13.1662	-14.2717	-14.3361	-15.2482	-13.7384	-14.6187	1.84064	0.129494	0.880206	-0.887749
6.5_838.597439166667	6.5	PC(18:0p/20:4)	PC(38:4p)	M+HCOO	PC	(18:0p/20:4)	(18:0p)	(20:4)	NA	NA	838.597	C47 H85 O9 N1 P1	B	5.22823e+06	1.54548e+07	1.23825e+07	2.34441e+06	3.85281e+06	1.22982e+06	-13.2968	-12.9206	-13.1205	-14.0884	-14.1781	-13.7075	-13.1127	-13.9913	1.83869	0.00991149	0.878676	-2.00386
5.03_788.5462215	5.03	PC(17:1/16:1)	PC(33:2)	M+HCOO	PC	(17:1/16:1)	(17:1)	(16:1)	NA	NA	788.545	C42 H79 O10 N1 P1	A	5.66474e+06	3.20146e+07	2.25539e+07	5.31041e+06	3.05437e+07	281918	-13.1812	-11.8699	-12.2555	-12.9088	-11.1912	-15.8327	-12.4355	-13.3109	1.83447	0.589993	0.875361	-0.229153
5.46_764.5222545	5.46	PE(38:6)	PE(38:6)	M+H	PE	(16:0/22:6)	(16:0)	(22:6)	NA	NA	764.522	C43 H75 O8 N1 P1	C	4.56659e+07	6.30564e+07	7.21521e+07	1.47778e+07	3.58252e+07	4.46967e+06	-10.1701	-10.892	-10.5778	-11.4322	-10.9611	-11.8458	-10.5466	-11.4131	1.82312	0.0608784	0.86641	-1.21554
8.19_828.647787166667	8.19	PC(39:2)	PC(39:2)	M+H	PC	(39:2)	(39:2)	NA	NA	NA	828.648	C47 H91 O8 N1 P1	C	8.86316e+06	2.80461e+07	2.03719e+07	5.12928e+06	7.66274e+06	1.47885e+06	-12.5353	-12.0609	-12.4023	-12.9588	-13.1862	-13.4415	-12.3328	-13.1955	1.81842	0.0122011	0.862683	-1.9136
7.27_692.522357	7.27	PE(32:0)	PE(32:0)	M+H	PE	(16:0/16:0)	(16:0)	(16:0)	NA	NA	692.522	C37 H75 O8 N1 P1	C	1.50557e+07	2.28314e+07	1.94846e+07	3.89054e+06	1.04755e+07	1.91445e+06	-11.7709	-12.3576	-12.4665	-13.3576	-12.7351	-13.0691	-12.1984	-13.0539	1.80946	0.0399136	0.855556	-1.39888
8.13_862.629680333333	8.13	PC(40:3)	PC(40:3)	M+Na	PC	(18:0/22:3)	(18:0)	(22:3)	NA	NA	862.63	C48 H90 O8 N1 P1 Na1	C	9.67291e+06	3.6427e+07	5.60248e+07	6.93868e+06	1.5345e+07	2.21391e+06	-12.4092	-11.6837	-10.9428	-12.5229	-12.1843	-12.8594	-11.6785	-12.5222	1.79461	0.17408	0.843668	-0.759251
4.2_854.569359833333	4.2	PC(42:10)	PC(42:10)	M+H	PC	(20:4/22:6)	(20:4)	(22:6)	NA	NA	854.569	C50 H81 O8 N1 P1	C	1.78666e+06	7.29464e+06	3.78336e+06	885394	1.76891e+06	392950	-14.8459	-14.0038	-14.8311	-15.4932	-15.3012	-15.3536	-14.5603	-15.3826	1.76834	0.0923627	0.822392	-1.0345
8.06_718.541427	8.06	PE(18:0/16:0)	PE(34:0)	M-H	PE	(18:0/16:0)	(18:0)	(16:0)	NA	NA	718.539	C39 H77 O8 N1 P1	A	2.64931e+07	1.90589e+07	1.97177e+07	3.73602e+06	1.00175e+07	3.33555e+06	-10.9556	-12.6182	-12.4493	-13.4161	-12.7996	-12.2681	-12.0077	-12.8279	1.76564	0.271008	0.820188	-0.567017
5.43_766.574418166667	5.43	PC(36:4p)	PC(36:4p)	M+H	PC	(36:4p)	(36:4p)	NA	NA	NA	766.575	C44 H81 O7 N1 P1	C	4.82323e+06	3.1911e+07	5.11731e+06	2.54314e+06	5.55525e+06	710897	-13.4132	-11.8746	-14.3954	-13.971	-13.6502	-14.4983	-13.2277	-14.0398	1.75575	0.386512	0.812091	-0.412837
6.71_860.616382833333	6.71	PC(42:7)(rep)	PC(42:7)	M+H	PC	(42:7)	(42:7)	NA	NA	NA	860.616	C50 H87 O8 N1 P1	C	4.96312e+06	2.32408e+07	1.90407e+07	3.87124e+06	7.09239e+06	1.02999e+06	-13.3719	-12.332	-12.4997	-13.3648	-13.2978	-13.9634	-12.7346	-13.542	1.75007	0.115296	0.807411	-0.938187
7.8_844.6079985	7.8	PC(19:1/18:1)	PC(37:2)	M+HCOO	PC	(19:1/18:1)	(19:1)	(18:1)	NA	NA	844.607	C46 H87 O10 N1 P1	A	1.08839e+07	2.38114e+07	3.17311e+07	5.26004e+06	8.47646e+06	2.38167e+06	-12.239	-12.297	-11.7629	-12.9225	-13.0406	-12.754	-12.0997	-12.9057	1.7484	0.0249253	0.806034	-1.60336
5.24_826.561281333333	5.24	PC(16:0/20:4)	PC(36:4)	M+HCOO	PC	(16:0/20:4)	(16:0)	(20:4)	NA	NA	826.56	C45 H81 O10 N1 P1	A	6.63296e+06	1.27403e+07	9.31212e+06	1.5641e+07	1.51274e+06	435479	-12.9535	-13.1993	-13.5317	-11.3503	-15.5269	-15.2053	-13.2281	-14.0275	1.74033	0.612742	0.799357	-0.212722
7.81_754.539741	7.81	PE(18:0/19:3)	PE(37:3)	M-H	PE	(18:0/19:3)	(18:0)	(19:3)	NA	NA	754.539	C42 H77 O8 N1 P1	A	2.93861e+06	7.12069e+06	5.80591e+06	1.1925e+06	2.50181e+06	543850	-14.128	-14.0386	-14.2132	-15.0636	-14.8011	-14.8847	-14.1266	-14.9165	1.72888	0.00196302	0.789836	-2.70707
3.82_802.538159833333	3.82	PC(38:8)	PC(38:8)	M+H	PC	(38:8)	(38:8)	NA	NA	NA	802.538	C46 H77 O8 N1 P1	C	1.66752e+06	3.21587e+06	6.19474e+06	1.23326e+06	177421	2.03972e+06	-14.9455	-15.1854	-14.1197	-15.0151	-18.6188	-12.9776	-14.7502	-15.5372	1.72546	0.68274	0.786982	-0.165744
3.01_1123.67585616667	3.01	GM3(d32:1)	GM3(d32:1)	M-H	GM3	(d32:1)	(d32:1)	NA	NA	NA	1123.67	C55 H99 O21 N2	D	1.11295e+06	3.12627e+06	5.20178e+06	454508	979263	558599	-15.5288	-15.2262	-14.3718	-16.4552	-16.1543	-14.8461	-15.0422	-15.8185	1.71273	0.274985	0.776295	-0.560692
8.13_840.6472505	8.13	PC(40:3)(rep)	PC(40:3)	M+H	PC	(18:0/22:3)	(18:0)	(22:3)	NA	NA	840.648	C48 H91 O8 N1 P1	C	3.09741e+07	1.61435e+08	1.72887e+08	4.25643e+07	3.97469e+07	7.03635e+06	-10.7302	-9.53579	-9.31708	-9.90601	-10.8113	-11.1912	-9.86102	-10.6361	1.71134	0.254695	0.77513	-0.59398
3.76_745.503618	3.76	PG(16:1/18:1)	PG(34:2)	M-H	PG	(16:1/18:1)	(16:1)	(18:1)	NA	NA	745.503	C40 H74 O10 N0 P1	B	1.44397e+06	4.52073e+06	7.85321e+06	920983	1.84944e+06	423499	-15.1531	-14.694	-13.7775	-15.4363	-15.2369	-15.2456	-14.5415	-15.3063	1.69905	0.196569	0.764732	-0.706485
6.63_784.584949166667	6.63	PC(36:3)(rep)(rep)	PC(36:3)	M+H	PC	(16:0/20:3)	(16:0)	(20:3)	NA	NA	784.585	C44 H83 O8 N1 P1	C	1.59775e+08	7.0229e+08	3.80946e+08	8.83343e+07	1.81158e+08	3.78852e+07	-8.36328	-7.41467	-8.17732	-8.85268	-8.62292	-8.76244	-7.98509	-8.74601	1.69458	0.113251	0.760924	-0.945959
6.15_828.576881666667	6.15	PS(39:2)	PS(39:2)	M-H	PS	(39:2)	(39:2)	NA	NA	NA	828.576	C45 H83 O10 N1 P1	C	2.21184e+07	5.73689e+07	5.1848e+07	1.03618e+07	1.67318e+07	5.62436e+06	-11.216	-11.0284	-11.0545	-11.9444	-12.0595	-11.5143	-11.0996	-11.8394	1.66989	0.0350929	0.739755	-1.45478
7.24_690.508335	7.24	PE(16:0/16:0)	PE(32:0)	M-H	PE	(16:0/16:0)	(16:0)	(16:0)	NA	NA	690.508	C37 H73 O8 N1 P1	A	1.08541e+07	1.1947e+07	1.17882e+07	1.95459e+06	6.25139e+06	1.91005e+06	-12.243	-13.292	-13.1915	-14.3507	-13.4798	-13.0724	-12.9088	-13.6343	1.65345	0.224267	0.725484	-0.649234
6.13_792.553841666667	6.13	PC(37:6)(rep)	PC(37:6)	M+H	PC	(37:6)	(37:6)	NA	NA	NA	792.554	C45 H79 O8 N1 P1	C	4.29492e+07	6.55976e+07	7.77275e+06	1.00598e+07	2.39009e+07	1.42194e+06	-10.2586	-10.835	-13.7923	-11.9871	-11.545	-13.4981	-11.6287	-12.3434	1.6412	0.604947	0.71475	-0.218283
7.93_798.637141833333	7.93	PC(38:3e)	PC(38:3e)	M+H	PC	(38:3e)	(38:3e)	NA	NA	NA	798.637	C46 H89 O7 N1 P1	C	1.32645e+07	8.08651e+06	2.74867e+07	1.36027e+06	3.44773e+06	9.8265e+06	-11.9537	-13.8551	-11.9701	-14.8737	-14.3384	-10.7093	-12.593	-13.3071	1.64055	0.657892	0.71418	-0.181845
7.67_820.621520166667	7.67	PC(40:6e)(rep)	PC(40:6e)	M+H	PC	(18:0e/22:6)	(18:0e)	(22:6)	NA	NA	820.621	C48 H87 O7 N1 P1	C	1.11483e+07	9.08401e+07	2.50667e+07	7.90496e+06	1.78075e+07	2.85282e+06	-12.2044	-10.3653	-12.1031	-12.3348	-11.9696	-12.4936	-11.5576	-12.266	1.634	0.357299	0.708409	-0.446968
6.08_746.570743166667	6.08	PC(33:1)(rep)	PC(33:1)	M+H	PC	(17:1/16:0)	(17:1)	(16:0)	NA	NA	746.569	C41 H81 O8 N1 P1	C	3.40122e+08	9.21729e+08	4.99296e+08	1.86017e+08	2.88346e+08	4.68833e+07	-7.27326	-7.0224	-7.78701	-7.77829	-7.95237	-8.455	-7.36089	-8.06189	1.62563	0.0824063	0.700996	-1.08404
5.16_861.5534445	5.16	PI(18:1/18:1)	PI(36:2)	M-H	PI	(18:1/18:1)	(18:1)	(18:1)	NA	NA	861.55	C45 H82 O13 N0 P1	A	5.71442e+07	1.44414e+08	1.04944e+08	2.1405e+07	7.76416e+07	8.40068e+06	-9.84664	-9.69653	-10.0373	-10.8977	-9.84527	-10.9355	-9.86015	-10.5595	1.62376	0.182825	0.699337	-0.737965
7.21_690.5104175	7.21	dMePE(16:0/14:0)	dMePE(30:0)	M-H	dMePE	(16:0/14:0)	(16:0)	(14:0)	NA	NA	690.508	C37 H73 O8 N1 P1	B	1.08112e+07	1.19141e+07	1.17882e+07	2.11051e+06	6.24332e+06	1.91045e+06	-12.2487	-13.296	-13.1915	-14.24	-13.4817	-13.0721	-12.9121	-13.5979	1.60866	0.224264	0.685862	-0.64924
5.47_762.5112915	5.47	PE(16:0/22:6)	PE(38:6)	M-H	PE	(16:0/22:6)	(16:0)	(22:6)	NA	NA	762.508	C43 H73 O8 N1 P1	A	2.9935e+07	6.93393e+07	6.60844e+07	1.27351e+07	2.83825e+07	6.33536e+06	-10.7794	-10.755	-10.7045	-11.6468	-11.2971	-11.3426	-10.7463	-11.4288	1.60495	0.0214244	0.68253	-1.66909
8.07_720.5538735	8.07	PE(34:0)	PE(34:0)	M+H	PE	(18:0/16:0)	(18:0)	(16:0)	NA	NA	720.554	C39 H79 O8 N1 P1	C	2.42623e+07	2.78106e+07	2.43299e+07	5.42226e+06	1.4807e+07	3.4683e+06	-11.0825	-12.073	-12.1461	-12.8787	-12.2358	-12.2118	-11.7672	-12.4421	1.59645	0.18493	0.674872	-0.732994
8.24_892.679219166667	8.24	PC(44:5)	PC(44:5)	M+H	PC	(26:4/18:1)	(26:4)	(18:1)	NA	NA	892.679	C52 H95 O8 N1 P1	C	3.36206e+06	3.00305e+07	2.27597e+07	3.25784e+06	6.31952e+06	1.89867e+06	-13.9338	-11.9622	-12.2424	-13.6137	-13.4642	-13.081	-12.7128	-13.3863	1.59493	0.389335	0.673491	-0.409677
4.65_736.514046833333	4.65	PC(15:0/14:0)	PC(29:0)	M+HCOO	PC	(15:0/14:0)	(15:0)	(14:0)	NA	NA	736.513	C38 H75 O10 N1 P1	A	3.01126e+06	4.06822e+06	4.81713e+06	1.53988e+06	1.97251e+06	336129	-14.0928	-14.8462	-14.4826	-14.6948	-15.144	-15.5789	-14.4739	-15.1392	1.58596	0.120033	0.66536	-0.920699
8.01_814.632227833333	8.01	PC(38:2)(rep)	PC(38:2)	M+H	PC	(20:1/18:1)	(20:1)	(18:1)	NA	NA	814.632	C46 H89 O8 N1 P1	C	2.26206e+08	7.71841e+08	7.14267e+08	1.46021e+08	2.48812e+08	6.03621e+07	-7.86168	-7.27844	-7.27044	-8.12755	-8.16511	-8.09043	-7.47018	-8.1277	1.57736	0.076648	0.657513	-1.1155
6.03_764.525840333333	6.03	PE(18:0/20:5)	PE(38:5)	M-H	PE	(18:0/20:5)	(18:0)	(20:5)	NA	NA	764.524	C43 H75 O8 N1 P1	A	5.38298e+07	1.32497e+08	8.42686e+07	2.3016e+07	4.60214e+07	1.00088e+07	-9.93284	-9.82078	-10.3538	-10.793	-10.5998	-10.6828	-10.0358	-10.6919	1.57576	0.0440775	0.656052	-1.35578
6.11_792.553908666667	6.11	PE(40:6)	PE(40:6)	M+H	PE	(18:1/22:5)	(18:1)	(22:5)	NA	NA	792.554	C45 H79 O8 N1 P1	C	4.29492e+07	6.35893e+07	7.69228e+06	1.08941e+07	2.4979e+07	1.39381e+06	-10.2586	-10.8799	-13.8074	-11.8721	-11.4814	-13.527	-11.6486	-12.2935	1.5636	0.642445	0.644867	-0.192164
4.12_722.499575166667	4.12	PC(14:0/14:0)	PC(28:0)	M+HCOO	PC	(14:0/14:0)	(14:0)	(14:0)	NA	NA	722.498	C37 H73 O10 N1 P1	A	1.04194e+07	1.90425e+07	2.08343e+07	6.63305e+06	7.58451e+06	1.50141e+06	-12.302	-12.6194	-12.3699	-12.5879	-13.201	-13.4197	-12.4304	-13.0695	1.55734	0.110144	0.639087	-0.958039
6.15_766.573732333333	6.15	PC(36:4p)(rep)	PC(36:4p)	M+H	PC	(36:4p)	(36:4p)	NA	NA	NA	766.575	C44 H81 O7 N1 P1	C	4.59912e+07	7.70572e+07	1.57944e+08	2.30502e+07	4.58538e+07	9.70956e+06	-10.1599	-10.6027	-9.44749	-10.7909	-10.6051	-10.7266	-10.07	-10.7075	1.5556	0.196044	0.63747	-0.707645
5.96_732.553971666667	5.96	PC(32:1)(rep)(rep)	PC(32:1)	M+H	PC	(32:1)	(32:1)	NA	NA	NA	732.554	C40 H79 O8 N1 P1	C	2.09238e+08	3.53526e+08	3.63343e+08	1.26111e+08	1.73833e+08	2.41611e+07	-7.97417	-8.40492	-8.24557	-8.33903	-8.68246	-9.41139	-8.20822	-8.81096	1.5186	0.187859	0.60274	-0.726168
5.65_808.585157	5.65	PC(38:5)	PC(38:5)	M+H	PC	(18:1/20:4)	(18:1)	(20:4)	NA	NA	808.585	C46 H83 O8 N1 P1	C	3.70646e+08	1.28445e+09	9.43013e+08	2.46523e+08	4.59844e+08	7.84041e+07	-7.14927	-6.54366	-6.86963	-7.37201	-7.27902	-7.71314	-6.85418	-7.45472	1.51628	0.0562353	0.600539	-1.24999
7_862.6319835	7	PC(42:6)	PC(42:6)	M+H	PC	(42:6)	(42:6)	NA	NA	NA	862.632	C50 H89 O8 N1 P1	C	1.74586e+06	6.15929e+06	6.26972e+06	4.37319e+06	861727	361234	-14.8792	-14.2478	-14.1024	-13.1889	-16.3387	-15.475	-14.4098	-15.0009	1.50636	0.597836	0.591064	-0.223418
8.47_894.694794333333	8.47	PC(44:4)	PC(44:4)	M+H	PC	(44:4)	(44:4)	NA	NA	NA	894.695	C52 H97 O8 N1 P1	C	4.21109e+06	2.67225e+07	2.23151e+07	3.66e+06	7.09372e+06	1.96019e+06	-13.609	-12.1306	-12.2708	-13.4457	-13.2975	-13.035	-12.6701	-13.2594	1.50449	0.337018	0.589277	-0.472347
7.37_768.590088333333	7.37	PC(36:4e)(rep)	PC(36:4e)	M+H	PC	(36:4e)	(36:4e)	NA	NA	NA	768.59	C44 H83 O7 N1 P1	C	7.08318e+06	1.38119e+07	5.94655e+07	4.4393e+06	1.04482e+07	2.61625e+06	-12.8588	-13.0828	-10.8568	-13.1673	-12.7388	-12.6185	-12.2661	-12.8415	1.49012	0.504338	0.575425	-0.297278
8.37_886.656251333333	8.37	PC(18:1/22:1)	PC(40:2)	M+HCOO	PC	(18:1/22:1)	(18:1)	(22:1)	NA	NA	886.654	C49 H93 O10 N1 P1	A	4.38246e+06	1.21212e+07	1.66128e+07	2.97367e+06	4.4418e+06	1.40515e+06	-13.5514	-13.2711	-12.6965	-13.7453	-13.9729	-13.5153	-13.173	-13.7445	1.48603	0.137114	0.571465	-0.862918
6.41_768.5899135	6.41	PC(36:4e)	PC(36:4e)	M+H	PC	(16:0e/20:4)	(16:0e)	(20:4)	NA	NA	768.59	C44 H83 O7 N1 P1	C	3.97014e+07	2.09762e+08	7.71721e+07	2.96652e+07	5.04428e+07	9.04555e+06	-10.3721	-9.15798	-10.4808	-10.4269	-10.4674	-10.8288	-10.0036	-10.5744	1.48532	0.309222	0.570776	-0.509729
7.38_768.590026666667	7.38	PC(18:2p/18:1)	PC(36:3p)	M+H	PC	(18:2p/18:1)	(18:2p)	(18:1)	NA	NA	768.59	C44 H83 O7 N1 P1	B	7.08546e+06	1.37767e+07	5.86244e+07	4.4393e+06	1.04382e+07	2.61625e+06	-12.8583	-13.0864	-10.8773	-13.1673	-12.7402	-12.6185	-12.274	-12.842	1.48243	0.506017	0.567963	-0.295835
3.04_650.4404865	3.04	LPC(24:1)	LPC(24:1)	M+HCOO	LPC	(24:1)	(24:1)	NA	NA	NA	650.44	C33 H65 O9 N1 P1	A	293834	776044	938760	172335	351730	76078.1	-17.4501	-17.2364	-16.8419	-17.8543	-17.6315	-17.7224	-17.1761	-17.7361	1.47418	0.0742283	0.559914	-1.12943
10.32_714.618441666667	10.32	ChE(22:6)	ChE(22:6)	M+NH4	ChE	(22:6)	(22:6)	NA	NA	NA	714.618	C49 H80 O2 N1	B	780409	4.2088e+06	1.64378e+06	357590	1.1499e+06	283129	-16.0409	-14.7972	-16.0337	-16.8012	-15.9225	-15.8265	-15.6239	-16.1834	1.47372	0.344289	0.559464	-0.463077
5.99_738.504526666667	5.99	PE(34:2)	PE(34:2)	M+Na	PE	(16:1/18:1)	(16:1)	(18:1)	NA	NA	738.504	C39 H74 O8 N1 P1 Na1	C	4.38704e+06	2.23118e+07	1.05144e+07	2.99837e+06	7.08882e+06	1.05289e+06	-13.5499	-12.3909	-13.3565	-13.7334	-13.2985	-13.9316	-13.0991	-13.6545	1.4696	0.262811	0.555425	-0.580357
7.96_848.652625333333	7.96	PC(42:6e)	PC(42:6e)	M+H	PC	(20:0e/22:6)	(20:0e)	(22:6)	NA	NA	848.653	C50 H91 O7 N1 P1	C	2.33509e+06	2.3451e+07	1.03663e+07	1.38815e+06	1.27529e+07	715123	-14.4597	-12.319	-13.3769	-14.8444	-12.4513	-14.4897	-13.3852	-13.9285	1.45726	0.605736	0.543262	-0.217717
4.84_809.519030333333	4.84	PI(16:0/16:0)	PI(32:0)	M-H	PI	(16:0/16:0)	(16:0)	(16:0)	NA	NA	809.519	C41 H78 O13 N0 P1	A	599191	6.87771e+06	363202	554281	1.37458e+06	45087.9	-16.4221	-14.0887	-18.2119	-16.1689	-15.665	-18.4771	-16.2409	-16.7703	1.44339	0.739358	0.529459	-0.131145
7.03_792.553827333333	7.03	PC(37:6)(rep)(rep)	PC(37:6)	M+H	PC	(37:6)	(37:6)	NA	NA	NA	792.554	C45 H79 O8 N1 P1	C	8.19362e+07	2.40295e+08	4.7055e+07	3.1634e+07	7.89999e+07	8.55451e+06	-9.32674	-8.96193	-11.1945	-10.3342	-9.82024	-10.9093	-9.82772	-10.3546	1.44079	0.541185	0.52686	-0.266654
8_858.6250705	8	PC(20:1/18:1)	PC(38:2)	M+HCOO	PC	(20:1/18:1)	(20:1)	(18:1)	NA	NA	858.623	C47 H89 O10 N1 P1	A	3.13875e+07	7.50575e+07	9.6282e+07	1.83906e+07	2.53654e+07	1.12606e+07	-10.7111	-10.6407	-10.1616	-11.1167	-11.4592	-10.5128	-10.5044	-11.0296	1.43907	0.196129	0.525141	-0.707458
7.57_796.5827475	7.57	PC(35:1)(rep)	PC(35:1)	M+Na	PC	(17:0/18:1)	(17:0)	(18:1)	NA	NA	796.583	C43 H84 O8 N1 P1 Na1	C	5.56566e+06	3.58091e+07	2.33501e+07	1.89556e+07	7.12141e+06	798479	-13.2066	-11.7083	-12.2054	-11.073	-13.2919	-14.3307	-12.3735	-12.8985	1.439	0.655644	0.525069	-0.183332
8.53_668.597332833333	8.53	Cer(d44:6)	Cer(d44:6)	M+H	Cer	(d44:6)	(d44:6)	NA	NA	NA	668.598	C44 H78 O3 N1	C	1.72303e+07	3.69812e+07	3.43982e+07	5.31797e+06	2.27598e+07	4.23564e+06	-11.5763	-11.6619	-11.6465	-12.9067	-11.6156	-11.9234	-11.6282	-12.1486	1.43431	0.312956	0.520356	-0.504517
6.74_728.525182833333	6.74	PE(17:1/18:1)	PE(35:2)	M-H	PE	(17:1/18:1)	(17:1)	(18:1)	NA	NA	728.524	C40 H75 O8 N1 P1	A	7.97101e+06	1.90157e+07	1.15697e+07	3.88953e+06	7.0077e+06	1.52161e+06	-12.6884	-12.6215	-13.2185	-13.358	-13.3151	-13.4004	-12.8428	-13.3578	1.42903	0.10987	0.515034	-0.959119
7.72_788.583824	7.72	PC(16:0p/18:1)	PC(34:1p)	M+HCOO	PC	(16:0p/18:1)	(16:0p)	(18:1)	NA	NA	788.581	C43 H83 O9 N1 P1	B	9.66262e+06	1.45355e+07	4.55627e+07	6.43839e+06	9.00618e+06	2.6902e+06	-12.4108	-13.0091	-11.241	-12.6309	-12.9531	-12.5783	-12.2203	-12.7208	1.41469	0.438368	0.500486	-0.358161
7.74_744.59002	7.74	PC(34:2e)(rep)	PC(34:2e)	M+H	PC	(34:2e)	(34:2e)	NA	NA	NA	744.59	C42 H83 O7 N1 P1	C	9.4719e+07	1.98167e+08	3.33006e+08	6.313e+07	8.47053e+07	2.89403e+07	-9.11759	-9.24003	-8.37136	-9.33733	-9.71964	-9.15099	-8.90966	-9.40265	1.40737	0.210977	0.492997	-0.675764
6.79_730.538299666667	6.79	PC(32:2)(rep)(rep)	PC(32:2)	M+H	PC	(32:2)	(32:2)	NA	NA	NA	730.538	C40 H77 O8 N1 P1	C	1.26136e+07	3.21629e+07	1.76862e+07	6.14442e+06	1.35042e+07	2.16158e+06	-12.0263	-11.8633	-12.6062	-12.6983	-12.3687	-12.8939	-12.1652	-12.6536	1.40288	0.15731	0.488387	-0.803243
7.58_818.593960333333	7.58	PC(17:0/18:1)	PC(35:1)	M+HCOO	PC	(17:0/18:1)	(17:0)	(18:1)	NA	NA	818.592	C44 H85 O10 N1 P1	A	2.23915e+07	1.83244e+07	1.49666e+07	1.25858e+07	5.91404e+06	2.08675e+06	-11.1983	-12.6749	-12.8471	-11.6639	-13.5599	-12.9447	-12.2401	-12.7228	1.39739	0.562571	0.482733	-0.249822
5.86_716.558918333333	5.86	PC(32:1p)	PC(32:1p)	M+H	PC	(32:1p)	(32:1p)	NA	NA	NA	716.559	C40 H79 O7 N1 P1	C	9.21798e+06	3.80619e+07	3.66628e+07	9.49904e+06	1.46719e+07	2.33836e+06	-12.4787	-11.6203	-11.5545	-12.0698	-12.249	-12.7805	-11.8845	-12.3664	1.39661	0.265284	0.481931	-0.57629
6.83_770.605819833333	6.83	PC(36:2p)	PC(36:2p)	M+H	PC	(18:0p/18:2)	(18:0p)	(18:2)	NA	NA	770.606	C44 H85 O7 N1 P1	C	6.26188e+06	2.02653e+07	2.16747e+07	3.69521e+06	8.10047e+06	2.34549e+06	-13.0366	-12.5297	-12.3128	-13.4319	-13.106	-12.7761	-12.6263	-13.1047	1.39314	0.17091	0.478335	-0.767234
4.12_700.488707166667	4.12	PC(28:0)	PC(28:0)	M+Na	PC	(14:0/14:0)	(14:0)	(14:0)	NA	NA	700.489	C36 H72 O8 N1 P1 Na1	C	3.99857e+06	8.18582e+06	5.17932e+06	2.59811e+06	2.99021e+06	565592	-13.6837	-13.8375	-14.378	-13.9401	-14.5438	-14.8282	-13.9664	-14.4374	1.38604	0.236697	0.470969	-0.625807
5.92_690.54296	5.92	PC(30:1e)	PC(30:1e)	M+H	PC	(30:1e)	(30:1e)	NA	NA	NA	690.543	C38 H77 O7 N1 P1	C	1.4654e+07	2.52406e+07	4.43307e+07	9.60312e+06	1.45999e+07	3.03378e+06	-11.8099	-12.2129	-11.2805	-12.0541	-12.2561	-12.4049	-11.7678	-12.2384	1.38566	0.216812	0.47057	-0.663918
7.64_794.569276833333	7.64	PE(40:5)	PE(40:5)	M+H	PE	(18:0/22:5)	(18:0)	(22:5)	NA	NA	794.569	C45 H81 O8 N1 P1	C	8.4111e+07	1.78116e+08	3.01059e+07	3.61105e+07	7.22815e+07	4.51547e+06	-9.28895	-9.39393	-11.8388	-10.1432	-9.94847	-11.8311	-10.1739	-10.6409	1.38229	0.674635	0.467056	-0.170931
7.85_816.6128	7.85	PC(18:0p/18:1)	PC(36:1p)	M+HCOO	PC	(18:0p/18:1)	(18:0p)	(18:1)	NA	NA	816.612	C45 H87 O9 N1 P1	B	6.42945e+06	1.71937e+07	3.58923e+07	4.6107e+06	7.4178e+06	3.08497e+06	-12.9985	-12.7668	-11.5852	-13.1126	-13.233	-12.3807	-12.4501	-12.9088	1.37425	0.431059	0.458648	-0.365464
6.11_790.541720333333	6.11	PE(18:1/22:5)	PE(40:6)	M-H	PE	(18:1/22:5)	(18:1)	(22:5)	NA	NA	790.539	C45 H77 O8 N1 P1	A	2.20397e+07	2.1716e+07	4.92646e+06	6.52625e+06	9.46122e+06	1.02267e+06	-11.2211	-12.4299	-14.4502	-12.6113	-12.882	-13.9737	-12.7004	-13.1557	1.37102	0.690848	0.455244	-0.160617
6.4_812.581992666667	6.4	PC(16:0e/20:4)	PC(36:4e)	M+HCOO	PC	(16:0e/20:4)	(16:0e)	(20:4)	NA	NA	812.581	C45 H83 O9 N1 P1	B	2.98519e+06	1.50849e+07	8.11317e+06	2.31022e+06	3.8538e+06	1.10673e+06	-14.1053	-12.9556	-13.7305	-14.1096	-14.1777	-13.8597	-13.5971	-14.049	1.36781	0.312389	0.451863	-0.505305
4.65_692.522120333333	4.65	PC(29:0)	PC(29:0)	M+H	PC	(15:0/14:0)	(15:0)	(14:0)	NA	NA	692.522	C37 H75 O8 N1 P1	C	2.8543e+07	4.21979e+07	3.02899e+07	1.57538e+07	2.01747e+07	3.13299e+06	-10.8481	-11.4715	-11.83	-11.34	-11.7895	-12.3585	-11.3832	-11.8293	1.36237	0.33907	0.446122	-0.46971
4.56_792.5536995	4.56	PC(37:6)	PC(37:6)	M+H	PC	(37:6)	(37:6)	NA	NA	NA	792.554	C45 H79 O8 N1 P1	C	2.64138e+06	5.6069e+06	3.65695e+06	105076	8.33288e+06	1.70199e+06	-14.2819	-14.3834	-14.8801	-18.5681	-13.0652	-13.2388	-14.5151	-14.9574	1.3587	0.829845	0.442227	-0.0810031
7.06_790.542230166667	7.06	PE(18:0/22:6)	PE(40:6)	M-H	PE	(18:0/22:6)	(18:0)	(22:6)	NA	NA	790.539	C45 H77 O8 N1 P1	A	5.77255e+07	1.1626e+08	8.07385e+07	2.71747e+07	4.8706e+07	1.13888e+07	-9.83203	-10.0094	-10.4156	-10.5534	-10.518	-10.4965	-10.0857	-10.5226	1.35374	0.125842	0.436951	-0.900176
5.99_716.522673333333	5.99	PE(16:1/18:1)(rep)	PE(34:2)	M+H	PE	(16:1/18:1)	(16:1)	(18:1)	NA	NA	716.522	C39 H75 O8 N1 P1	B	3.51849e+07	1.57207e+08	9.47559e+07	2.58628e+07	5.87587e+07	1.00499e+07	-10.5463	-9.57407	-10.1846	-10.6248	-10.2473	-10.6769	-10.1017	-10.5163	1.33298	0.282618	0.41466	-0.548801
6.01_716.522760333333	6.01	PC(18:1/13:1)	PC(31:2)	M+H	PC	(18:1/13:1)	(18:1)	(13:1)	NA	NA	716.522	C39 H75 O8 N1 P1	B	3.51849e+07	1.57207e+08	9.47559e+07	2.58628e+07	5.87587e+07	1.01466e+07	-10.5463	-9.57407	-10.1846	-10.6248	-10.2473	-10.6631	-10.1017	-10.5117	1.32874	0.286449	0.410057	-0.542953
8.37_842.663009333333	8.37	PC(40:2)	PC(40:2)	M+H	PC	(18:1/22:1)	(18:1)	(22:1)	NA	NA	842.663	C48 H93 O8 N1 P1	C	3.07792e+07	9.53364e+07	9.48209e+07	2.47342e+07	4.05777e+07	8.3824e+06	-10.7393	-10.2956	-10.1836	-10.6891	-10.7814	-10.9386	-10.4062	-10.8031	1.31666	0.130249	0.396879	-0.885226
8.25_894.660062333333	8.25	PC(20:0e/22:5)	PC(42:5e)	M+HCOO	PC	(20:0e/22:5)	(20:0e)	(22:5)	NA	NA	894.659	C51 H93 O9 N1 P1	B	1.25192e+06	4.09242e+06	4.57281e+06	847525	1.44754e+06	584603	-15.359	-14.8376	-14.5577	-15.5563	-15.5904	-14.7805	-14.9181	-15.309	1.31124	0.331812	0.390934	-0.479107
6.73_766.542730666667	6.73	PE(18:1/20:3)	PE(38:4)	M-H	PE	(18:1/20:3)	(18:1)	(20:3)	NA	NA	766.539	C43 H77 O8 N1 P1	A	9.35561e+06	2.3436e+07	2.10093e+07	5.69e+06	1.09878e+07	2.33001e+06	-12.4573	-12.3199	-12.3578	-12.8092	-12.6662	-12.7857	-12.3784	-12.7537	1.29712	0.00346355	0.375307	-2.46048
7.67_774.600375166667	7.67	PC(35:1)	PC(35:1)	M+H	PC	(17:0/18:1)	(17:0)	(18:1)	NA	NA	774.601	C43 H85 O8 N1 P1	C	2.24805e+08	4.79301e+08	3.05771e+08	1.35111e+08	2.08995e+08	3.71225e+07	-7.87064	-7.96581	-8.49445	-8.23958	-8.4167	-8.79178	-8.1103	-8.48268	1.29449	0.21751	0.372384	-0.662521
7.21_794.5693535	7.21	PC(37:5)(rep)(rep)	PC(37:5)	M+H	PC	(37:5)	(37:5)	NA	NA	NA	794.569	C45 H81 O8 N1 P1	C	2.65853e+07	3.97131e+07	2.76707e+07	1.18394e+07	2.44781e+07	3.36782e+06	-10.9506	-11.5591	-11.9605	-11.7521	-11.5106	-12.2542	-11.49	-11.8389	1.27359	0.398774	0.348901	-0.399273
7.59_718.574374166667	7.59	PC(32:1e)(rep)	PC(32:1e)	M+H	PC	(32:1e)	(32:1e)	NA	NA	NA	718.575	C40 H81 O7 N1 P1	C	6.8849e+07	1.36778e+08	2.17106e+08	5.10429e+07	8.08551e+07	1.67901e+07	-9.57781	-9.7749	-8.9885	-9.64395	-9.78676	-9.93646	-9.44707	-9.78906	1.2675	0.282486	0.341985	-0.549004
8.86_670.6114925	8.86	Cer(d44:5)	Cer(d44:5)	M+H	Cer	(d44:5)	(d44:5)	NA	NA	NA	670.613	C44 H80 O3 N1	C	1.05104e+08	1.89926e+08	1.41047e+08	3.71701e+07	9.92873e+07	2.61427e+07	-8.9675	-9.3013	-9.61073	-10.1015	-9.49049	-9.29766	-9.29317	-9.62989	1.26288	0.335805	0.336712	-0.473913
5.96_742.5357825	5.96	PC(31:0)(rep)	PC(31:0)	M+Na	PC	(15:0/16:0)	(15:0)	(16:0)	NA	NA	742.536	C39 H78 O8 N1 P1 Na1	C	1.28092e+07	2.6698e+07	2.01735e+07	8.38344e+06	1.69947e+07	1.65976e+06	-12.0041	-12.1319	-12.4164	-12.25	-12.037	-13.275	-12.1841	-12.5207	1.26275	0.476627	0.336569	-0.321821
7.78_814.597265166667	7.78	PC(16:0e/20:3)	PC(36:3e)	M+HCOO	PC	(16:0e/20:3)	(16:0e)	(20:3)	NA	NA	814.597	C45 H85 O9 N1 P1	B	3.76643e+06	8.27987e+06	2.48452e+07	2.98978e+06	4.36138e+06	2.04735e+06	-13.77	-13.821	-12.1159	-13.7375	-13.9992	-12.9722	-13.2356	-13.5697	1.26056	0.636208	0.334068	-0.196401
8.68_888.670628833333	8.68	PC(16:0/24:1)	PC(40:1)	M+HCOO	PC	(16:0/24:1)	(16:0)	(24:1)	NA	NA	888.67	C49 H95 O10 N1 P1	A	3.35633e+06	5.37697e+06	6.66663e+06	2.17295e+06	2.75027e+06	703363	-13.9363	-14.4438	-14.0138	-14.1979	-14.6645	-14.5137	-14.1313	-14.4587	1.25474	0.194155	0.327384	-0.711852
3.32_1137.69138866667	3.32	GM3(d33:1)	GM3(d33:1)	M-H	GM3	(d33:1)	(d33:1)	NA	NA	NA	1137.69	C56 H101 O21 N2	D	386382	1.1556e+06	1.91232e+06	290530	492242	209385	-17.0551	-16.662	-15.8154	-17.1008	-17.1466	-16.2618	-16.5108	-16.8364	1.25316	0.524664	0.325572	-0.280119
7.9_730.541245666667	7.9	PE(17:0/18:1)	PE(35:1)	M-H	PE	(17:0/18:1)	(17:0)	(18:1)	NA	NA	730.539	C40 H77 O8 N1 P1	A	2.63683e+07	3.41821e+07	2.66097e+07	9.90336e+06	1.64329e+07	5.17145e+06	-10.9624	-11.7754	-12.0169	-12.0097	-12.0855	-11.6354	-11.5849	-11.9102	1.25291	0.424856	0.325288	-0.371758
6.45_744.590760666667	6.45	PC(34:2e)	PC(34:2e)	M+H	PC	(34:2e)	(34:2e)	NA	NA	NA	744.59	C42 H83 O7 N1 P1	C	1.27903e+07	8.59429e+07	5.82055e+07	1.15564e+07	2.68975e+07	7.32088e+06	-12.0062	-10.4453	-10.8877	-11.787	-11.3746	-11.134	-11.1131	-11.4319	1.2473	0.575892	0.318805	-0.239659
7.95_794.569623166667	7.95	PE(38:2)	PE(38:2)	M+Na	PE	(20:1/18:1)	(20:1)	(18:1)	NA	NA	794.567	C43 H82 O8 N1 P1 Na1	C	1.30972e+07	2.51164e+07	4.07877e+07	7.91223e+06	1.41556e+07	4.28199e+06	-11.972	-12.22	-11.4007	-12.3335	-12.3007	-11.9077	-11.8642	-12.1806	1.24522	0.334769	0.316405	-0.475255
7.87_822.637675333333	7.87	PC(40:5e)	PC(40:5e)	M+H	PC	(40:5e)	(40:5e)	NA	NA	NA	822.637	C48 H89 O7 N1 P1	C	1.36058e+07	5.83099e+07	3.83897e+07	1.07034e+07	2.29006e+07	4.44719e+06	-11.917	-11.0049	-11.4881	-11.8976	-11.6067	-11.8531	-11.47	-11.7858	1.24469	0.355082	0.315783	-0.449672
5.16_911.568147833333	5.16	PI(18:0/22:5)	PI(40:5)	M-H	PI	(18:0/22:5)	(18:0)	(22:5)	NA	NA	911.566	C49 H84 O13 N0 P1	A	5.29757e+06	8.00901e+07	4.116e+07	8.99594e+06	4.0193e+07	1.74264e+06	-13.2778	-10.547	-11.3876	-12.1483	-10.7952	-13.2047	-11.7375	-12.0494	1.24134	0.784856	0.311904	-0.10521
4.12_678.506082666667	4.12	PC(28:0)(rep)	PC(28:0)	M+H	PC	(14:0/14:0)	(14:0)	(14:0)	NA	NA	678.507	C36 H73 O8 N1 P1	C	9.42716e+07	1.69505e+08	1.15488e+08	6.50087e+07	7.1268e+07	1.43806e+07	-9.12442	-9.46541	-9.89916	-9.29502	-9.96884	-10.1599	-9.49633	-9.80794	1.24109	0.418732	0.311604	-0.378064
8.71_870.694873166667	8.71	PC(42:2)	PC(42:2)	M+H	PC	(42:2)	(42:2)	NA	NA	NA	870.695	C50 H97 O8 N1 P1	C	2.09686e+07	7.07043e+07	3.6872e+07	1.33251e+07	2.8566e+07	5.19458e+06	-11.293	-10.7269	-11.5463	-11.5815	-11.2878	-11.629	-11.1887	-11.4994	1.24031	0.332091	0.310705	-0.478743
7.86_772.621322	7.86	PC(36:2e)	PC(36:2e)	M+H	PC	(36:2e)	(36:2e)	NA	NA	NA	772.621	C44 H87 O7 N1 P1	C	6.87797e+07	2.1975e+08	2.90675e+08	5.35104e+07	1.09162e+08	2.78201e+07	-9.57926	-9.09088	-8.5675	-9.57584	-9.3537	-9.20794	-9.07921	-9.37916	1.2311	0.417923	0.299947	-0.378904
5.64_852.579409	5.64	PC(18:1/20:4)	PC(38:5)	M+HCOO	PC	(18:1/20:4)	(18:1)	(20:4)	NA	NA	852.576	C47 H83 O10 N1 P1	A	3.17636e+07	7.55625e+07	6.51681e+07	2.18987e+07	3.43554e+07	7.81338e+06	-10.6939	-10.631	-10.7247	-10.8648	-11.0216	-11.0401	-10.6832	-10.9755	1.22459	0.0191247	0.292297	-1.71841
6.97_760.5846605	6.97	PC(34:1)(rep)	PC(34:1)	M+H	PC	(16:0/18:1)	(16:0)	(18:1)	NA	NA	760.585	C42 H83 O8 N1 P1	C	6.96325e+09	1.63585e+10	1.24906e+10	5.02023e+09	6.95316e+09	1.57918e+09	-2.91762	-2.87284	-3.1422	-3.02405	-3.36057	-3.38104	-2.97756	-3.25522	1.21223	0.130503	0.277664	-0.88438
5.02_794.569368333333	5.02	PC(37:5)	PC(37:5)	M+H	PC	(37:5)	(37:5)	NA	NA	NA	794.569	C45 H81 O8 N1 P1	C	8.36066e+06	2.88184e+07	1.25183e+07	6.29918e+06	9.78981e+06	1.94031e+06	-12.6196	-12.0217	-13.1048	-12.6624	-12.8327	-13.0497	-12.582	-12.8483	1.2027	0.492376	0.266283	-0.307703
3.05_606.449442666667	3.05	LPC(24:1)(rep)	LPC(24:1)	M+H	LPC	(24:1)	(24:1)	NA	NA	NA	606.449	C32 H65 O7 N1 P1	B	2.35027e+06	6.174e+06	4.66616e+06	1.43523e+06	3.23981e+06	584149	-14.4503	-14.2444	-14.5285	-14.7963	-14.4281	-14.7816	-14.4078	-14.6687	1.19824	0.159074	0.260916	-0.798401
4.5_747.518689666667	4.5	PG(16:0/18:1)	PG(34:1)	M-H	PG	(16:0/18:1)	(16:0)	(18:1)	NA	NA	747.518	C40 H76 O10 N0 P1	B	708435	4.69337e+06	3.83308e+06	1.88117e+06	914885	300782	-16.1805	-14.64	-14.8123	-14.406	-16.2524	-15.7392	-15.2109	-15.4658	1.19329	0.746427	0.254944	-0.127013
7.99_788.616650666667	7.99	PC(36:1)(rep)	PC(36:1)	M+H	PC	(36:1)	(36:1)	NA	NA	NA	788.616	C44 H87 O8 N1 P1	C	1.97295e+09	4.22497e+09	3.91195e+09	1.40708e+09	2.07048e+09	4.55234e+08	-4.73703	-4.82587	-4.81709	-4.85909	-5.10827	-5.17553	-4.79333	-5.04763	1.19276	0.10853	0.254302	-0.964451
5.97_714.510204333333	5.97	PE(16:1/18:1)	PE(34:2)	M-H	PE	(16:1/18:1)	(16:1)	(18:1)	NA	NA	714.508	C39 H73 O8 N1 P1	A	2.35687e+07	8.05279e+07	7.33633e+07	1.77744e+07	3.57328e+07	9.12127e+06	-11.1244	-10.5392	-10.5538	-11.1659	-10.9648	-10.8168	-10.7391	-10.9825	1.18376	0.344286	0.243382	-0.46308
7.58_812.616757666667	7.58	PC(38:3)	PC(38:3)	M+H	PC	(18:0/20:3)	(18:0)	(20:3)	NA	NA	812.616	C46 H87 O8 N1 P1	C	1.64288e+08	4.84831e+08	8.37881e+08	1.71041e+08	2.98565e+08	5.43906e+07	-8.32309	-7.94926	-7.04016	-7.89939	-7.90212	-8.24071	-7.77083	-8.01407	1.18365	0.594516	0.24324	-0.225836
3.93_857.52191	3.93	PI(16:0/20:4)	PI(36:4)	M-H	PI	(16:0/20:4)	(16:0)	(20:4)	NA	NA	857.519	C45 H78 O13 N0 P1	A	585080	4.38036e+06	5.33737e+06	1.94131e+06	489693	608261	-16.4565	-14.7395	-14.3346	-14.3606	-17.1541	-14.7232	-15.1769	-15.4126	1.17751	0.840463	0.235741	-0.0754813
5.82_688.4948315	5.82	PE(16:0/16:1)	PE(32:1)	M-H	PE	(16:0/16:1)	(16:0)	(16:1)	NA	NA	688.492	C37 H71 O8 N1 P1	A	1.18315e+07	4.44306e+07	3.46396e+07	8.53289e+06	1.7781e+07	5.14601e+06	-12.1186	-11.3971	-11.6364	-12.2245	-11.9718	-11.6425	-11.7174	-11.9463	1.17195	0.448036	0.228906	-0.348687
4.05_771.5204665	4.05	PG(18:1/18:2)	PG(36:3)	M-H	PG	(18:1/18:2)	(18:1)	(18:2)	NA	NA	771.518	C42 H76 O10 N0 P1	B	2.21708e+06	6.74385e+06	2.83648e+07	3.5839e+06	7.50291e+06	681979	-14.5345	-14.117	-11.9247	-13.4761	-13.2166	-14.5582	-13.5254	-13.7503	1.16866	0.820502	0.224854	-0.0859204
6.36_742.538436833333	6.36	PE(18:1/18:2)(rep)	PE(36:3)	M+H	PE	(18:1/18:2)	(18:1)	(18:2)	NA	NA	742.538	C41 H77 O8 N1 P1	B	2.00098e+07	7.80157e+07	4.45199e+07	1.59932e+07	3.29648e+07	5.90695e+06	-11.3605	-10.5849	-11.2744	-11.3182	-11.0812	-11.4436	-11.0733	-11.281	1.15485	0.499196	0.20771	-0.301729
7.4_766.542746	7.4	PE(18:0/20:4)	PE(38:4)	M-H	PE	(18:0/20:4)	(18:0)	(20:4)	NA	NA	766.539	C43 H77 O8 N1 P1	A	1.12941e+07	3.68069e+07	5.0083e+07	8.77053e+06	2.02186e+07	5.31143e+06	-12.1857	-11.6687	-11.1045	-12.1849	-11.7864	-11.5969	-11.653	-11.8561	1.15119	0.607771	0.203122	-0.21626
7.99_810.598697	7.99	PC(36:1)	PC(36:1)	M+Na	PC	(36:1)	(36:1)	NA	NA	NA	810.598	C44 H86 O8 N1 P1 Na1	C	2.8336e+08	5.14485e+08	4.99422e+08	2.11075e+08	3.07014e+08	5.14645e+07	-7.53668	-7.86361	-7.78665	-7.59597	-7.86186	-8.32049	-7.72898	-7.92611	1.14642	0.463866	0.197131	-0.333607
7.99_810.598694666667	7.99	PC(38:4)(rep)	PC(38:4)	M+H	PC	(38:4)	(38:4)	NA	NA	NA	810.601	C46 H85 O8 N1 P1	C	2.8336e+08	5.14485e+08	4.99422e+08	2.11075e+08	3.07014e+08	5.14645e+07	-7.53668	-7.86361	-7.78665	-7.59597	-7.86186	-8.32049	-7.72898	-7.92611	1.14642	0.463866	0.197131	-0.333607
7.7_770.605773333333	7.7	PC(36:2p)(rep)	PC(36:2p)	M+H	PC	(36:2p)	(36:2p)	NA	NA	NA	770.606	C44 H85 O7 N1 P1	C	2.87482e+07	1.36944e+08	4.98176e+07	2.7878e+07	3.34668e+07	9.65062e+06	-10.8378	-9.77315	-11.1122	-10.5165	-11.0594	-10.7354	-10.5744	-10.7704	1.14556	0.689088	0.196055	-0.161725
6.34_740.5255655	6.34	PE(18:1/18:2)	PE(36:3)	M-H	PE	(18:1/18:2)	(18:1)	(18:2)	NA	NA	740.524	C41 H75 O8 N1 P1	A	1.63967e+07	3.92151e+07	3.73048e+07	1.08856e+07	2.03798e+07	5.02134e+06	-11.6478	-11.5773	-11.5295	-11.8732	-11.775	-11.6779	-11.5849	-11.7754	1.14117	0.0562865	0.19052	-1.2496
6.06_792.59021	6.06	PC(38:6e)	PC(38:6e)	M+H	PC	(38:6e)	(38:6e)	NA	NA	NA	792.59	C46 H83 O7 N1 P1	C	4.04819e+07	1.13049e+08	5.74013e+07	2.67263e+07	5.4865e+07	8.33861e+06	-10.344	-10.0498	-10.9078	-10.5774	-10.3462	-10.9462	-10.4338	-10.6233	1.14031	0.573716	0.189432	-0.241303
6.34_742.538724	6.34	PC(15:2/18:1)	PC(33:3)	M+H	PC	(15:2/18:1)	(15:2)	(18:1)	NA	NA	742.538	C41 H77 O8 N1 P1	C	2.00098e+07	7.80157e+07	4.28231e+07	1.59932e+07	3.29648e+07	5.90695e+06	-11.3605	-10.5849	-11.3304	-11.3182	-11.0812	-11.4436	-11.092	-11.281	1.13999	0.546614	0.189023	-0.262319
5.84_816.590361166667	5.84	PC(40:7p)	PC(40:7p)	M+H	PC	(40:7p)	(40:7p)	NA	NA	NA	816.59	C48 H83 O7 N1 P1	C	9.17833e+06	2.74148e+07	4.75008e+07	8.39217e+06	1.67627e+07	3.96612e+06	-12.4849	-12.0937	-11.1809	-12.2485	-12.0568	-12.0183	-11.9198	-12.1079	1.13922	0.676748	0.18804	-0.169573
7.2_726.543251666667	7.2	PE(16:0p/20:3)	PE(36:3p)	M+H	PE	(16:0p/20:3)	(16:0p)	(20:3)	NA	NA	726.543	C41 H77 O7 N1 P1	A	3.15893e+06	3.49269e+06	1.39764e+07	1.00209e+06	3.50894e+06	2.07675e+06	-14.0237	-15.0663	-12.9458	-15.3146	-14.313	-12.9517	-14.0119	-14.1931	1.13377	0.853393	0.181131	-0.0688511
5.84_690.506661666667	5.84	PC(29:1)	PC(29:1)	M+H	PC	(29:1)	(29:1)	NA	NA	NA	690.507	C37 H73 O8 N1 P1	C	2.09626e+07	6.63214e+07	3.60334e+07	1.40057e+07	2.94198e+07	5.83353e+06	-11.2934	-10.8192	-11.5795	-11.5096	-11.2453	-11.4616	-11.2307	-11.4055	1.12882	0.521799	0.174821	-0.282497
5.84_690.5065435	5.84	PE(16:0/16:1)(rep)	PE(32:1)	M+H	PE	(16:0/16:1)	(16:0)	(16:1)	NA	NA	690.507	C37 H73 O8 N1 P1	B	2.09626e+07	6.63214e+07	3.60334e+07	1.40057e+07	2.94198e+07	5.83353e+06	-11.2934	-10.8192	-11.5795	-11.5096	-11.2453	-11.4616	-11.2307	-11.4055	1.12882	0.521799	0.174821	-0.282497
8.17_802.632091	8.17	PC(37:1)	PC(37:1)	M+H	PC	(19:1/18:0)	(19:1)	(18:0)	NA	NA	802.632	C45 H89 O8 N1 P1	C	3.47931e+07	8.25311e+07	7.17197e+07	2.87184e+07	4.30743e+07	8.00253e+06	-10.5624	-10.5037	-10.5865	-10.4737	-10.6953	-11.0055	-10.5509	-10.7248	1.12815	0.376505	0.173953	-0.424229
7.47_740.520590166667	7.47	PE(34:1)	PE(34:1)	M+Na	PE	(16:0/18:1)	(16:0)	(18:1)	NA	NA	740.52	C39 H76 O8 N1 P1 Na1	C	2.27831e+07	6.53831e+07	4.31801e+07	1.57864e+07	3.60354e+07	5.99698e+06	-11.1733	-10.8397	-11.3185	-11.337	-10.9527	-11.4218	-11.1105	-11.2371	1.09175	0.565211	0.126639	-0.247789
7.86_796.621685833333	7.86	PC(38:4e)	PC(38:4e)	M+H	PC	(38:4e)	(38:4e)	NA	NA	NA	796.621	C46 H87 O7 N1 P1	C	2.15346e+07	2.14665e+08	1.33552e+08	3.90127e+07	8.86574e+07	9.49427e+06	-11.2546	-9.12465	-9.6895	-10.0317	-9.65385	-10.7589	-10.0229	-10.1482	1.0907	0.872164	0.125257	-0.0594019
1.13_522.356332666667	1.13	LPC(18:1)(rep)	LPC(18:1)	M+H	LPC	(18:1)	(18:1)	NA	NA	NA	522.355	C26 H53 O7 N1 P1	B	3.88649e+07	2.34428e+07	6.07537e+07	4.66645e+07	1.28743e+07	5.05967e+06	-10.4028	-12.3195	-10.8259	-9.77333	-12.4376	-11.667	-11.1827	-11.2926	1.07916	0.91674	0.109912	-0.0377538
6.29_796.525232	6.29	PE(40:7p)	PE(40:7p)	M+Na	PE	(18:1p/22:6)	(18:1p)	(22:6)	NA	NA	796.525	C45 H76 O7 N1 P1 Na1	C	7.42362e+06	2.28904e+07	3.87276e+07	5.92834e+06	1.63052e+07	3.78532e+06	-12.791	-12.3539	-11.4755	-12.75	-12.0968	-12.0856	-12.2068	-12.3108	1.07471	0.829518	0.103953	-0.0811744
7.48_718.5386135	7.48	PC(18:0/13:1)	PC(31:1)	M+H	PC	(18:0/13:1)	(18:0)	(13:1)	NA	NA	718.538	C39 H77 O8 N1 P1	C	1.82466e+08	5.98773e+08	4.08202e+08	1.32569e+08	3.07751e+08	6.09876e+07	-8.17169	-7.64473	-8.07762	-8.26698	-7.8584	-8.07555	-7.96468	-8.06698	1.07348	0.639396	0.102299	-0.19423
7.9_770.569272333333	7.9	PE(18:0/20:3)(rep)	PE(38:3)	M+H	PE	(18:0/20:3)	(18:0)	(20:3)	NA	NA	770.569	C43 H81 O8 N1 P1	B	9.1038e+07	1.01939e+08	1.66729e+08	3.72341e+07	1.86895e+08	1.26166e+07	-9.17477	-10.199	-9.3694	-10.099	-8.57794	-10.3487	-9.58107	-9.67524	1.06745	0.89126	0.0941748	-0.0499958
8.74_896.7103895	8.74	PC(44:3)	PC(44:3)	M+H	PC	(20:1/24:2)	(20:1)	(24:2)	NA	NA	896.71	C52 H99 O8 N1 P1	C	6.32386e+06	3.43656e+07	1.60536e+07	7.85456e+06	1.26082e+07	2.00822e+06	-13.0224	-11.7677	-12.7459	-12.3441	-12.4677	-13.0001	-12.512	-12.604	1.06581	0.844409	0.0919557	-0.0734469
7.66_744.554736166667	7.66	PC(18:0/15:2)	PC(33:2)	M+H	PC	(18:0/15:2)	(18:0)	(15:2)	NA	NA	744.554	C41 H79 O8 N1 P1	C	5.12371e+08	1.37636e+09	1.04427e+09	3.71801e+08	8.14767e+08	1.38945e+08	-6.68213	-6.44396	-6.72249	-6.7792	-6.45378	-6.88763	-6.61619	-6.70687	1.06487	0.598056	0.0906781	-0.223258
7.65_744.554431833333	7.65	PE(18:0/18:2)(rep)	PE(36:2)	M+H	PE	(18:0/18:2)	(18:0)	(18:2)	NA	NA	744.554	C41 H79 O8 N1 P1	B	5.12371e+08	1.37636e+09	1.04427e+09	3.71801e+08	8.14767e+08	1.38945e+08	-6.68213	-6.44396	-6.72249	-6.7792	-6.45378	-6.88763	-6.61619	-6.70687	1.06487	0.598056	0.0906781	-0.223258
5.61_662.4768	5.61	PE(16:0/14:0)	PE(30:0)	M-H	PE	(16:0/14:0)	(16:0)	(14:0)	NA	NA	662.477	C35 H69 O8 N1 P1	B	2.17369e+06	2.66061e+06	2.95551e+06	656665	1.94866e+06	763626	-14.563	-15.4588	-15.1874	-15.9244	-15.1615	-14.3951	-15.0697	-15.1603	1.0648	0.870701	0.09058	-0.0601308
5.03_848.545375	5.03	PS(41:6)(rep)	PS(41:6)	M-H	PS	(41:6)	(41:6)	NA	NA	NA	848.545	C47 H79 O10 N1 P1	C	648585	1.73619e+06	3.99905e+06	2.20884e+06	905207	131662	-16.3078	-16.0747	-14.7511	-14.1743	-16.2677	-16.9311	-15.7112	-15.791	1.0569	0.938741	0.0798361	-0.0274542
6.36_718.574544	6.36	PC(32:1e)	PC(32:1e)	M+H	PC	(16:0e/16:1)	(16:0e)	(16:1)	NA	NA	718.575	C40 H81 O7 N1 P1	C	8.56077e+07	1.94069e+08	1.27127e+08	8.02944e+07	9.31217e+07	1.73064e+07	-9.2635	-9.27017	-9.76063	-8.99036	-9.58298	-9.89277	-9.43143	-9.4887	1.04049	0.864829	0.0572665	-0.0630698
4.92_835.535630333333	4.92	PI(18:0/16:1)	PI(34:1)	M-H	PI	(18:0/16:1)	(18:0)	(16:1)	NA	NA	835.534	C43 H80 O13 N0 P1	A	3.53162e+07	1.94393e+08	5.42622e+07	4.15797e+07	8.08022e+07	7.0039e+06	-10.5409	-9.26776	-10.9889	-9.93978	-9.7877	-11.1978	-10.2659	-10.3084	1.02996	0.95328	0.0425857	-0.0207794
8.36_870.660035166667	8.36	PC(16:1p/24:1)	PC(40:2p)	M+HCOO	PC	(16:1p/24:1)	(16:1p)	(24:1)	NA	NA	870.659	C49 H93 O9 N1 P1	B	1.87891e+06	3.32619e+06	3.95391e+06	1.16869e+06	1.86963e+06	743259	-14.7733	-15.1367	-14.7675	-15.0927	-15.2213	-14.4341	-14.8925	-14.916	1.01643	0.936813	0.0235138	-0.0283471
7.61_792.5555035	7.61	dMePE(16:0/22:5)	dMePE(38:5)	M-H	dMePE	(16:0/22:5)	(16:0)	(22:5)	NA	NA	792.555	C45 H79 O8 N1 P1	B	3.40093e+07	4.78348e+07	1.10513e+07	1.66772e+07	2.50774e+07	2.86046e+06	-10.5953	-11.2906	-13.2846	-11.2578	-11.4757	-12.4898	-11.7235	-11.7411	1.01225	0.985566	0.0175689	-0.00631417
7.47_718.5383255	7.47	PE(34:1)(rep)	PE(34:1)	M+H	PE	(16:0/18:1)	(16:0)	(18:1)	NA	NA	718.538	C39 H77 O8 N1 P1	C	1.82466e+08	5.98773e+08	4.08202e+08	1.4712e+08	3.37304e+08	6.09876e+07	-8.17169	-7.64473	-8.07762	-8.11673	-7.72612	-8.07555	-7.96468	-7.9728	1.00565	0.9703	0.00812167	-0.0130939
3.92_807.503347166667	3.92	PI(16:0/16:1)	PI(32:1)	M-H	PI	(16:0/16:1)	(16:0)	(16:1)	NA	NA	807.503	C41 H76 O13 N0 P1	A	1.75715e+06	1.34016e+07	4.48482e+06	1.88941e+06	6.71878e+06	574806	-14.8699	-13.1263	-14.5857	-14.3997	-13.3758	-14.8049	-14.194	-14.1934	0.999634	0.999426	-0.000527873	-0.000249361
7.54_762.567751666667	7.54	PC(16:0p/16:0)	PC(32:0p)	M+HCOO	PC	(16:0p/16:0)	(16:0p)	(16:0)	NA	NA	762.565	C41 H81 O9 N1 P1	B	5.46643e+06	6.12077e+06	1.49972e+07	3.97496e+06	5.33619e+06	1.63964e+06	-13.2326	-14.2569	-12.8441	-13.3266	-13.7082	-13.2926	-13.4445	-13.4425	0.998588	0.996675	-0.00203908	-0.00144655
6.54_758.569204	6.54	PC(34:2)(rep)(rep)	PC(34:2)	M+H	PC	(18:0/16:2)	(18:0)	(16:2)	NA	NA	758.569	C42 H81 O8 N1 P1	C	2.23638e+07	5.26667e+07	5.48703e+07	1.10096e+07	2.04855e+07	2.01264e+07	-11.2001	-11.1518	-10.9728	-11.8569	-11.7675	-9.67498	-11.1082	-11.0998	0.994174	0.991661	-0.00842932	-0.00363692
4.18_1165.72241533333	4.18	GM3(d35:1)	GM3(d35:1)	M-H	GM3	(d35:1)	(d35:1)	NA	NA	NA	1165.72	C58 H105 O21 N2	D	713801	1.60461e+06	2.25851e+06	436552	988259	427976	-16.1696	-16.1884	-15.5754	-16.5134	-16.1411	-15.2304	-15.9778	-15.9616	0.988851	0.972392	-0.0161754	-0.0121586
6.95_744.555460833333	6.95	dMePE(16:0/18:1)	dMePE(34:1)	M-H	dMePE	(16:0/18:1)	(16:0)	(18:1)	NA	NA	744.555	C41 H79 O8 N1 P1	B	2.16966e+06	3.7221e+06	4.00576e+06	1.67818e+06	2.17953e+06	631297	-14.5657	-14.9745	-14.7487	-14.5707	-15	-14.6696	-14.763	-14.7468	0.988843	0.931013	-0.0161863	-0.0310442
5.27_750.530789333333	5.27	PC(16:0/14:0)	PC(30:0)	M+HCOO	PC	(16:0/14:0)	(16:0)	(14:0)	NA	NA	750.529	C39 H77 O10 N1 P1	A	1.00331e+08	1.13102e+08	1.36627e+08	7.19052e+07	6.48728e+07	2.39401e+07	-9.03455	-10.0491	-9.65666	-9.14956	-10.1045	-9.42464	-9.58011	-9.55956	0.985856	0.962393	-0.0205519	-0.0166475
7.08_740.524802666667	7.08	PE(16:0/20:3)	PE(36:3)	M-H	PE	(16:0/20:3)	(16:0)	(20:3)	NA	NA	740.524	C41 H75 O8 N1 P1	A	4.53599e+06	1.30903e+07	1.83812e+07	3.83861e+06	9.12014e+06	2.2635e+06	-13.5018	-13.1602	-12.5506	-13.377	-12.935	-12.8274	-13.0708	-13.0465	0.98325	0.944569	-0.0243692	-0.0247661
6.96_804.578974166667	6.96	PC(16:0/18:1)	PC(34:1)	M+HCOO	PC	(16:0/18:1)	(16:0)	(18:1)	NA	NA	804.576	C43 H83 O10 N1 P1	A	6.24817e+08	9.64536e+08	1.02609e+09	4.47453e+08	5.44265e+08	1.86398e+08	-6.39588	-6.9569	-6.74781	-6.51199	-7.03586	-6.46375	-6.7002	-6.67053	0.979648	0.909783	-0.0296644	-0.0410622
5.58_720.4994295	5.58	PE(16:0p/20:5)	PE(36:5p)	M-H	PE	(16:0p/20:5)	(16:0p)	(20:5)	NA	NA	720.497	C41 H71 O7 N1 P1	A	1.82533e+07	3.60411e+07	2.83491e+07	1.03769e+07	3.22158e+07	4.15692e+06	-11.4931	-11.699	-11.9255	-11.9423	-11.1143	-11.9505	-11.7059	-11.669	0.974783	0.911803	-0.0368477	-0.040099
8.26_850.668438	8.26	PC(42:4p)	PC(42:4p)	M+H	PC	(42:4p)	(42:4p)	NA	NA	NA	850.668	C50 H93 O7 N1 P1	C	6.54756e+06	2.04212e+07	2.61495e+07	7.13753e+06	1.35888e+07	2.68802e+06	-12.9722	-12.5186	-12.042	-12.4822	-12.3597	-12.5795	-12.511	-12.4738	0.97455	0.904021	-0.0371915	-0.0438214
7.27_750.543121166667	7.27	PE(16:0p/22:5)(rep)	PE(38:5p)	M+H	PE	(16:0p/22:5)	(16:0p)	(22:5)	NA	NA	750.543	C43 H77 O7 N1 P1	A	3.04668e+07	6.56711e+07	7.03323e+07	2.61845e+07	3.671e+07	10929723	-10.754	-10.8334	-10.6146	-10.6069	-10.9259	-10.5558	-10.734	-10.6962	0.974144	0.793043	-0.0377925	-0.100703
6.94_804.576979	6.94	PS(37:0)	PS(37:0)	M-H	PS	(37:0)	(37:0)	NA	NA	NA	804.576	C43 H83 O10 N1 P1	C	5.93985e+08	9.66263e+08	1.03284e+09	4.47111e+08	5.46901e+08	1.86398e+08	-6.46889	-6.95432	-6.73836	-6.51309	-7.02889	-6.46375	-6.72052	-6.66858	0.964636	0.832217	-0.0519441	-0.0797632
5.61_722.512301833333	5.61	PE(16:0p/20:5)(rep)	PE(36:5p)	M+H	PE	(16:0p/20:5)	(16:0p)	(20:5)	NA	NA	722.512	C41 H73 O7 N1 P1	A	2.17362e+07	6.55562e+07	2.82379e+07	1.43909e+07	4.57448e+07	4.73573e+06	-11.2411	-10.8359	-11.9312	-11.4705	-10.6085	-11.7624	-11.3361	-11.2805	0.962177	0.911787	-0.0556264	-0.0401065
7.18_736.5289945	7.18	PE(18:1p/19:3)	PE(37:4p)	M-H	PE	(18:1p/19:3)	(18:1p)	(19:3)	NA	NA	736.529	C42 H75 O7 N1 P1	A	5.21649e+06	8.42364e+06	1.88251e+07	3.51475e+06	8.49155e+06	2.19488e+06	-13.3001	-13.7962	-12.5162	-13.5042	-13.038	-12.8719	-13.2041	-13.138	0.955194	0.884415	-0.0661339	-0.0533441
8.42_868.6790205	8.42	PC(42:3)	PC(42:3)	M+H	PC	(42:3)	(42:3)	NA	NA	NA	868.679	C50 H95 O8 N1 P1	C	1.25741e+07	5.49218e+07	2.78723e+07	1.14795e+07	2.22273e+07	6.05094e+06	-12.0308	-11.0913	-11.95	-11.7966	-11.6498	-11.4088	-11.6907	-11.6184	0.951124	0.83867	-0.0722946	-0.076409
7.91_756.5570405	7.91	PE(19:1/18:1)	PE(37:2)	M-H	PE	(19:1/18:1)	(19:1)	(18:1)	NA	NA	756.555	C42 H79 O8 N1 P1	A	1.14675e+07	1.91654e+07	1.77899e+07	6.85006e+06	1.22497e+07	3.81823e+06	-12.1637	-12.6102	-12.5978	-12.5415	-12.5093	-12.0731	-12.4572	-12.3746	0.944372	0.715058	-0.0825723	-0.145659
7.91_768.558212833333	7.91	PE(18:0/20:3)	PE(38:3)	M-H	PE	(18:0/20:3)	(18:0)	(20:3)	NA	NA	768.555	C43 H79 O8 N1 P1	A	3.75175e+07	1.38543e+08	6.14848e+07	3.26409e+07	5.70881e+07	1.41582e+07	-10.4537	-9.7564	-10.8086	-10.289	-10.2889	-10.1824	-10.3396	-10.2534	0.94205	0.80729	-0.0861251	-0.0929702
7.35_818.606040166667	7.35	PC(40:6p)(rep)	PC(40:6p)	M+H	PC	(40:6p)	(40:6p)	NA	NA	NA	818.606	C48 H85 O7 N1 P1	C	8.71969e+06	3.66836e+07	2.65372e+07	9.30525e+06	2.09445e+07	3.76607e+06	-12.5589	-11.6735	-12.0208	-12.0995	-11.7355	-12.0929	-12.0844	-11.976	0.927607	0.729695	-0.108414	-0.136859
7.24_724.530889833333	7.24	PE(16:0p/20:3)(rep)	PE(36:3p)	M-H	PE	(16:0p/20:3)	(16:0p)	(20:3)	NA	NA	724.529	C41 H75 O7 N1 P1	B	1.60379e+06	1.47151e+07	1.31969e+07	2.22493e+06	6.71447e+06	1.80833e+06	-15.0017	-12.9914	-13.0286	-14.1638	-13.3768	-13.1513	-13.6739	-13.564	0.926636	0.890653	-0.109925	-0.0502915
5.14_850.561743666667	5.14	PS(41:5)	PS(41:5)	M-H	PS	(41:5)	(41:5)	NA	NA	NA	850.56	C47 H81 O10 N1 P1	C	7.45734e+06	1.33939e+07	2.81088e+07	6.88919e+06	8.90253e+06	4.02877e+06	-12.7845	-13.1271	-11.9378	-12.5332	-12.9698	-11.9957	-12.6165	-12.4996	0.922169	0.809286	-0.116896	-0.0918981
6.28_774.5431395	6.28	PE(18:1p/22:6)(rep)	PE(40:7p)	M+H	PE	(18:1p/22:6)	(18:1p)	(22:6)	NA	NA	774.543	C45 H77 O7 N1 P1	A	7.68895e+07	2.00598e+08	3.56956e+08	6.57709e+07	1.69086e+08	4.35892e+07	-9.41845	-9.22243	-8.27116	-9.27821	-8.72241	-8.5601	-8.97068	-8.85357	0.922032	0.794825	-0.117111	-0.0997283
3.63_1354.78557083333	3.63	GM2(d34:1)	GM2(d34:1)	M-H	GM2	(d34:1)	(d34:1)	NA	NA	NA	1354.79	C65 H116 O26 N3	D	318789	320577	904705	738507	117821	96014.4	-17.3325	-18.5119	-16.8952	-15.7549	-19.2094	-17.3866	-17.5799	-17.4503	0.914099	0.914587	-0.129578	-0.0387748
8.17_846.6236125	8.17	PC(19:1/18:0)	PC(37:1)	M+HCOO	PC	(19:1/18:0)	(19:1)	(18:0)	NA	NA	846.623	C46 H89 O10 N1 P1	A	5.05318e+06	7.84887e+06	1.06426e+07	4.63844e+06	6.35477e+06	1.30505e+06	-13.346	-13.8981	-13.339	-13.1039	-13.4562	-13.6219	-13.5277	-13.394	0.911501	0.608318	-0.133683	-0.215869
6.97_782.566998166667	6.97	PC(34:1)	PC(34:1)	M+Na	PC	(16:0/18:1)	(16:0)	(18:1)	NA	NA	782.567	C42 H82 O8 N1 P1 Na1	C	8.05982e+08	1.20855e+09	1.06883e+09	6.58056e+08	8.97089e+08	1.61075e+08	-6.02857	-6.63154	-6.68895	-5.95552	-6.31492	-6.67441	-6.44968	-6.31495	0.910836	0.672693	-0.134737	-0.172183
6.32_762.565978666667	6.32	PC(16:0e/16:1)	PC(32:1e)	M+HCOO	PC	(16:0e/16:1)	(16:0e)	(16:1)	NA	NA	762.565	C41 H81 O9 N1 P1	B	3.56696e+06	1.18922e+07	1.36283e+07	5.14257e+06	6.04352e+06	1.70253e+06	-13.8485	-13.2986	-12.9822	-12.9551	-13.5286	-13.2383	-13.3764	-13.2407	0.910185	0.680227	-0.135769	-0.167346
7.54_792.558239166667	7.54	PE(18:0/22:5)	PE(40:5)	M-H	PE	(18:0/22:5)	(18:0)	(22:5)	NA	NA	792.555	C45 H79 O8 N1 P1	A	1.37134e+07	4.88081e+07	2.0068e+07	1.70249e+07	2.54183e+07	2.86046e+06	-11.9057	-11.2615	-12.4239	-11.228	-11.4562	-12.4898	-11.8637	-11.7247	0.908115	0.80022	-0.139053	-0.0967905
7.39_792.5784545	7.39	PC(16:0/17:0)	PC(33:0)	M+HCOO	PC	(16:0/17:0)	(16:0)	(17:0)	NA	NA	792.576	C42 H83 O10 N1 P1	A	7.42455e+06	1.13373e+07	1.23584e+07	6.34972e+06	9.23851e+06	1.65496e+06	-12.7909	-13.3676	-13.1233	-12.6509	-12.9164	-13.2792	-13.0939	-12.9488	0.904308	0.588895	-0.145114	-0.229962
9.18_896.6393865	9.18	PS(44:3)	PS(44:3)	M-H	PS	(44:3)	(44:3)	NA	NA	NA	896.639	C50 H91 O10 N1 P1	C	719167	2.33205e+06	1.10761e+06	680978	1.47622e+06	172479	-16.1588	-15.649	-16.6033	-15.8719	-15.5621	-16.5415	-16.137	-15.9918	0.904263	0.734677	-0.145186	-0.133903
3.54_1167.70397366667	3.54	GM3(d34:1	GM3(d34:1	M-H	GM3	(d34:1+O)	(d34:1+O)	NA	NA	NA	1167.7	C57 H103 O22 N2	D	1.22193e+06	1.73505e+06	6.78472e+06	1.05241e+06	1.2931e+06	999841	-15.394	-16.0756	-13.9885	-15.2439	-15.7532	-14.0062	-15.1527	-15.0011	0.900253	0.859891	-0.151597	-0.0655566
5.96_720.553792666667	5.96	PC(31:0)	PC(31:0)	M+H	PC	(15:0/16:0)	(15:0)	(16:0)	NA	NA	720.554	C39 H79 O8 N1 P1	C	1.46073e+08	2.00041e+08	1.7572e+08	1.15432e+08	1.60964e+08	2.6389e+07	-8.49262	-9.22644	-9.29363	-8.46668	-8.79343	-9.28413	-9.00423	-8.84808	0.897415	0.678394	-0.156153	-0.168518
2.22_563.504656	2.22	OAHFA(36:1)	OAHFA(36:1)	M-H	OAHFA	(36:1)	(36:1)	NA	NA	NA	563.504	C36 H67 O4	C	37311.1	130827	2.1055e+06	1.41755e+06	3405.77	206148	-20.4274	-19.8049	-15.6766	-14.8142	-24.3218	-16.2842	-18.6363	-18.4734	0.893242	0.963885	-0.162877	-0.0159749
7.62_742.541125	7.62	PE(18:0/18:2)	PE(36:2)	M-H	PE	(18:0/18:2)	(18:0)	(18:2)	NA	NA	742.539	C41 H77 O8 N1 P1	A	1.9331e+08	3.56299e+08	5.09357e+08	1.48098e+08	2.59436e+08	8.93143e+07	-8.0884	-8.39365	-7.75823	-8.10718	-8.10479	-7.52518	-8.08009	-7.91238	0.890255	0.56372	-0.167709	-0.248936
8.11_782.5731875	8.11	PE(18:0/21:3)	PE(39:3)	M-H	PE	(18:0/21:3)	(18:0)	(21:3)	NA	NA	782.571	C44 H81 O8 N1 P1	A	8.40652e+06	9.53673e+06	9.4996e+06	5.32808e+06	7.6638e+06	1.84782e+06	-12.6117	-13.6171	-13.5029	-12.904	-13.186	-13.1202	-13.2439	-13.07	0.886475	0.644128	-0.173849	-0.191028
7.66_766.535725833333	7.66	PE(36:2)	PE(36:2)	M+Na	PE	(18:0/18:2)	(18:0)	(18:2)	NA	NA	766.536	C41 H78 O8 N1 P1 Na1	C	4.29607e+07	9.28238e+07	8.24493e+07	3.40163e+07	6.12013e+07	1.57014e+07	-10.2582	-10.3342	-10.3853	-10.2294	-10.1885	-10.0332	-10.3259	-10.1504	0.885443	0.0794549	-0.175529	-1.09988
7.42_716.524666333333	7.42	dMePE(16:0/16:1)	dMePE(32:1)	M-H	dMePE	(16:0/16:1)	(16:0)	(16:1)	NA	NA	716.524	C39 H75 O8 N1 P1	B	1.2843e+08	2.65576e+08	2.43111e+08	8.99945e+07	1.59845e+08	5.73617e+07	-8.67833	-8.81761	-8.82529	-8.82582	-8.8035	-8.16398	-8.77374	-8.59777	0.885166	0.504936	-0.175979	-0.296764
8.07_776.616458333333	8.07	PC(35:0)	PC(35:0)	M+H	PC	(35:0)	(35:0)	NA	NA	NA	776.616	C43 H87 O8 N1 P1	C	1.30936e+07	2.3792e+07	2.00527e+07	1.13915e+07	1.85222e+07	2.98898e+06	-11.9724	-12.2982	-12.425	-11.8077	-11.9128	-12.4263	-12.2319	-12.049	0.880926	0.482464	-0.182907	-0.316535
8.68_844.678532	8.68	PC(40:1)	PC(40:1)	M+H	PC	(16:0/24:1)	(16:0)	(24:1)	NA	NA	844.679	C48 H95 O8 N1 P1	C	2.06196e+07	3.93661e+07	3.02129e+07	2.06875e+07	2.52928e+07	4.732e+06	-11.3172	-11.5717	-11.8337	-10.9469	-11.4634	-11.7635	-11.5742	-11.3913	0.880912	0.557228	-0.182931	-0.253967
6.73_750.542754	6.73	PE(18:1p/20:4)(rep)	PE(38:5p)	M+H	PE	(18:1p/20:4)	(18:1p)	(20:4)	NA	NA	750.543	C43 H77 O7 N1 P1	A	1.8232e+08	4.25493e+08	4.79173e+08	1.78446e+08	4.01502e+08	5.28067e+07	-8.17284	-8.1376	-7.84636	-7.83824	-7.47476	-8.28335	-8.05227	-7.86545	0.878542	0.522163	-0.186817	-0.282194
6.61_702.508697166667	6.61	PE(17:1/16:0)	PE(33:1)	M-H	PE	(17:1/16:0)	(17:1)	(16:0)	NA	NA	702.508	C38 H73 O8 N1 P1	A	3.03489e+06	6.03313e+06	3.5172e+06	1.60427e+06	2.64098e+06	1.55321e+06	-14.0815	-14.2777	-14.9363	-14.6357	-14.7229	-13.3707	-14.4318	-14.2431	0.877379	0.733022	-0.188729	-0.134883
7.55_834.529239666667	7.55	PS(40:6)(rep)	PS(40:6)	M-H	PS	(40:6)	(40:6)	NA	NA	NA	834.529	C46 H77 O10 N1 P1	C	8.69927e+06	9.41859e+06	5.90198e+06	3.73235e+06	4.91534e+06	2.70133e+06	-12.5623	-13.6351	-14.1896	-13.4175	-13.8267	-12.5723	-13.4623	-13.2722	0.876533	0.769533	-0.19012	-0.113773
6.64_802.560804666667	6.64	PC(18:0/16:2)	PC(34:2)	M+HCOO	PC	(18:0/16:2)	(18:0)	(16:2)	NA	NA	802.56	C43 H81 O10 N1 P1	A	6.01324e+06	4.96803e+06	1.37731e+08	1.26308e+07	9.33321e+06	3.5993e+06	-13.095	-14.5579	-9.64505	-11.6587	-12.9017	-12.1583	-12.4327	-12.2395	0.874713	0.908212	-0.193118	-0.0418126
7.43_748.584553666667	7.43	PC(33:0)	PC(33:0)	M+H	PC	(16:0/17:0)	(16:0)	(17:0)	NA	NA	748.585	C41 H83 O8 N1 P1	C	9.42302e+07	1.61087e+08	8.45342e+07	6.9087e+07	1.14499e+08	1.67393e+07	-9.12505	-9.5389	-10.3493	-9.20724	-9.28483	-9.94083	-9.67108	-9.47763	0.874512	0.678571	-0.19345	-0.168405
7.44_716.5258985	7.44	PE(16:0/18:1)	PE(34:1)	M-H	PE	(16:0/18:1)	(16:0)	(18:1)	NA	NA	716.524	C39 H75 O8 N1 P1	A	1.42368e+08	2.78738e+08	2.40161e+08	9.9571e+07	1.72416e+08	5.73617e+07	-8.52969	-8.74783	-8.8429	-8.67993	-8.69427	-8.16398	-8.70681	-8.51273	0.874131	0.397291	-0.194078	-0.400891
5.27_728.520286	5.27	PC(30:0)	PC(30:0)	M+Na	PC	(16:0/14:0)	(16:0)	(14:0)	NA	NA	728.52	C38 H76 O8 N1 P1 Na1	C	1.53383e+08	2.66956e+08	2.31466e+08	1.54181e+08	2.06894e+08	3.08886e+07	-8.42217	-8.81014	-8.8961	-8.04911	-8.43128	-9.057	-8.70947	-8.51246	0.872356	0.59132	-0.197012	-0.228178
9.18_828.652236	9.18	PE(18:1/24:0)	PE(42:1)	M-H	PE	(18:1/24:0)	(18:1)	(24:0)	NA	NA	828.649	C47 H91 O8 N1 P1	A	5.38654e+06	1.77882e+07	8.74358e+06	5.2631e+06	1.10202e+07	1.5079e+06	-13.2538	-12.7177	-13.6225	-12.9217	-12.6619	-13.4135	-13.198	-12.999	0.871149	0.593646	-0.199008	-0.226473
5.27_728.522226833333	5.27	PC(32:3)(rep)(rep)	PC(32:3)	M+H	PC	(32:3)	(32:3)	NA	NA	NA	728.522	C40 H75 O8 N1 P1	C	1.53245e+08	2.65356e+08	2.31466e+08	1.54399e+08	2.07243e+08	3.09487e+07	-8.42347	-8.81881	-8.8961	-8.04706	-8.42884	-9.05419	-8.7128	-8.51003	0.868886	0.581111	-0.202762	-0.235741
8.06_868.644383666667	8.06	PC(18:0p/22:3)	PC(40:3p)	M+HCOO	PC	(18:0p/22:3)	(18:0p)	(22:3)	NA	NA	868.644	C49 H91 O9 N1 P1	B	1.40726e+06	7.63295e+06	9.8904e+06	2.12751e+06	3.4627e+06	1.51816e+06	-15.1903	-13.9384	-13.4447	-14.2284	-14.3321	-13.4037	-14.1911	-13.9881	0.868713	0.755051	-0.203048	-0.122023
9.04_898.726833833333	9.04	PC(44:2)	PC(44:2)	M+H	PC	(44:2)	(44:2)	NA	NA	NA	898.726	C52 H101 O8 N1 P1	C	7.39964e+06	3.92663e+07	9.83797e+06	1.00435e+07	1.41184e+07	2.15374e+06	-12.7957	-11.5754	-13.4524	-11.9894	-12.3045	-12.8992	-12.6078	-12.3977	0.864453	0.75446	-0.21014	-0.122364
7.91_732.553845	7.91	PC(32:1)(rep)(rep)(rep)	PC(32:1)	M+H	PC	(32:1)	(32:1)	NA	NA	NA	732.554	C40 H79 O8 N1 P1	C	4.23888e+07	8.63769e+07	6.33093e+07	2.5597e+07	5.44757e+07	1.8188e+07	-10.2776	-10.438	-10.7664	-10.6397	-10.3565	-9.82108	-10.494	-10.2724	0.857623	0.481849	-0.221584	-0.317089
9.01_810.638744333333	9.01	dMePE(40:2p)	dMePE(40:2p)	M-H	dMePE	(40:2p)	(40:2p)	NA	NA	NA	810.638	C47 H89 O7 N1 P1	C	681710	1.12033e+06	4.2014e+06	729886	1.48737e+06	323534	-16.2359	-16.7067	-14.6799	-15.7718	-15.5513	-15.634	-15.8742	-15.6524	0.857497	0.752526	-0.221797	-0.123479
6.25_772.532056333333	6.25	PE(18:1p/22:6)	PE(40:7p)	M-H	PE	(18:1p/22:6)	(18:1p)	(22:6)	NA	NA	772.529	C45 H75 O7 N1 P1	A	5.7085e+07	1.12912e+08	2.8861e+08	4.77514e+07	9.96085e+07	4.33562e+07	-9.84813	-10.0515	-8.57779	-9.74011	-9.48583	-8.56783	-9.49249	-9.26459	0.853879	0.716802	-0.227896	-0.144601
8.27_704.558942333333	8.27	PE(18:0p/16:0)	PE(34:0p)	M+H	PE	(18:0p/16:0)	(18:0p)	(16:0)	NA	NA	704.559	C39 H79 O7 N1 P1	A	1.0681e+07	1.47174e+07	1.01012e+07	7.97693e+06	1.22818e+07	1.79793e+06	-12.2662	-12.9911	-13.4143	-12.3218	-12.5056	-13.1597	-12.8905	-12.6623	0.853687	0.618305	-0.228221	-0.208797
6.05_790.562941166667	6.05	PC(17:1/16:0)	PC(33:1)	M+HCOO	PC	(17:1/16:0)	(17:1)	(16:0)	NA	NA	790.56	C42 H81 O10 N1 P1	A	3.21798e+07	6.14721e+07	1.00071e+07	1.84142e+07	2.20495e+07	5.42136e+06	-10.6751	-10.9287	-13.4278	-11.1148	-11.6614	-11.5673	-11.6772	-11.4478	0.85301	0.820108	-0.229365	-0.0861289
7.63_774.546682	7.63	PE(18:1p/22:5)(rep)(rep)	PE(40:6p)	M-H	PE	(18:1p/22:5)	(18:1p)	(22:5)	NA	NA	774.544	C45 H77 O7 N1 P1	A	7.90436e+07	5.21339e+06	2.41098e+07	2.05375e+06	1.1808e+08	4.58846e+06	-9.37859	-14.4884	-12.1592	-14.2793	-9.24041	-11.808	-12.0087	-11.7759	0.850969	0.915991	-0.232822	-0.0381087
6.66_748.529908166667	6.66	PE(16:0e/22:6)	PE(38:6e)	M-H	PE	(16:0e/22:6)	(16:0e)	(22:6)	NA	NA	748.529	C43 H75 O7 N1 P1	B	1.08878e+08	4.20947e+06	3.60878e+08	1.04115e+08	3.91966e+06	4.69518e+07	-8.9166	-14.797	-8.2554	-8.61555	-14.1533	-8.45289	-10.6563	-10.4072	0.841437	0.933408	-0.249073	-0.0299283
5.27_706.5380975	5.27	PC(30:0)(rep)	PC(30:0)	M+H	PC	(16:0/14:0)	(16:0)	(14:0)	NA	NA	706.538	C38 H77 O8 N1 P1	C	1.33164e+09	2.35096e+09	1.98763e+09	1.33142e+09	1.73995e+09	3.13642e+08	-5.30419	-5.67156	-5.79392	-4.93884	-5.35919	-5.71302	-5.58989	-5.33702	0.839224	0.406254	-0.252872	-0.391202
7.9_732.553978833333	7.9	PE(35:1)	PE(35:1)	M+H	PE	(17:0/18:1)	(17:0)	(18:1)	NA	NA	732.554	C40 H79 O8 N1 P1	C	4.2421e+07	8.05559e+07	6.12853e+07	2.5644e+07	5.45004e+07	1.75533e+07	-10.2765	-10.5387	-10.8133	-10.637	-10.3558	-9.87233	-10.5428	-10.2884	0.838328	0.408273	-0.254413	-0.389049
5.35_824.545131666667	5.35	PS(18:0/21:4)	PS(39:4)	M-H	PS	(18:0/21:4)	(18:0)	(21:4)	NA	NA	824.545	C45 H79 O10 N1 P1	C	1.30129e+06	1.48805e+06	2.51485e+07	2.22849e+06	2.36236e+06	1.08586e+06	-15.3032	-16.2972	-12.0984	-14.1615	-14.8838	-13.8872	-14.5663	-14.3108	0.837739	0.860909	-0.255428	-0.0650426
8.07_744.556881166667	8.07	PE(18:0/18:1)	PE(36:1)	M-H	PE	(18:0/18:1)	(18:0)	(18:1)	NA	NA	744.555	C41 H79 O8 N1 P1	A	3.51441e+08	6.40703e+08	7.70828e+08	2.63259e+08	4.58289e+08	1.70754e+08	-7.22603	-7.54708	-7.1605	-7.27725	-7.28391	-6.59023	-7.3112	-7.05046	0.834658	0.388568	-0.260743	-0.410533
8.08_746.570267333333	8.08	PE(36:1)(rep)	PE(36:1)	M+H	PE	(18:0/18:1)	(18:0)	(18:1)	NA	NA	746.569	C41 H81 O8 N1 P1	C	3.92042e+08	1.01539e+09	8.53221e+08	3.4084e+08	7.26095e+08	1.63309e+08	-7.06831	-6.88278	-7.01399	-6.90463	-6.62001	-6.65454	-6.98836	-6.72639	0.833952	0.0803843	-0.261963	-1.09483
8.11_746.569839666667	8.11	PC(33:1)(rep)(rep)	PC(33:1)	M+H	PC	(33:1)	(33:1)	NA	NA	NA	746.569	C41 H81 O8 N1 P1	C	3.92042e+08	1.01275e+09	8.53559e+08	3.40638e+08	7.26095e+08	1.63309e+08	-7.06831	-6.88653	-7.01341	-6.90549	-6.62001	-6.65454	-6.98942	-6.72668	0.833505	0.0802966	-0.262736	-1.0953
8.85_802.632107833333	8.85	PE(40:1)	PE(40:1)	M+H	PE	(18:1/22:0)	(18:1)	(22:0)	NA	NA	802.632	C45 H89 O8 N1 P1	C	1.12711e+07	2.73239e+07	1.62953e+07	1.09948e+07	2.48131e+07	2.2199e+06	-12.1886	-12.0985	-12.7244	-11.8588	-11.491	-12.8555	-12.3372	-12.0684	0.830053	0.595718	-0.268724	-0.224959
8.28_758.5728355	8.28	PE(19:1/18:0)	PE(37:1)	M-H	PE	(19:1/18:0)	(19:1)	(18:0)	NA	NA	758.571	C42 H81 O8 N1 P1	A	4.07522e+06	7.70287e+06	1.34887e+07	3.18791e+06	7.29092e+06	2.22622e+06	-13.6563	-13.9252	-12.9971	-13.645	-13.2579	-12.8514	-13.5262	-13.2514	0.826589	0.487475	-0.274758	-0.312047
9.04_916.7019045	9.04	PC(18:1/24:0)	PC(42:1)	M+HCOO	PC	(18:1/24:0)	(18:1)	(24:0)	NA	NA	916.701	C51 H99 O10 N1 P1	A	2.16189e+06	6.00101e+06	2.82567e+06	2.53198e+06	3.15082e+06	562927	-14.5709	-14.2854	-15.2522	-13.9773	-14.4683	-14.835	-14.7028	-14.4269	0.825907	0.50811	-0.275949	-0.294042
6.7_748.532084833333	6.7	PE(18:1p/20:4)	PE(38:5p)	M-H	PE	(18:1p/20:4)	(18:1p)	(20:4)	NA	NA	748.529	C43 H75 O7 N1 P1	A	1.23504e+08	2.14441e+08	3.43743e+08	1.19423e+08	1.99547e+08	4.72374e+07	-8.73476	-9.12616	-8.32558	-8.41765	-8.48344	-8.44414	-8.72883	-8.44841	0.82335	0.348728	-0.280423	-0.457513
7.78_776.558893166667	7.78	PE(40:6p)	PE(40:6p)	M+H	PE	(18:1p/22:5)	(18:1p)	(22:5)	NA	NA	776.559	C45 H79 O7 N1 P1	C	1.04043e+08	2.43046e+08	2.16276e+08	8.55887e+07	2.06192e+08	3.84033e+07	-8.98213	-8.94551	-8.99403	-8.89824	-8.43618	-8.74284	-8.97389	-8.69242	0.822752	0.172478	-0.281471	-0.763267
7.25_748.530457666667	7.25	PE(16:0p/22:5)	PE(38:5p)	M-H	PE	(16:0p/22:5)	(16:0p)	(22:5)	NA	NA	748.529	C43 H75 O7 N1 P1	A	2.16645e+07	5.55259e+07	6.94384e+07	1.70998e+07	5.6976e+07	1.07312e+07	-11.2459	-11.0755	-10.6331	-11.2217	-10.2917	-10.5823	-10.9848	-10.6986	0.820015	0.44118	-0.286279	-0.355384
6.74_772.524843	6.74	PE(38:6e)	PE(38:6e)	M+Na	PE	(16:0e/22:6)	(16:0e)	(22:6)	NA	NA	772.525	C43 H76 O7 N1 P1 Na1	C	3.783e+07	6.44404e+07	6.59674e+07	3.66944e+07	6.19717e+07	8.94854e+06	-10.4417	-10.8607	-10.7071	-10.1201	-10.1705	-10.8443	-10.6698	-10.3783	0.81704	0.348955	-0.291521	-0.457231
6.78_756.550568333333	6.78	PC(32:0)	PC(32:0)	M+Na	PC	(16:0/16:0)	(16:0)	(16:0)	NA	NA	756.551	C40 H80 O8 N1 P1 Na1	C	3.04615e+08	3.86188e+08	4.2699e+08	2.81322e+08	4.02522e+08	5.63714e+07	-7.43232	-8.27743	-8.0127	-7.1815	-7.4711	-8.18911	-7.90749	-7.6139	0.815872	0.494588	-0.293585	-0.305756
8.82_828.648085333333	8.82	PE(42:2)	PE(42:2)	M+H	PE	(18:1/24:1)	(18:1)	(24:1)	NA	NA	828.648	C47 H91 O8 N1 P1	C	1.12346e+07	3.17934e+07	2.25936e+07	1.41604e+07	1.96462e+07	3.77117e+06	-12.1933	-11.8799	-12.2529	-11.4938	-11.8278	-12.091	-12.1087	-11.8042	0.809718	0.226828	-0.304508	-0.644304
8.46_772.589728833333	8.46	PE(18:0/20:1)	PE(38:1)	M-H	PE	(18:0/20:1)	(18:0)	(20:1)	NA	NA	772.586	C43 H83 O8 N1 P1	A	1.08666e+07	1.64114e+07	2.59691e+07	8.07397e+06	1.78016e+07	4.30947e+06	-12.2413	-12.834	-12.052	-12.3043	-11.9701	-11.8985	-12.3758	-12.0576	0.802095	0.317453	-0.318154	-0.498321
8.37_852.684263833333	8.37	PC(42:3p)	PC(42:3p)	M+H	PC	(42:3p)	(42:3p)	NA	NA	NA	852.684	C50 H95 O7 N1 P1	C	533434	4.73266e+06	1.08428e+07	945742	5.15558e+06	753522	-16.5898	-14.6279	-13.3121	-15.3981	-13.7579	-14.4143	-14.8433	-14.5234	0.801146	0.783862	-0.319864	-0.105761
7.09_732.5902185	7.09	PC(33:0p)	PC(33:0p)	M+H	PC	(33:0p)	(33:0p)	NA	NA	NA	732.59	C41 H83 O7 N1 P1	C	1.47139e+07	5.11987e+07	2.65935e+07	1.68628e+07	3.1861e+07	5.00967e+06	-11.8041	-11.1926	-12.0178	-11.2418	-11.1303	-11.6813	-11.6715	-11.3511	0.800888	0.351902	-0.320328	-0.453578
6.68_749.534032333333	6.68	PG(17:0/17:0)	PG(34:0)	M-H	PG	(17:0/17:0)	(17:0)	(17:0)	NA	NA	749.534	C40 H78 O10 N0 P1	B	5.66484e+07	1.09866e+08	1.79736e+08	5.53322e+07	1.06663e+08	2.5492e+07	-9.85921	-10.091	-9.26103	-9.52754	-9.38711	-9.33403	-9.73708	-9.41622	0.800597	0.322916	-0.320852	-0.49091
3.74_1151.70976066667	3.74	GM3(d34:1)(rep)	GM3(d34:1)	M-H	GM3	(d34:1)	(d34:1)	NA	NA	NA	1151.71	C57 H103 O21 N2	D	1.77697e+07	5.72181e+07	9.00611e+07	1.77509e+07	3.73804e+07	1.88521e+07	-11.5318	-11.0322	-10.2579	-11.1678	-10.8998	-9.76934	-10.9406	-10.6123	0.796451	0.593893	-0.328343	-0.226292
6.67_802.562886666667	6.67	PS(37:1)	PS(37:1)	M-H	PS	(37:1)	(37:1)	NA	NA	NA	802.56	C43 H81 O10 N1 P1	C	6.861e+06	2.86161e+06	1.37731e+08	1.17262e+07	8.94015e+06	3.64669e+06	-12.9048	-15.3538	-9.64505	-11.7659	-12.9637	-12.1394	-12.6345	-12.2897	0.787396	0.855859	-0.344838	-0.067598
8.83_828.6477685	8.83	PC(39:2)(rep)	PC(39:2)	M+H	PC	(39:2)	(39:2)	NA	NA	NA	828.648	C47 H91 O8 N1 P1	C	1.08992e+07	2.91245e+07	2.25936e+07	1.30495e+07	2.20129e+07	3.5353e+06	-12.237	-12.0064	-12.2529	-11.6117	-11.6637	-12.1842	-12.1655	-11.8199	0.786979	0.190299	-0.345602	-0.720564
8.63_828.684275333333	8.63	PC(40:2e)	PC(40:2e)	M+H	PC	(40:2e)	(40:2e)	NA	NA	NA	828.684	C48 H95 O7 N1 P1	C	2.9506e+06	1.17772e+07	1.0893e+07	4.19944e+06	6.5262e+06	1.98037e+06	-14.1222	-13.3127	-13.3054	-13.2474	-13.4178	-13.0202	-13.5801	-13.2285	0.783705	0.326797	-0.351618	-0.485722
7.8_790.598928333333	7.8	PC(18:0p/16:0)	PC(34:0p)	M+HCOO	PC	(18:0p/16:0)	(18:0p)	(16:0)	NA	NA	790.597	C43 H85 O9 N1 P1	B	4.12577e+07	1.23143e+08	1.20433e+08	5.29966e+07	6.97152e+07	2.41103e+07	-10.3166	-9.92641	-9.83867	-9.58976	-10.0006	-9.41442	-10.0272	-9.66827	0.77973	0.191673	-0.358954	-0.717439
7.95_762.600193333333	7.95	PC(34:0)(rep)	PC(34:0)	M+H	PC	(18:0/16:0)	(18:0)	(16:0)	NA	NA	762.601	C42 H85 O8 N1 P1	C	8.53496e+08	8.42347e+08	8.99671e+08	6.75488e+08	8.72138e+08	1.62095e+08	-5.94593	-7.15232	-6.93751	-5.9178	-6.35561	-6.66531	-6.67859	-6.3129	0.776102	0.453829	-0.365682	-0.343107
7.93_728.559169166667	7.93	PE(18:1p/18:1)	PE(36:2p)	M+H	PE	(18:1p/18:1)	(18:1p)	(18:1)	NA	NA	728.559	C41 H79 O7 N1 P1	A	5.7708e+07	1.01062e+08	2.64015e+08	6.23914e+07	1.42478e+08	2.55826e+07	-9.83247	-10.2115	-8.70628	-9.35431	-8.96943	-9.32891	-9.58342	-9.21755	0.776002	0.507395	-0.365868	-0.294654
8.3_728.562073666667	8.3	PE(36:1p)	PE(36:1p)	M-H	PE	(18:0p/18:1)	(18:0p)	(18:1)	NA	NA	728.56	C41 H79 O7 N1 P1	C	4.78891e+07	6.18853e+07	1.69145e+08	4.45784e+07	7.8299e+07	2.15648e+07	-10.1015	-10.9191	-9.34864	-9.83931	-9.8331	-9.57539	-10.1231	-9.74927	0.771738	0.4981	-0.373817	-0.302684
7.98_796.584860333333	7.98	PE(18:0/22:4)(rep)	PE(40:4)	M+H	PE	(18:0/22:4)	(18:0)	(22:4)	NA	NA	796.585	C45 H83 O8 N1 P1	C	3.62609e+07	1.13798e+08	9.69957e+07	4.42784e+07	1.06166e+08	1.29722e+07	-10.5028	-10.0403	-10.1509	-9.84905	-9.39384	-10.3087	-10.2313	-9.85052	0.768001	0.291107	-0.38082	-0.535947
8.23_774.637167166667	8.23	PC(36:1e)	PC(36:1e)	M+H	PC	(36:1e)	(36:1e)	NA	NA	NA	774.637	C44 H89 O7 N1 P1	C	3.30232e+07	1.0147e+08	6.89487e+07	3.94501e+07	6.28981e+07	1.42064e+07	-10.6378	-10.2057	-10.6433	-10.0156	-10.1491	-10.1775	-10.4956	-10.1141	0.767636	0.106838	-0.381506	-0.971273
6.36_822.600927833333	6.36	PC(39:5)	PC(39:5)	M+H	PC	(39:5)	(39:5)	NA	NA	NA	822.601	C47 H85 O8 N1 P1	C	6.81318e+06	2.26937e+07	2.48126e+07	1.132e+07	1.94465e+07	2.69313e+06	-12.9148	-12.3664	-12.1178	-11.8168	-11.8426	-12.5767	-12.4663	-12.0787	0.764384	0.321525	-0.38763	-0.492786
7.8_790.598319333333	7.8	PC(16:0e/18:1)	PC(34:1e)	M+HCOO	PC	(16:0e/18:1)	(16:0e)	(18:1)	NA	NA	790.597	C43 H85 O9 N1 P1	B	4.14756e+07	1.23627e+08	1.22792e+08	5.29966e+07	7.36176e+07	2.53993e+07	-10.309	-9.92075	-9.81069	-9.58976	-9.92205	-9.33928	-10.0135	-9.61703	0.759728	0.155905	-0.396446	-0.80714
8.26_702.546898833333	8.26	PE(34:0p)	PE(34:0p)	M-H	PE	(18:0p/16:0)	(18:0p)	(16:0)	NA	NA	702.544	C39 H77 O7 N1 P1	C	1.31113e+07	1.66803e+07	1.1715e+07	9.01861e+06	1.55956e+07	2.89031e+06	-11.9704	-12.8105	-13.2005	-12.1447	-12.161	-12.4748	-12.6605	-12.2601	0.75768	0.386721	-0.400339	-0.412602
6.78_734.570004833333	6.78	PC(32:0)(rep)	PC(32:0)	M+H	PC	(16:0/16:0)	(16:0)	(16:0)	NA	NA	734.569	C40 H81 O8 N1 P1	C	2.47336e+09	3.3585e+09	3.90438e+09	2.40328e+09	3.36701e+09	6.40269e+08	-4.41092	-5.15699	-4.81989	-4.08679	-4.40677	-4.68346	-4.79593	-4.39234	0.755976	0.220994	-0.403588	-0.655619
7.95_784.584678333333	7.95	PC(36:3)(rep)(rep)(rep)	PC(36:3)	M+H	PC	(36:3)	(36:3)	NA	NA	NA	784.585	C44 H83 O8 N1 P1	C	1.21458e+08	1.01827e+08	9.5332e+07	9.27704e+07	1.1381e+08	1.79525e+07	-8.75885	-10.2006	-10.1759	-8.78199	-9.29354	-9.83989	-9.71178	-9.30514	0.754377	0.51865	-0.406643	-0.285126
8.31_752.556426333333	8.31	PE(36:2e)	PE(36:2e)	M+Na	PE	(36:2e)	(36:2e)	NA	NA	NA	752.556	C41 H80 O7 N1 P1 Na1	C	8.85688e+06	1.16457e+07	1.86523e+07	7.81763e+06	1.50358e+07	2.65254e+06	-12.5364	-13.3289	-12.5295	-12.3509	-12.2137	-12.5986	-12.7982	-12.3877	0.752355	0.2591	-0.410515	-0.586533
1.31_482.360390666667	1.31	LPC(16:0e)	LPC(16:0e)	M+H	LPC	(16:0e)	(16:0e)	NA	NA	NA	482.361	C24 H53 O6 N1 P1	B	3.06665e+06	1.64669e+07	7.05985e+06	3.36459e+06	6.90536e+06	2.49224e+06	-14.0665	-12.8291	-13.9311	-13.5672	-13.3363	-12.6886	-13.6089	-13.1973	0.751805	0.438902	-0.411571	-0.357632
9.05_872.710874166667	9.05	PC(42:1)	PC(42:1)	M+H	PC	(18:1/24:0)	(18:1)	(24:0)	NA	NA	872.71	C50 H99 O8 N1 P1	C	1.30281e+07	3.77295e+07	1.2888e+07	1.60484e+07	2.07775e+07	3.08672e+06	-11.9796	-11.633	-13.0628	-11.3132	-11.7471	-12.3799	-12.2251	-11.8134	0.751725	0.485054	-0.411723	-0.31421
1.13_566.3469	1.13	LPC(18:1)	LPC(18:1)	M+HCOO	LPC	(18:1)	(18:1)	NA	NA	NA	566.346	C27 H53 O9 N1 P1	A	2.09019e+06	1.92537e+06	1.15077e+07	827590	1.47161e+07	625178	-14.6195	-15.9255	-13.2262	-15.5906	-12.2447	-14.6837	-14.5904	-14.173	0.748761	0.75928	-0.417423	-0.119598
5.73_790.5742135	5.73	PC(38:6p)	PC(38:6p)	M+H	PC	(16:0p/22:6)	(16:0p)	(22:6)	NA	NA	790.575	C46 H81 O7 N1 P1	C	2.24009e+07	6.50828e+07	7.13063e+07	2.83065e+07	5.46846e+07	1.10589e+07	-11.1977	-10.8464	-10.5948	-10.4945	-10.351	-10.5389	-10.8796	-10.4614	0.748369	0.12858	-0.418179	-0.890825
7.95_806.594479166667	7.95	PC(18:0/16:0)	PC(34:0)	M+HCOO	PC	(18:0/16:0)	(18:0)	(16:0)	NA	NA	806.592	C43 H85 O10 N1 P1	A	1.02211e+08	9.83401e+07	1.21506e+08	8.30914e+07	9.54747e+07	2.55761e+07	-9.00777	-10.2509	-9.82588	-8.94096	-9.54698	-9.32928	-9.69484	-9.2724	0.746161	0.376667	-0.422441	-0.424042
8.47_774.6007595	8.47	PE(38:1)	PE(38:1)	M+H	PE	(18:0/20:1)	(18:0)	(20:1)	NA	NA	774.601	C43 H85 O8 N1 P1	C	1.04014e+07	1.7654e+07	2.44835e+07	8.92639e+06	2.11615e+07	3.99017e+06	-12.3045	-12.7287	-12.137	-12.1595	-11.7207	-12.0096	-12.3901	-11.9632	0.743902	0.12852	-0.426816	-0.891031
7.8_746.606282833333	7.8	PC(34:1e)	PC(34:1e)	M+H	PC	(16:0e/18:1)	(16:0e)	(18:1)	NA	NA	746.606	C42 H85 O7 N1 P1	C	3.84509e+08	1.43023e+09	1.01547e+09	5.20232e+08	8.86254e+08	2.03575e+08	-7.0963	-6.38857	-6.76283	-6.29457	-6.33245	-6.33658	-6.74923	-6.3212	0.743275	0.170775	-0.428032	-0.767575
6.64_724.528104166667	6.64	PE(16:0p/20:4)(rep)	PE(36:4p)	M+H	PE	(16:0p/20:4)	(16:0p)	(20:4)	NA	NA	724.528	C41 H75 O7 N1 P1	A	1.7485e+08	3.59287e+08	4.65762e+08	1.62566e+08	4.10386e+08	7.43141e+07	-8.2332	-8.3816	-7.88731	-7.97271	-7.44319	-7.79043	-8.16737	-7.73544	0.74127	0.113294	-0.431929	-0.945792
9.05_846.694715	9.05	PC(40:0)	PC(40:0)	M+H	PC	(16:0/24:0)	(16:0)	(24:0)	NA	NA	846.695	C48 H97 O8 N1 P1	C	4.44982e+06	5.93933e+06	2.94154e+06	4.38581e+06	4.9304e+06	622007	-13.5294	-14.3003	-15.1942	-13.1847	-13.8223	-14.691	-14.3413	-13.8994	0.736139	0.533932	-0.44195	-0.272514
7.95_784.582697	7.95	PC(34:0)	PC(34:0)	M+Na	PC	(18:0/16:0)	(18:0)	(16:0)	NA	NA	784.583	C42 H84 O8 N1 P1 Na1	C	1.21458e+08	1.12268e+08	1.06147e+08	9.82819e+07	1.25076e+08	2.08323e+07	-8.75885	-10.0598	-10.0208	-8.69873	-9.15737	-9.62525	-9.61316	-9.16045	0.730667	0.428852	-0.452713	-0.367693
8.84_800.620578333333	8.84	PE(18:1/22:0)	PE(40:1)	M-H	PE	(18:1/22:0)	(18:1)	(22:0)	NA	NA	800.617	C45 H87 O8 N1 P1	A	7.00373e+06	1.54317e+07	1.38958e+07	6.70517e+06	1.60687e+07	2.47351e+06	-12.875	-12.9228	-12.9542	-12.5723	-12.1178	-12.6994	-12.9173	-12.4632	0.729946	0.121358	-0.454138	-0.915932
9.19_830.6642005	9.19	PE(42:1)	PE(42:1)	M+H	PE	(18:1/24:0)	(18:1)	(24:0)	NA	NA	830.663	C47 H93 O8 N1 P1	C	3.58767e+06	1.147e+07	4.16703e+06	3.54085e+06	8.5062e+06	1.01515e+06	-13.8401	-13.3508	-14.6917	-13.4935	-13.0355	-13.9843	-13.9609	-13.5044	0.728775	0.399621	-0.456455	-0.398352
7.86_778.574334666667	7.86	PE(18:0p/22:5)(rep)	PE(40:5p)	M+H	PE	(18:0p/22:5)	(18:0p)	(22:5)	NA	NA	778.575	C45 H81 O7 N1 P1	A	5.84764e+07	5.06213e+07	8.93877e+07	3.26321e+07	5.40942e+07	2.6895e+07	-9.81339	-11.2089	-10.2688	-10.2894	-10.3666	-9.25673	-10.4304	-9.97091	0.727263	0.447373	-0.45945	-0.34933
7.95_802.578746333333	7.95	PE(18:0p/24:6)	PE(42:6p)	M-H	PE	(18:0p/24:6)	(18:0p)	(24:6)	NA	NA	802.576	C47 H81 O7 N1 P1	A	1.4115e+06	5.24132e+06	1.0278e+07	2.1115e+06	3.63275e+06	1.79785e+06	-15.1859	-14.4807	-13.3893	-14.2393	-14.263	-13.1597	-14.352	-13.8873	0.724658	0.510599	-0.464628	-0.29192
7.3_800.562105166667	7.3	PE(18:1p/24:6)	PE(42:7p)	M-H	PE	(18:1p/24:6)	(18:1p)	(24:6)	NA	NA	800.56	C47 H79 O7 N1 P1	A	1.40215e+06	6.31308e+06	1.22896e+07	2.09329e+06	4.88253e+06	1.95498e+06	-15.1955	-14.2122	-13.1314	-14.2518	-13.8364	-13.0388	-14.1797	-13.709	0.721611	0.542725	-0.470706	-0.26542
1.07_496.3403335	1.07	LPC(16:0)(rep)	LPC(16:0)	M+H	LPC	(16:0)	(16:0)	NA	NA	NA	496.34	C24 H51 O7 N1 P1	B	1.72672e+07	1.26859e+07	5.34789e+07	1.08152e+07	2.67281e+07	7.50105e+06	-11.5732	-13.2054	-11.0099	-11.8826	-11.3837	-11.0989	-11.9295	-11.4551	0.719755	0.554231	-0.474421	-0.25631
8.6_794.608062333333	8.6	PE(18:0p/23:3)	PE(41:3p)	M-H	PE	(18:0p/23:3)	(18:0p)	(23:3)	NA	NA	794.607	C46 H85 O7 N1 P1	B	528744	1.32581e+06	3.63512e+06	821105	1.5515e+06	376152	-16.6025	-16.4637	-14.8888	-15.6019	-15.4904	-15.4166	-15.985	-15.503	0.71597	0.473265	-0.482028	-0.324895
8.96_830.700157833333	8.96	PC(40:1e)	PC(40:1e)	M+H	PC	(40:1e)	(40:1e)	NA	NA	NA	830.7	C48 H97 O7 N1 P1	C	5.52183e+06	1.06411e+07	9.66424e+06	7.58451e+06	8.21842e+06	1.71595e+06	-13.218	-13.459	-13.4781	-12.3945	-13.0852	-13.227	-13.3851	-12.9022	0.715576	0.193762	-0.482824	-0.712732
9.41_900.742095833333	9.41	PC(44:1)	PC(44:1)	M+H	PC	(44:1)	(44:1)	NA	NA	NA	900.742	C52 H103 O8 N1 P1	C	3.43114e+06	2.05147e+07	2.36544e+06	5.02908e+06	7.70138e+06	811776	-13.9045	-12.512	-15.5087	-12.9873	-13.1789	-14.3068	-13.975	-13.491	0.714976	0.649942	-0.484033	-0.187125
6.69_698.514513166667	6.69	PE(18:1p/16:1)	PE(34:2p)	M-H	PE	(18:1p/16:1)	(18:1p)	(16:1)	NA	NA	698.513	C39 H73 O7 N1 P1	A	2.43701e+06	6.35105e+06	1.24811e+07	3.30498e+06	5.37257e+06	2.05843e+06	-14.3981	-14.2036	-13.1091	-13.5929	-13.6984	-12.9645	-13.9036	-13.4186	0.714509	0.367002	-0.484977	-0.435332
7.9_702.543148833333	7.9	PE(16:0p/18:1)	PE(34:1p)	M+H	PE	(16:0p/18:1)	(16:0p)	(18:1)	NA	NA	702.543	C39 H77 O7 N1 P1	A	1.45676e+08	2.24526e+08	4.87326e+08	1.63052e+08	3.12579e+08	5.95306e+07	-8.49655	-9.05986	-7.82202	-7.96839	-7.83595	-8.11044	-8.45948	-7.97159	0.71307	0.304465	-0.487884	-0.516462
6.72_775.550075333333	6.72	PG(18:0/18:1)	PG(36:1)	M-H	PG	(18:0/18:1)	(18:0)	(18:1)	NA	NA	775.549	C42 H80 O10 N0 P1	B	1.03043e+07	1.94594e+07	1.99279e+07	1.28743e+07	1.93224e+07	3.08447e+06	-12.318	-12.5882	-12.434	-11.6312	-11.8518	-12.381	-12.4467	-11.9547	0.710993	0.146688	-0.492092	-0.833604
8.81_826.636267666667	8.81	PE(18:1/24:1)	PE(42:2)	M-H	PE	(18:1/24:1)	(18:1)	(24:1)	NA	NA	826.633	C47 H89 O8 N1 P1	A	7.1064e+06	1.70682e+07	2.08045e+07	8.15561e+06	1.77424e+07	3.37808e+06	-12.8541	-12.7774	-12.3719	-12.2898	-11.9749	-12.2498	-12.6678	-12.1715	0.70893	0.059197	-0.496286	-1.2277
8.23_1134.78908516667	8.23	CerG3(d18:1/24:1)	CerG3(d42:2)	M+H	CerG3	(d18:1/24:1)	(d18:1)	(24:1)	NA	NA	1134.79	C60 H112 O18 N1	A	1.09785e+07	5.71856e+06	1.31196e+07	5.559e+06	8.12835e+06	3.5403e+06	-12.2266	-14.3549	-13.0371	-12.8428	-13.1011	-12.1821	-13.2062	-12.7086	0.708307	0.520504	-0.497554	-0.283576
8.02_770.573946	8.02	PE(20:1/18:1)	PE(38:2)	M-H	PE	(20:1/18:1)	(20:1)	(18:1)	NA	NA	770.571	C43 H81 O8 N1 P1	A	3.534e+06	4.03108e+06	8.38671e+06	2.92372e+06	5.0526e+06	1.57288e+06	-13.8619	-14.8594	-13.6827	-13.7698	-13.787	-13.3526	-14.1347	-13.6365	0.707992	0.306597	-0.498195	-0.513433
8.31_730.574776666667	8.31	PE(18:0p/18:1)	PE(36:1p)	M+H	PE	(18:0p/18:1)	(18:0p)	(18:1)	NA	NA	730.575	C41 H81 O7 N1 P1	A	4.27043e+07	6.17111e+07	1.20545e+08	4.97293e+07	8.4137e+07	1.49479e+07	-10.2669	-10.9231	-9.83734	-9.68156	-9.72936	-10.1041	-10.3424	-9.83835	0.705101	0.247599	-0.504098	-0.60625
7.93_764.562299833333	7.93	PE(18:1p/21:3)	PE(39:4p)	M-H	PE	(18:1p/21:3)	(18:1p)	(21:3)	NA	NA	764.56	C44 H79 O7 N1 P1	B	3.45492e+06	1.62501e+07	1.35649e+07	5.49116e+06	1.07533e+07	2.58451e+06	-13.8945	-12.8482	-12.989	-12.8605	-12.6973	-12.6361	-13.2439	-12.7313	0.70096	0.255884	-0.512597	-0.591957
5.11_850.561017166667	5.11	PC(16:0/22:6)	PC(38:6)	M+HCOO	PC	(16:0/22:6)	(16:0)	(22:6)	NA	NA	850.56	C47 H81 O10 N1 P1	A	7.1999e+06	1.31223e+07	1.29598e+07	6.88477e+06	8.90146e+06	4.00899e+06	-12.8352	-13.1566	-13.0548	-12.5342	-12.97	-12.0028	-13.0155	-12.5023	0.700649	0.200584	-0.513235	-0.697703
5.91_739.574517166667	5.91	SM(d37:4)	SM(d37:4)	M+H	SM	(d37:4)	(d37:4)	NA	NA	NA	739.575	C42 H80 O6 N2 P1	C	3.71765e+06	1.2014e+07	1.11258e+07	4.30812e+06	1.57567e+07	1.52474e+06	-13.7888	-13.2839	-13.2749	-13.2105	-12.1461	-13.3974	-13.4492	-12.918	0.691986	0.307772	-0.531186	-0.511771
6.64_746.510112333333	6.64	PE(36:4p)	PE(36:4p)	M+Na	PE	(16:0p/20:4)	(16:0p)	(20:4)	NA	NA	746.51	C41 H74 O7 N1 P1 Na1	C	1.87625e+07	3.32001e+07	4.39795e+07	1.81375e+07	3.9783e+07	8.12436e+06	-11.4534	-11.8175	-11.292	-11.1367	-10.8099	-10.9837	-11.521	-10.9768	0.685786	0.0514155	-0.544169	-1.28891
7.89_700.530956833333	7.89	PE(16:0p/18:1)(rep)	PE(34:1p)	M-H	PE	(16:0p/18:1)	(16:0p)	(18:1)	NA	NA	700.529	C39 H75 O7 N1 P1	B	1.38994e+08	1.72195e+08	4.6403e+08	1.42631e+08	2.187e+08	7.63181e+07	-8.56429	-9.4427	-7.89269	-8.16144	-8.35122	-7.75205	-8.63323	-8.08823	0.685394	0.351711	-0.544994	-0.453814
4.99_1024.67875116667	4.99	CerG3(d18:1/16:0)	CerG3(d34:1)	M+H	CerG3	(d18:1/16:0)	(d18:1)	(16:0)	NA	NA	1024.68	C52 H98 O18 N1	A	5.14773e+06	3.99861e+06	6.34141e+06	2.86896e+06	4.51565e+06	2.17105e+06	-13.3192	-14.8711	-14.086	-13.7971	-13.9491	-12.8876	-14.0921	-13.5446	0.6842	0.385875	-0.54751	-0.413553
0.92_522.2837295	0.92	LPS(18:1)	LPS(18:1)	M-H	LPS	(18:1)	(18:1)	NA	NA	NA	522.284	C24 H45 O9 N1 P1	B	902177	1.01848e+06	5.87894e+06	772585	3.02997e+06	500341	-15.8317	-16.8442	-14.1952	-15.6898	-14.5247	-15.005	-15.6237	-15.0732	0.68278	0.564138	-0.550506	-0.248614
6.75_779.567586	6.75	MGDG(36:3)	MGDG(36:3)	M-H	MGDG	(36:3)	(36:3)	NA	NA	NA	779.568	C45 H79 O10	D	1.02275e+08	1.12382e+08	1.55507e+08	9.88064e+07	1.13709e+08	3.48623e+07	-9.00687	-10.0583	-9.46992	-8.69105	-9.29483	-8.8824	-9.5117	-8.95609	0.680369	0.206782	-0.55561	-0.684487
6.77_778.562979	6.77	PC(16:0/16:0)	PC(32:0)	M+HCOO	PC	(16:0/16:0)	(16:0)	(16:0)	NA	NA	778.56	C41 H81 O10 N1 P1	A	2.29971e+08	2.50995e+08	3.51113e+08	2.23452e+08	2.56717e+08	7.74555e+07	-7.83786	-8.89908	-8.29497	-7.51377	-8.11999	-7.7307	-8.34397	-7.78815	0.680271	0.209624	-0.555818	-0.678559
6.61_722.515238833333	6.61	PE(16:0p/20:4)	PE(36:4p)	M-H	PE	(16:0p/20:4)	(16:0p)	(20:4)	NA	NA	722.513	C41 H73 O7 N1 P1	A	1.16695e+08	1.78412e+08	2.52376e+08	9.45684e+07	1.84462e+08	6.66183e+07	-8.81657	-9.39153	-8.77133	-8.7543	-8.59684	-7.94815	-8.99314	-8.4331	0.678281	0.155477	-0.560044	-0.808335
8.44_782.606048666667	8.44	PE(18:0p/22:3)	PE(40:3p)	M+H	PE	(18:0p/22:3)	(18:0p)	(22:3)	NA	NA	782.606	C45 H85 O7 N1 P1	A	4.94088e+06	5.46115e+07	3.24135e+07	1.27741e+07	2.14068e+07	7.20406e+06	-13.3784	-11.0995	-11.7322	-11.6424	-11.704	-11.1572	-12.07	-11.5012	0.674169	0.493693	-0.568818	-0.306543
8.48_798.605052166667	8.48	PE(18:1/22:1)	PE(40:2)	M-H	PE	(18:1/22:1)	(18:1)	(22:1)	NA	NA	798.602	C45 H85 O8 N1 P1	A	8.92235e+06	1.97186e+07	3.24277e+07	9.31379e+06	2.33993e+07	5.92825e+06	-12.5257	-12.5691	-11.7316	-12.0982	-11.5756	-11.4384	-12.2755	-11.7041	0.672959	0.172729	-0.571409	-0.762635
8.34_790.6320445	8.34	PC(36:0)	PC(36:0)	M+H	PC	(36:0)	(36:0)	NA	NA	NA	790.632	C44 H89 O8 N1 P1	C	2.46069e+07	3.14418e+07	2.95034e+07	2.53905e+07	3.20926e+07	6.43098e+06	-11.0622	-11.896	-11.868	-10.6514	-11.1199	-11.321	-11.6087	-11.0307	0.669903	0.169064	-0.577977	-0.77195
8.18_796.5891545	8.18	PE(18:0/22:3)	PE(40:3)	M-H	PE	(18:0/22:3)	(18:0)	(22:3)	NA	NA	796.586	C45 H83 O8 N1 P1	A	4.37399e+06	1.90238e+07	2.78839e+07	5.14539e+06	1.42886e+07	7.25003e+06	-13.5542	-12.6209	-11.9494	-12.9543	-12.2872	-11.148	-12.7082	-12.1298	0.669747	0.457766	-0.578311	-0.339356
8.49_800.616493	8.49	PE(40:2)	PE(40:2)	M+H	PE	(18:1/22:1)	(18:1)	(22:1)	NA	NA	800.616	C45 H87 O8 N1 P1	C	8.17977e+06	1.98319e+07	3.05209e+07	1.00573e+07	2.65939e+07	4.31794e+06	-12.6511	-12.5608	-11.819	-11.9874	-11.391	-11.8957	-12.3437	-11.758	0.666354	0.151485	-0.585638	-0.819631
6.18_748.527222166667	6.18	PE(16:0p/22:6)(rep)	PE(38:6p)	M+H	PE	(16:0p/22:6)	(16:0p)	(22:6)	NA	NA	748.528	C43 H75 O7 N1 P1	A	1.34951e+08	4.31422e+08	4.20085e+08	1.75746e+08	3.94242e+08	8.31481e+07	-8.60687	-8.11764	-8.03622	-7.86024	-7.50109	-7.62839	-8.25358	-7.66324	0.664185	0.0592559	-0.590342	-1.22727
8.5_800.616486166667	8.5	PC(37:2)(rep)	PC(37:2)	M+H	PC	(37:2)	(37:2)	NA	NA	NA	800.616	C45 H87 O8 N1 P1	C	8.17977e+06	2.01819e+07	3.00109e+07	1.00573e+07	2.69442e+07	4.31794e+06	-12.6511	-12.5356	-11.8433	-11.9874	-11.3721	-11.8957	-12.3434	-11.7517	0.663596	0.140305	-0.591624	-0.852928
7.81_768.587711833333	7.81	PC(34:0p)	PC(34:0p)	M+Na	PC	(18:0p/16:0)	(18:0p)	(16:0)	NA	NA	768.588	C42 H84 O7 N1 P1 Na1	C	5.24267e+07	1.82736e+08	1.50493e+08	8.29283e+07	1.56705e+08	2.69085e+07	-9.97094	-9.35698	-9.51721	-8.94379	-8.83212	-9.25601	-9.61504	-9.01064	0.657744	0.0611076	-0.604403	-1.2139
8.25_822.60322	8.25	PE(24:3/18:1)	PE(42:4)	M-H	PE	(24:3/18:1)	(24:3)	(18:1)	NA	NA	822.602	C47 H85 O8 N1 P1	A	2.06115e+06	7.24891e+06	1.33496e+07	2.91304e+06	7.72635e+06	2.24061e+06	-14.6397	-14.0128	-13.012	-13.7751	-13.1742	-12.8421	-13.8882	-13.2638	0.648691	0.331926	-0.624396	-0.478959
7.96_794.573655	7.96	PE(18:0/22:4)	PE(40:4)	M-H	PE	(18:0/22:4)	(18:0)	(22:4)	NA	NA	794.571	C45 H81 O8 N1 P1	A	1.57324e+07	4.6182e+07	9.5046e+07	1.56284e+07	9.90723e+07	1.13462e+07	-11.7075	-11.3413	-10.1802	-11.3515	-9.49361	-10.5019	-11.0764	-10.449	0.647358	0.426291	-0.627364	-0.370294
7.11_810.600925	7.11	PC(38:4)	PC(38:4)	M+H	PC	(18:0/20:4)	(18:0)	(20:4)	NA	NA	810.601	C46 H85 O8 N1 P1	C	1.80484e+08	6.83356e+08	2.88998e+08	2.47548e+08	4.97728e+08	7.50638e+07	-8.18744	-7.4541	-8.57584	-7.36602	-7.16481	-7.77595	-8.07246	-7.43559	0.643107	0.18498	-0.63687	-0.732876
6.89_776.558735666667	6.89	PE(18:1p/22:5)(rep)	PE(40:6p)	M+H	PE	(18:1p/22:5)	(18:1p)	(22:5)	NA	NA	776.559	C45 H79 O7 N1 P1	A	3.47805e+07	4.92166e+07	1.80846e+07	3.50815e+07	6.49464e+07	3.56628e+06	-10.563	-11.2495	-12.5741	-10.1849	-10.1028	-12.1716	-11.4622	-10.8198	0.640649	0.51444	-0.642395	-0.288665
8.71_974.750575166667	8.71	CerG2(d18:1/24:0)	CerG2(d42:1)	M+H	CerG2	(d18:1/24:0)	(d18:1)	(24:0)	NA	NA	974.75	C54 H104 O13 N1	A	6.36112e+06	1.12177e+07	7.82243e+06	1.06173e+07	8.6254e+06	1.60326e+06	-13.0139	-13.3829	-13.7831	-11.9092	-13.0154	-13.325	-13.3933	-12.7499	0.640193	0.275628	-0.643422	-0.559676
7.85_674.515606166667	7.85	PE(32:0p)	PE(32:0p)	M-H	PE	(16:0p/16:0)	(16:0p)	(16:0)	NA	NA	674.513	C37 H73 O7 N1 P1	C	8.93711e+06	9.79842e+06	1.19389e+07	7.92518e+06	1.2977e+07	2.68417e+06	-12.5234	-13.578	-13.1732	-12.3311	-12.4261	-12.5815	-13.0915	-12.4463	0.639379	0.16464	-0.645256	-0.783464
7.9_770.569297	7.9	PC(35:3)(rep)(rep)	PC(35:3)	M+H	PC	(35:3)	(35:3)	NA	NA	NA	770.569	C43 H81 O8 N1 P1	C	5.12899e+07	1.01939e+08	7.1565e+07	4.01829e+07	1.86895e+08	1.33806e+07	-10.0026	-10.199	-10.5896	-9.98907	-8.57794	-10.2639	-10.2637	-9.61032	0.635776	0.337867	-0.65341	-0.471254
3.88_1153.7233915	3.88	GM3(d34:1)	GM3(d34:1)	M+H	GM3	(d34:1)	(d34:1)	NA	NA	NA	1153.72	C57 H105 O21 N2	D	7.20371e+06	2.37722e+07	2.17894e+07	7.71555e+06	1.64779e+07	7.89048e+06	-12.8344	-12.2994	-12.3052	-12.3698	-12.0816	-11.0259	-12.4797	-11.8258	0.63555	0.246926	-0.653922	-0.607433
6.17_770.509324166667	6.17	PE(38:6p)	PE(38:6p)	M+Na	PE	(16:0p/22:6)	(16:0p)	(22:6)	NA	NA	770.51	C43 H74 O7 N1 P1 Na1	C	1.69269e+07	4.55691e+07	3.82067e+07	1.97996e+07	4.37408e+07	9.14965e+06	-11.6019	-11.3606	-11.495	-11.0102	-10.6731	-10.8123	-11.4858	-10.8319	0.635522	0.00735279	-0.653985	-2.13355
9.37_926.757521333333	9.37	PC(46:2)	PC(46:2)	M+H	PC	(46:2)	(46:2)	NA	NA	NA	926.757	C54 H105 O8 N1 P1	C	519995	4.97481e+06	539414	1.15049e+06	1.76498e+06	184899	-16.6266	-14.556	-17.6413	-15.1153	-15.3044	-16.4412	-16.2746	-15.6203	0.635377	0.561894	-0.654316	-0.250346
7.9_724.525593333333	7.9	PE(34:2e)	PE(34:2e)	M+Na	PE	(34:2e)	(34:2e)	NA	NA	NA	724.525	C39 H76 O7 N1 P1 Na1	C	1.6911e+07	2.96905e+07	6.27597e+07	2.2893e+07	4.10936e+07	9.19089e+06	-11.6033	-11.9787	-10.779	-10.8007	-10.7632	-10.8058	-11.4536	-10.7899	0.63124	0.201729	-0.663739	-0.695233
4.06_876.559685666667	4.06	PI(16:0/20:4)(rep)	PI(36:4)	M+NH4	PI	(16:0/20:4)	(16:0)	(20:4)	NA	NA	876.56	C45 H83 O13 N1 P1	B	200312	301996	1.03185e+06	680473	142221	182773	-18.0029	-18.598	-16.7055	-15.873	-18.9378	-16.4579	-17.7688	-17.0896	0.624495	0.575109	-0.679238	-0.24025
8.93_804.68451	8.93	PC(38:0e)	PC(38:0e)	M+H	PC	(38:0e)	(38:0e)	NA	NA	NA	804.684	C46 H95 O7 N1 P1	C	3.89151e+06	8.23971e+06	5.18782e+06	5.18462e+06	7.41177e+06	1.23601e+06	-13.7228	-13.828	-14.3756	-12.9433	-13.2342	-13.7003	-13.9755	-13.2926	0.622924	0.0850916	-0.682873	-1.07011
8.35_826.6685355	8.35	PC(40:2p)	PC(40:2p)	M+H	PC	(16:1p/24:1)	(16:1p)	(24:1)	NA	NA	826.668	C48 H93 O7 N1 P1	C	3.75786e+06	2.32182e+07	3.11945e+07	1.00065e+07	1.83234e+07	4.26158e+06	-13.7733	-12.3334	-11.7875	-11.9947	-11.9284	-11.9146	-12.6314	-11.9459	0.621794	0.366639	-0.685492	-0.435761
8.06_820.587154833333	8.06	PE(20:2/22:3)	PE(42:5)	M-H	PE	(20:2/22:3)	(20:2)	(22:3)	NA	NA	820.586	C47 H83 O8 N1 P1	B	1.48487e+06	5.58e+06	7.01487e+06	2.39948e+06	4.62292e+06	1.50731e+06	-15.1128	-14.3903	-13.9403	-14.0549	-13.9152	-13.414	-14.4812	-13.7947	0.621373	0.173979	-0.686469	-0.759504
6.79_774.547651333333	6.79	PE(18:1p/22:5)	PE(40:6p)	M-H	PE	(18:1p/22:5)	(18:1p)	(22:5)	NA	NA	774.544	C45 H77 O7 N1 P1	A	2.24651e+07	3.86e+07	1.41166e+07	2.21917e+07	3.76499e+07	4.2469e+06	-11.1936	-11.6001	-12.9314	-10.8456	-10.8894	-11.9196	-11.9084	-11.2182	0.619798	0.343981	-0.690129	-0.463465
7.93_726.546400166667	7.93	PE(18:1p/18:1)(rep)	PE(36:2p)	M-H	PE	(18:1p/18:1)	(18:1p)	(18:1)	NA	NA	726.544	C41 H77 O7 N1 P1	B	4.84838e+07	6.15094e+07	2.85659e+08	5.95979e+07	9.89612e+07	4.19314e+07	-10.0837	-10.9279	-8.59261	-9.42039	-9.49523	-8.61604	-9.86807	-9.17722	0.61949	0.426395	-0.690848	-0.370188
8.65_730.5768875	8.65	PE(16:0p/20:0)	PE(36:0p)	M-H	PE	(16:0p/20:0)	(16:0p)	(20:0)	NA	NA	730.576	C41 H81 O7 N1 P1	B	1.29158e+06	1.66211e+06	1.51644e+06	1.11371e+06	2.22837e+06	391832	-15.314	-16.1376	-16.1501	-15.1622	-14.968	-15.3577	-15.8672	-15.1626	0.61362	0.111132	-0.704583	-0.954161
6.56_672.4981425	6.56	PE(32:1p)	PE(32:1p)	M-H	PE	(16:0p/16:1)	(16:0p)	(16:1)	NA	NA	672.497	C37 H71 O7 N1 P1	C	3.30077e+06	4.21721e+06	9.16576e+06	3.52065e+06	5.05442e+06	2.16891e+06	-13.9604	-14.7943	-13.5545	-13.5017	-13.7865	-12.889	-14.1031	-13.3924	0.611048	0.196865	-0.710643	-0.705831
5.71_834.565903666667	5.71	PC(16:0p/22:6)	PC(38:6p)	M+HCOO	PC	(16:0p/22:6)	(16:0p)	(22:6)	NA	NA	834.565	C47 H81 O9 N1 P1	B	1.66164e+06	3.30631e+06	5.43147e+06	2.47708e+06	3.41473e+06	1.08471e+06	-14.9506	-15.1454	-14.3094	-14.0089	-14.3523	-13.8887	-14.8018	-14.0833	0.607734	0.0852991	-0.718489	-1.06906
8.77_810.637206166667	8.77	PE(18:1p/24:2)	PE(42:3p)	M+H	PE	(18:1p/24:2)	(18:1p)	(24:2)	NA	NA	810.637	C47 H89 O7 N1 P1	C	3.99869e+06	1.04669e+07	1.41647e+07	7.41344e+06	1.09032e+07	2.26528e+06	-13.6836	-13.4828	-12.9265	-12.4274	-12.6773	-12.8263	-13.3643	-12.6437	0.606829	0.0664858	-0.720639	-1.17727
8.07_824.6529475	8.07	PC(40:3p)	PC(40:3p)	M+H	PC	(18:0p/22:3)	(18:0p)	(22:3)	NA	NA	824.653	C48 H91 O7 N1 P1	C	1.27866e+07	2.70006e+07	9.04251e+07	2.2133e+07	4.66846e+07	9.41681e+06	-12.0066	-12.1157	-10.2521	-10.8495	-10.5791	-10.7708	-11.4581	-10.7331	0.604993	0.352528	-0.725011	-0.452806
7.01_710.513743	7.01	PE(16:0p/19:3)	PE(35:3p)	M-H	PE	(16:0p/19:3)	(16:0p)	(19:3)	NA	NA	710.513	C40 H73 O7 N1 P1	C	1.0912e+06	2.0166e+06	5.97066e+06	1.17585e+06	3.94175e+06	916562	-15.5572	-15.8587	-14.1729	-15.0839	-14.1452	-14.1317	-15.1963	-14.4536	0.597629	0.301446	-0.742677	-0.52079
8.1_812.545069833333	8.1	PS(38:3)(rep)	PS(38:3)	M-H	PS	(38:3)	(38:3)	NA	NA	NA	812.545	C44 H79 O10 N1 P1	C	1.6735e+07	1.87038e+07	1.62137e+07	1.22572e+07	1.34521e+07	1.01651e+07	-11.6184	-12.6453	-12.7316	-11.702	-12.3743	-10.6604	-12.3318	-11.5789	0.593425	0.293421	-0.752862	-0.532509
4.67_1179.739869	4.67	GM3(d36:1)	GM3(d36:1)	M-H	GM3	(d36:1)	(d36:1)	NA	NA	NA	1179.74	C59 H107 O21 N2	D	1.76032e+06	4.38148e+06	5.70591e+06	2.1313e+06	4.42131e+06	1.54913e+06	-14.8673	-14.7392	-14.2383	-14.2258	-13.9795	-13.3745	-14.6149	-13.86	0.592563	0.0808552	-0.754959	-1.09229
8.53_824.620101666667	8.53	PE(24:3/18:0)	PE(42:3)	M-H	PE	(24:3/18:0)	(24:3)	(18:0)	NA	NA	824.617	C47 H87 O8 N1 P1	A	2.70033e+06	4.25618e+06	4.1617e+06	1.59326e+06	4.01614e+06	2.49451e+06	-14.25	-14.781	-14.6936	-14.6456	-14.1182	-12.6872	-14.5749	-13.817	0.59137	0.32373	-0.757867	-0.489817
7.14_816.574891666667	7.14	PS(38:2)	PS(38:2)	M+H	PS	(38:2)	(38:2)	NA	NA	NA	816.575	C44 H83 O10 N1 P1	C	6.29757e+06	1.61983e+07	3.23885e+07	8.60583e+06	2.84649e+07	4.52488e+06	-13.0284	-12.8528	-11.7333	-12.2123	-11.2929	-11.8281	-12.5382	-11.7778	0.590326	0.203206	-0.760416	-0.692064
8.69_782.609375833333	8.69	PE(18:1p/22:1)(rep)	PE(40:2p)	M-H	PE	(18:1p/22:1)	(18:1p)	(22:1)	NA	NA	782.607	C45 H85 O7 N1 P1	B	4.31057e+06	1.05794e+07	2.83947e+07	7.3139e+06	1.70874e+07	3.49331e+06	-13.5753	-13.4674	-11.9232	-12.4469	-12.0292	-12.2014	-12.9886	-12.2258	0.58935	0.287141	-0.762803	-0.541904
8.66_756.593736	8.66	PE(16:0p/22:1)(rep)	PE(38:1p)	M-H	PE	(16:0p/22:1)	(16:0p)	(22:1)	NA	NA	756.591	C43 H83 O7 N1 P1	B	9.64838e+06	1.44115e+07	2.75132e+07	1.31505e+07	2.23935e+07	4.41265e+06	-12.4129	-13.0215	-11.9687	-11.6005	-11.639	-11.8644	-12.4677	-11.7013	0.587891	0.120245	-0.766379	-0.919933
7.18_828.575145166667	7.18	PS(39:3)	PS(39:3)	M+H	PS	(39:3)	(39:3)	NA	NA	NA	828.575	C45 H83 O10 N1 P1	C	7.17652e+06	1.26824e+07	9.50465e+06	9.82431e+06	1.85657e+07	1.63677e+06	-12.8399	-13.2058	-13.5021	-12.0212	-11.9095	-13.2951	-13.1826	-12.4086	0.584791	0.217288	-0.774007	-0.662964
8.67_758.6055985	8.67	PE(16:0p/22:1)	PE(38:1p)	M+H	PE	(16:0p/22:1)	(16:0p)	(22:1)	NA	NA	758.606	C43 H85 O7 N1 P1	A	7.53423e+06	1.2527e+07	1.82012e+07	1.13073e+07	1.96765e+07	2.77481e+06	-12.7697	-13.2236	-12.5648	-11.8184	-11.8256	-12.5336	-12.8527	-12.0592	0.576944	0.0632482	-0.793498	-1.19895
4.3_780.4823335	4.3	PS(36:5)	PS(36:5)	M-H	PS	(36:5)	(36:5)	NA	NA	NA	780.482	C42 H71 O10 N1 P1	C	434888	1.35938e+06	1.52681e+06	1.23651e+06	1.26126e+06	208754	-16.8845	-16.4276	-16.1402	-15.0113	-15.7892	-16.2661	-16.4841	-15.6889	0.576243	0.150987	-0.795252	-0.821059
6.22_838.561642166667	6.22	PS(18:1/22:3)	PS(40:4)	M-H	PS	(18:1/22:3)	(18:1)	(22:3)	NA	NA	838.56	C46 H81 O10 N1 P1	C	1.73593e+07	3.40243e+07	1.69302e+07	2.23231e+07	3.62088e+07	4.70235e+06	-11.5655	-11.7821	-12.6692	-10.8371	-10.9458	-11.7726	-12.0056	-11.1852	0.566261	0.142681	-0.82046	-0.845634
6.15_746.515008	6.15	PE(16:0p/22:6)	PE(38:6p)	M-H	PE	(16:0p/22:6)	(16:0p)	(22:6)	NA	NA	746.513	C43 H73 O7 N1 P1	A	1.04519e+08	2.06166e+08	2.69795e+08	1.29778e+08	2.23672e+08	7.83086e+07	-8.97556	-9.18293	-8.67504	-8.29768	-8.31878	-7.7149	-8.94451	-8.11045	0.560949	0.0313595	-0.834058	-1.50363
8.15_772.585407833333	8.15	PC(35:2)(rep)(rep)	PC(35:2)	M+H	PC	(35:2)	(35:2)	NA	NA	NA	772.585	C43 H83 O8 N1 P1	C	4.48812e+07	5.05371e+07	1.00786e+08	5.26088e+07	8.35799e+07	2.05309e+07	-10.1951	-11.2113	-10.0956	-9.60035	-9.73894	-9.64627	-10.5007	-9.66185	0.559096	0.141154	-0.838833	-0.850308
6.11_692.558591666667	6.11	PC(30:0e)	PC(30:0e)	M+H	PC	(16:0e/14:0)	(16:0e)	(14:0)	NA	NA	692.559	C38 H79 O7 N1 P1	C	3.48147e+07	1.14542e+08	5.63533e+07	5.93745e+07	8.61795e+07	1.83905e+07	-10.5615	-10.0309	-10.9343	-9.42581	-9.69475	-9.80511	-10.5089	-9.64189	0.548278	0.0636218	-0.86702	-1.19639
7.1_854.594361333333	7.1	PC(18:0/20:4)	PC(38:4)	M+HCOO	PC	(18:0/20:4)	(18:0)	(20:4)	NA	NA	854.592	C47 H85 O10 N1 P1	A	1.57663e+07	3.92477e+07	2.29789e+07	2.28817e+07	3.28895e+07	8.34315e+06	-11.7044	-11.5761	-12.2285	-10.8015	-11.0845	-10.9454	-11.8363	-10.9438	0.538663	0.0323829	-0.892546	-1.48968
7.1_836.6157	7.1	PC(40:5)(rep)	PC(40:5)	M+H	PC	(18:0/22:5)	(18:0)	(22:5)	NA	NA	836.616	C48 H87 O8 N1 P1	C	8.45979e+07	2.82064e+08	1.32489e+08	1.47252e+08	2.63417e+08	3.60385e+07	-9.28062	-8.73071	-9.70103	-8.11544	-8.08282	-8.83453	-9.23746	-8.34426	0.538422	0.0759431	-0.893191	-1.11951
5.93_764.545605	5.93	PC(15:0/16:0)	PC(31:0)	M+HCOO	PC	(15:0/16:0)	(15:0)	(16:0)	NA	NA	764.545	C40 H79 O10 N1 P1	A	1.27242e+07	9.6275e+06	6.47965e+06	1.07617e+07	1.27306e+07	2.60667e+06	-12.0137	-13.6034	-14.0548	-11.8897	-12.4538	-12.6238	-13.224	-12.3224	0.535315	0.280251	-0.901541	-0.552452
8.24_798.601148333333	8.24	PE(40:3)	PE(40:3)	M+H	PE	(18:0/22:3)	(18:0)	(22:3)	NA	NA	798.601	C45 H85 O8 N1 P1	C	2.07224e+07	3.93564e+07	6.46341e+07	3.50623e+07	6.92882e+07	9.95938e+06	-11.3101	-11.5721	-10.7365	-10.1857	-10.0095	-10.6899	-11.2062	-10.2951	0.531755	0.0484867	-0.911166	-1.31438
7.82_776.5632415	7.82	PE(18:0p/22:5)	PE(40:5p)	M-H	PE	(18:0p/22:5)	(18:0p)	(22:5)	NA	NA	776.56	C45 H79 O7 N1 P1	A	1.78185e+07	3.44199e+07	4.813e+07	2.71335e+07	3.84859e+07	1.30745e+07	-11.5279	-11.7654	-11.1619	-10.5556	-10.8578	-10.2973	-11.4851	-10.5702	0.530402	0.0188336	-0.914842	-1.72507
8.24_804.592251666667	8.24	PE(20:0p/22:5)	PE(42:5p)	M-H	PE	(20:0p/22:5)	(20:0p)	(22:5)	NA	NA	804.591	C47 H83 O7 N1 P1	B	842131	3.17035e+06	8.82635e+06	2.59295e+06	3.23209e+06	1.34052e+06	-15.9311	-15.206	-13.6089	-13.943	-14.4316	-13.5832	-14.9153	-13.9859	0.525076	0.307547	-0.929402	-0.512089
8.18_1277.84758283333	8.18	GM3(d43:1)	GM3(d43:1)	M-H	GM3	(d43:1)	(d43:1)	NA	NA	NA	1277.85	C66 H121 O21 N2	D	1.29191e+06	5.59436e+06	6.0871e+06	2.85196e+06	3.94419e+06	1.87719e+06	-15.3137	-14.3866	-14.145	-13.8056	-14.1443	-13.0974	-14.6151	-13.6824	0.523895	0.120314	-0.932649	-0.919685
8.3_760.584872	8.3	PC(34:1)(rep)(rep)	PC(34:1)	M+H	PC	(34:1)	(34:1)	NA	NA	NA	760.585	C42 H83 O8 N1 P1	C	6.27154e+07	1.00765e+08	1.12912e+08	5.03401e+07	7.01018e+07	1.02771e+08	-9.71242	-10.2157	-9.93171	-9.66395	-9.99264	-7.3227	-9.95329	-8.9931	0.513988	0.371595	-0.960192	-0.42993
6.93_706.574289	6.93	PC(31:0e)	PC(31:0e)	M+H	PC	(31:0e)	(31:0e)	NA	NA	NA	706.575	C39 H81 O7 N1 P1	C	8.38609e+06	1.90612e+07	1.07508e+07	1.33547e+07	1.93252e+07	3.4576e+06	-12.6152	-12.618	-13.3244	-11.5783	-11.8516	-12.2162	-12.8525	-11.8821	0.510337	0.0343828	-0.970477	-1.46366
9.39_874.726171333333	9.39	PC(42:0)	PC(42:0)	M+H	PC	(42:0)	(42:0)	NA	NA	NA	874.726	C50 H101 O8 N1 P1	C	2.19581e+06	5.75318e+06	1.09131e+06	3.77859e+06	3.83441e+06	498494	-14.5484	-14.3462	-16.6247	-13.3997	-14.185	-15.0104	-15.1731	-14.1984	0.508828	0.332506	-0.97475	-0.4782
8.6_1136.8036055	8.6	CerG3(d18:1/24:0)	CerG3(d42:1)	M+H	CerG3	(d18:1/24:0)	(d18:1)	(24:0)	NA	NA	1136.8	C60 H114 O18 N1	A	6.94848e+06	1.6486e+06	3.83821e+06	2.77944e+06	4.08691e+06	2.03559e+06	-12.8865	-16.1493	-14.8103	-13.8428	-14.093	-12.9806	-14.6154	-13.6388	0.508177	0.415659	-0.976598	-0.381263
7.08_790.558968	7.08	PS(18:0/18:1)	PS(36:1)	M+H	PS	(18:0/18:1)	(18:0)	(18:1)	NA	NA	790.559	C42 H81 O10 N1 P1	C	2.96644e+08	8.03505e+08	7.98841e+08	4.80545e+08	1.04634e+09	1.99363e+08	-7.47058	-7.22043	-7.109	-6.40906	-6.09288	-6.36675	-7.26667	-6.28956	0.507998	0.00263094	-0.977107	-2.57989
8.57_776.652829	8.57	PC(36:0e)	PC(36:0e)	M+H	PC	(36:0e)	(36:0e)	NA	NA	NA	776.653	C44 H91 O7 N1 P1	C	4.96549e+06	1.31815e+07	6.53061e+06	8.41578e+06	1.20435e+07	2.25651e+06	-13.3712	-13.1502	-14.0435	-12.2445	-12.5338	-12.8319	-13.5216	-12.5367	0.505261	0.0455088	-0.984899	-1.3419
7.62_810.529597	7.62	PS(38:4)	PS(38:4)	M-H	PS	(38:4)	(38:4)	NA	NA	NA	810.529	C44 H77 O10 N1 P1	C	1.73262e+07	1.56449e+07	1.59921e+07	1.52228e+07	1.6962e+07	9.05185e+06	-11.5683	-12.903	-12.7515	-11.3894	-12.0398	-10.8278	-12.4076	-11.419	0.503974	0.148166	-0.988578	-0.829253
9.16_856.679034833333	9.16	PE(44:2)	PE(44:2)	M+H	PE	(44:2)	(44:2)	NA	NA	NA	856.679	C49 H95 O8 N1 P1	C	637763	3.78041e+06	1.40985e+06	1.56016e+06	2.80704e+06	421182	-16.3321	-14.9521	-16.2552	-14.6759	-14.635	-15.2535	-15.8464	-14.8548	0.502896	0.144009	-0.991667	-0.841612
8.19_792.614945666667	8.19	PC(18:0e/16:0)	PC(34:0e)	M+HCOO	PC	(18:0e/16:0)	(18:0e)	(16:0)	NA	NA	792.612	C43 H87 O9 N1 P1	B	8.92998e+06	2.50032e+07	1.19296e+07	1.63238e+07	2.1019e+07	4.37452e+06	-12.5245	-12.2266	-13.1743	-11.2887	-11.7304	-11.8769	-12.6418	-11.632	0.496614	0.0474388	-1.0098	-1.32387
7.82_752.558301	7.82	PE(18:0p/20:4)(rep)	PE(38:4p)	M+H	PE	(18:0p/20:4)	(18:0p)	(20:4)	NA	NA	752.559	C43 H79 O7 N1 P1	A	6.80127e+07	1.25168e+08	1.5449e+08	8.96653e+07	2.13595e+08	3.88133e+07	-9.59544	-9.90287	-9.47939	-8.83111	-8.38529	-8.72752	-9.65923	-8.64797	0.496112	0.00547833	-1.01126	-2.26135
4.01_1153.724636	4.01	GM3(d34:0)	GM3(d34:0)	M-H	GM3	(d34:0)	(d34:0)	NA	NA	NA	1153.72	C57 H105 O21 N2	D	744166	4.00327e+06	3.94694e+06	1.39465e+06	3.10489e+06	1.66089e+06	-16.1095	-14.8694	-14.77	-14.8377	-14.4895	-13.274	-15.2496	-14.2004	0.483224	0.177396	-1.04923	-0.751056
8.19_748.621045	8.19	PC(34:0e)	PC(34:0e)	M+H	PC	(18:0e/16:0)	(18:0e)	(16:0)	NA	NA	748.621	C42 H87 O7 N1 P1	C	6.60068e+07	2.03431e+08	8.62938e+07	1.24905e+08	1.83039e+08	3.12632e+07	-9.63863	-9.2022	-10.3196	-8.35289	-8.60802	-9.03961	-9.72013	-8.66684	0.481867	0.0625599	-1.05329	-1.2037
8.34_754.5790925	8.34	PE(16:0p/22:2)(rep)	PE(38:2p)	M-H	PE	(16:0p/22:2)	(16:0p)	(22:2)	NA	NA	754.576	C43 H81 O7 N1 P1	B	1.20808e+07	2.76256e+07	7.33267e+07	2.40382e+07	5.186e+07	1.26571e+07	-12.0885	-12.0827	-10.5545	-10.7303	-10.4275	-10.3441	-11.5752	-10.5006	0.474807	0.164317	-1.07459	-0.784318
5.9_717.590608	5.9	SM(d35:1)	SM(d35:1)	M+H	SM	(d17:0/18:1)	(d17:0)	(18:1)	NA	NA	717.591	C40 H82 O6 N2 P1	C	3.52047e+07	7.88351e+07	7.18625e+07	5.02033e+07	1.22395e+08	2.21709e+07	-10.5455	-10.5698	-10.5836	-9.66787	-9.18862	-9.5354	-10.5663	-9.46396	0.465762	0.0159309	-1.10233	-1.79776
7.87_1249.81817433333	7.87	GM3(d41:1)	GM3(d41:1)	M-H	GM3	(d41:1)	(d41:1)	NA	NA	NA	1249.82	C64 H117 O21 N2	D	3.55615e+06	1.00062e+07	1.13716e+07	6.54245e+06	1.00236e+07	4.24293e+06	-13.8529	-13.5478	-13.2434	-12.6078	-12.7987	-11.9209	-13.548	-12.4425	0.464726	0.0323913	-1.10555	-1.48957
6.64_1247.80151266667	6.64	GM3(d41:2)	GM3(d41:2)	M-H	GM3	(d41:2)	(d41:2)	NA	NA	NA	1247.8	C64 H115 O21 N2	D	1.66882e+06	3.49239e+06	6.23492e+06	2.52482e+06	4.06019e+06	2.46811e+06	-14.9443	-15.0664	-14.1104	-13.9814	-14.1025	-12.7026	-14.707	-13.5955	0.462797	0.118296	-1.11155	-0.927029
8.14_799.668903333333	8.14	SM(d41:2)	SM(d41:2)	M+H	SM	(d41:2)	(d41:2)	NA	NA	NA	799.669	C46 H92 O6 N2 P1	C	5.26797e+07	1.48431e+08	1.89782e+08	9.59424e+07	2.63458e+08	4.10462e+07	-9.96399	-9.65695	-9.18257	-8.73349	-8.0826	-8.64682	-9.60117	-8.48764	0.462161	0.0222961	-1.11353	-1.65177
7.14_858.598235666667	7.14	PC(40:5)	PC(40:5)	M+Na	PC	(18:0/22:5)	(18:0)	(22:5)	NA	NA	858.598	C48 H86 O8 N1 P1 Na1	C	9.57954e+06	2.26329e+07	1.14746e+07	1.72969e+07	3.56434e+07	2.83559e+06	-12.4232	-12.3702	-13.2304	-11.2051	-10.9685	-12.5024	-12.6746	-11.5587	0.461383	0.130162	-1.11596	-0.885516
8.7_784.621461	8.7	PE(18:1p/22:1)	PE(40:2p)	M+H	PE	(18:1p/22:1)	(18:1p)	(22:1)	NA	NA	784.621	C45 H87 O7 N1 P1	A	3.35474e+06	8.93124e+06	1.89104e+07	8.48603e+06	1.70193e+07	2.77689e+06	-13.937	-13.7117	-12.5097	-12.2325	-12.0349	-12.5325	-13.3861	-12.2666	0.460262	0.116204	-1.11947	-0.934779
8.24_768.590033833333	8.24	PE(18:0p/21:3)(rep)	PE(39:3p)	M+H	PE	(18:0p/21:3)	(18:0p)	(21:3)	NA	NA	768.59	C44 H83 O7 N1 P1	A	2.13863e+06	5.58132e+06	6.41427e+06	4.36237e+06	7.49346e+06	1.67094e+06	-14.5865	-14.39	-14.0695	-13.1925	-13.2184	-13.2653	-14.3486	-13.2254	0.45906	0.0160163	-1.12325	-1.79544
8.14_821.651407833333	8.14	SM(d43:5)	SM(d43:5)	M+H	SM	(d43:5)	(d43:5)	NA	NA	NA	821.653	C48 H90 O6 N2 P1	C	1.18963e+07	3.94094e+07	4.71952e+07	2.58004e+07	7.8965e+07	7.79718e+06	-12.1107	-11.5701	-11.1902	-10.6283	-9.82088	-11.043	-11.6237	-10.4974	0.458093	0.0706084	-1.12629	-1.15114
6.66_856.5826595	6.66	PC(18:0/22:6)(rep)	PC(40:6)	M+Na	PC	(18:0/22:6)	(18:0)	(22:6)	NA	NA	856.583	C48 H84 O8 N1 P1 Na1	C	4.71511e+06	4.1711e+07	1.70425e+07	1.74996e+07	4.21792e+07	3.34402e+06	-13.4459	-11.4882	-12.6597	-11.1883	-10.7256	-12.2644	-12.5313	-11.3928	0.454232	0.19665	-1.1385	-0.706306
8.55_823.6679595	8.55	SM(d43:4)	SM(d43:4)	M+H	SM	(d43:4)	(d43:4)	NA	NA	NA	823.669	C48 H92 O6 N2 P1	C	2.98166e+06	8.88889e+06	8.34933e+06	4.90712e+06	1.19101e+07	2.79952e+06	-14.1071	-13.7186	-13.6891	-13.0227	-12.5499	-12.5208	-13.8382	-12.6978	0.453621	0.00627238	-1.14044	-2.20257
7.79_724.5306195	7.79	PE(16:0p/20:3)(rep)(rep)	PE(36:3p)	M-H	PE	(16:0p/20:3)	(16:0p)	(20:3)	NA	NA	724.529	C41 H75 O7 N1 P1	A	2.18196e+07	3.04681e+07	1.25969e+08	3.15257e+07	7.66974e+07	2.65203e+07	-11.2356	-11.9414	-9.77384	-10.3391	-9.86292	-9.27697	-10.9836	-9.82634	0.448362	0.204597	-1.15727	-0.6891
7.75_1263.83469816667	7.75	GM3(d42:2)	GM3(d42:2)	M+H	GM3	(d42:2)	(d42:2)	NA	NA	NA	1263.83	C65 H119 O21 N2	D	2.09893e+07	7.49691e+07	9.69413e+07	4.09642e+07	9.16378e+07	3.1196e+07	-11.2916	-10.6424	-10.1517	-9.96129	-9.60615	-9.04271	-10.6952	-9.53672	0.447976	0.055081	-1.15851	-1.259
4.58_711.541015	4.58	SM(d35:4)	SM(d35:4)	M+H	SM	(d35:4)	(d35:4)	NA	NA	NA	711.544	C40 H76 O6 N2 P1	C	3.80191e+06	1.54789e+07	1.55843e+07	9.33538e+06	2.17996e+07	3.48032e+06	-13.7564	-12.9184	-12.7887	-12.0949	-11.6778	-12.2068	-13.1545	-11.9931	0.447089	0.0420839	-1.16137	-1.37588
6.1_736.550129666667	6.1	PC(16:0e/14:0)	PC(30:0e)	M+HCOO	PC	(16:0e/14:0)	(16:0e)	(14:0)	NA	NA	736.55	C39 H79 O9 N1 P1	B	2.39975e+06	5.0347e+06	3.5294e+06	4.47147e+06	5.34665e+06	1.421e+06	-14.4203	-14.5387	-14.9313	-13.1568	-13.7054	-13.4991	-14.6301	-13.4538	0.442475	0.00614854	-1.17633	-2.21123
7.76_720.5902285	7.76	PC(32:0e)	PC(32:0e)	M+H	PC	(16:0e/16:0)	(16:0e)	(16:0)	NA	NA	720.59	C40 H83 O7 N1 P1	C	1.69504e+08	5.20753e+08	3.00024e+08	3.62175e+08	5.15258e+08	1.13128e+08	-8.278	-7.84614	-8.52183	-6.81704	-7.11487	-7.18418	-8.21532	-7.0387	0.442386	0.0121528	-1.17662	-1.91532
8.35_756.5899965	8.35	PE(16:0p/22:2)	PE(38:2p)	M+H	PE	(16:0p/22:2)	(16:0p)	(22:2)	NA	NA	756.59	C43 H83 O7 N1 P1	A	1.12713e+07	3.13644e+07	5.40716e+07	2.84041e+07	5.68568e+07	9.44058e+06	-12.1886	-11.8995	-10.994	-10.4896	-10.2948	-10.7671	-11.694	-10.5171	0.442307	0.0674512	-1.17688	-1.17101
7.86_1275.832738	7.86	GM3(d43:2)	GM3(d43:2)	M-H	GM3	(d43:2)	(d43:2)	NA	NA	NA	1275.83	C66 H119 O21 N2	D	1.74342e+06	5.23935e+06	6.10471e+06	2.90503e+06	6.88953e+06	2.22655e+06	-14.8813	-14.4812	-14.1408	-13.779	-13.3396	-12.8512	-14.5011	-13.3233	0.442019	0.0284929	-1.17782	-1.54526
7.76_764.582794666667	7.76	PC(16:0e/16:0)	PC(32:0e)	M+HCOO	PC	(16:0e/16:0)	(16:0e)	(16:0)	NA	NA	764.581	C41 H83 O9 N1 P1	B	1.25202e+07	3.64841e+07	2.54199e+07	2.85865e+07	3.48239e+07	9.33899e+06	-12.037	-11.6814	-12.0829	-10.4803	-11.002	-10.7827	-11.9338	-10.755	0.44174	0.00434271	-1.17873	-2.36224
7.82_750.5477725	7.82	PE(18:0p/20:4)	PE(38:4p)	M-H	PE	(18:0p/20:4)	(18:0p)	(20:4)	NA	NA	750.544	C43 H77 O7 N1 P1	A	5.14838e+07	9.88841e+07	1.86593e+08	7.76063e+07	2.86994e+08	3.43543e+07	-9.99712	-10.2429	-9.20701	-9.03948	-7.95915	-8.90358	-9.81569	-8.63407	0.440857	0.0630726	-1.18162	-1.20016
6.22_696.498129333333	6.22	PE(16:0p/18:3)	PE(34:3p)	M-H	PE	(16:0p/18:3)	(16:0p)	(18:3)	NA	NA	696.497	C39 H71 O7 N1 P1	B	935890	1.4228e+06	7.24598e+06	1.91149e+06	3.5445e+06	1.17426e+06	-15.7788	-16.3619	-13.8936	-14.3829	-14.2984	-13.7742	-15.3447	-14.1519	0.43743	0.246783	-1.19288	-0.607684
8.15_802.5736735	8.15	PC(39:7p)	PC(39:7p)	M+H	PC	(39:7p)	(39:7p)	NA	NA	NA	802.575	C47 H81 O7 N1 P1	C	7.62706e+06	1.78472e+07	1.89978e+07	1.30787e+07	2.52081e+07	6.71149e+06	-12.752	-12.713	-12.503	-11.6084	-11.4682	-11.2594	-12.656	-11.4453	0.432069	0.000946882	-1.21067	-3.0237
8.52_827.7007815	8.52	SM(d43:2)	SM(d43:2)	M+H	SM	(d43:2)	(d43:2)	NA	NA	NA	827.7	C48 H96 O6 N2 P1	C	1.05265e+07	5.30231e+07	3.80038e+07	3.16059e+07	5.30358e+07	1.08583e+07	-12.2872	-11.142	-11.5027	-10.3355	-10.3951	-10.5653	-11.644	-10.432	0.431661	0.0644062	-1.21203	-1.19107
8.05_1263.8338055	8.05	GM3(d42:1)(rep)	GM3(d42:1)	M-H	GM3	(d42:1)	(d42:1)	NA	NA	NA	1263.83	C65 H119 O21 N2	D	4.65387e+07	1.29917e+08	1.23138e+08	8.98856e+07	1.37341e+08	5.30427e+07	-10.1428	-9.84915	-9.80663	-8.82757	-9.02241	-8.27692	-9.93286	-8.70896	0.428124	0.0177351	-1.2239	-1.75117
5.39_762.527615833333	5.39	PS(34:1)	PS(34:1)	M+H	PS	(16:0/18:1)	(16:0)	(18:1)	NA	NA	762.528	C40 H77 O10 N1 P1	C	4.25766e+07	2.13421e+08	1.4241e+08	1.07121e+08	2.25212e+08	4.92336e+07	-10.2712	-9.13304	-9.59686	-8.57449	-8.30889	-8.38443	-9.66703	-8.4226	0.422076	0.0568749	-1.24443	-1.24508
8.12_1265.85067466667	8.12	GM3(d42:1)	GM3(d42:1)	M+H	GM3	(d42:1)	(d42:1)	NA	NA	NA	1265.85	C65 H121 O21 N2	D	1.96553e+07	6.12547e+07	5.31006e+07	4.25041e+07	7.5467e+07	1.83414e+07	-11.3863	-10.9338	-11.0201	-9.90805	-9.88625	-9.80897	-11.1134	-9.86776	0.421713	0.00959194	-1.24567	-2.01809
7.91_740.558977166667	7.91	PE(16:0p/21:3)	PE(37:3p)	M+H	PE	(16:0p/21:3)	(16:0p)	(21:3)	NA	NA	740.559	C42 H79 O7 N1 P1	A	5.71001e+06	1.40271e+07	1.96564e+07	1.66863e+07	2.62679e+07	3.30895e+06	-13.1697	-13.0605	-12.4538	-11.257	-11.4088	-12.2796	-12.8947	-11.6485	0.421561	0.0383289	-1.24619	-1.41647
8.33_857.679459833333	8.33	SM(d42:2)(rep)	SM(d42:2)	M+HCOO	SM	(d42:2)	(d42:2)	NA	NA	NA	857.675	C48 H94 O8 N2 P1	C	1.53017e+08	3.44887e+08	5.88647e+08	2.69842e+08	5.70548e+08	1.89967e+08	-8.42563	-8.44061	-7.5495	-7.24161	-6.96782	-6.4364	-8.13858	-6.88194	0.418518	0.0312655	-1.25664	-1.50493
7.8_726.543369	7.8	PE(16:0p/20:3)(rep)(rep)(rep)	PE(36:3p)	M+H	PE	(16:0p/20:3)	(16:0p)	(20:3)	NA	NA	726.543	C41 H77 O7 N1 P1	A	2.55446e+07	4.4098e+07	1.2957e+08	3.95451e+07	1.25241e+08	2.783e+07	-11.0082	-11.408	-9.73317	-10.0122	-9.15547	-9.20743	-10.7165	-9.45835	0.418095	0.113887	-1.2581	-0.943524
3.32_961.610360333333	3.32	DGDG(34:2)	DGDG(34:2)	M+HCOO	DGDG	(34:2)	(34:2)	NA	NA	NA	961.611	C50 H89 O17	D	2.79116e+07	1.2849e+07	2.3189e+07	2.76795e+07	3.1524e+07	9.06172e+06	-10.8804	-13.187	-12.2154	-10.5268	-11.1456	-10.8262	-12.0943	-10.8329	0.417149	0.193963	-1.26136	-0.712282
5.08_799.550491	5.08	PG(18:1/20:2)	PG(38:3)	M-H	PG	(18:1/20:2)	(18:1)	(20:2)	NA	NA	799.549	C44 H80 O10 N0 P1	B	3.32192e+06	2.9821e+06	9.39985e+06	2.63931e+06	2.47397e+07	1.3642e+06	-13.9512	-15.2943	-13.5181	-13.9174	-11.4953	-13.5579	-14.2545	-12.9902	0.416301	0.25067	-1.2643	-0.600897
7.1_880.611132	7.1	PC(18:0/22:5)	PC(40:5)	M+HCOO	PC	(18:0/22:5)	(18:0)	(22:5)	NA	NA	880.607	C49 H87 O10 N1 P1	A	6.9817e+06	1.53395e+07	8.35178e+06	1.23141e+07	1.74103e+07	4.10087e+06	-12.8796	-12.9314	-13.6887	-11.6953	-12.0022	-11.9701	-13.1666	-11.8892	0.412547	0.0277288	-1.27737	-1.55707
8.55_845.676682333333	8.55	SM(d41:1)(rep)	SM(d41:1)	M+HCOO	SM	(d41:1)	(d41:1)	NA	NA	NA	845.675	C47 H94 O8 N2 P1	C	6.94628e+06	2.02258e+07	2.31205e+07	1.30314e+07	3.45259e+07	7.27168e+06	-12.8869	-12.5325	-12.2197	-11.6137	-11.0144	-11.1437	-12.5464	-11.2573	0.409209	0.00833606	-1.28909	-2.07904
7.94_702.544696166667	7.94	PE(34:1e)	PE(34:1e)	M-H	PE	(34:1e)	(34:1e)	NA	NA	NA	702.544	C39 H77 O7 N1 P1	C	7.91071e+06	3.94786e+06	2.08533e+07	1.15837e+07	1.69267e+07	3.41931e+06	-12.6994	-14.8895	-12.3686	-11.7836	-12.0428	-12.2323	-13.3191	-12.0195	0.406239	0.240078	-1.2996	-0.619648
8.13_778.5790505	8.13	PE(20:0p/20:4)	PE(40:4p)	M-H	PE	(20:0p/20:4)	(20:0p)	(20:4)	NA	NA	778.576	C45 H81 O7 N1 P1	A	1.49209e+07	4.05543e+07	1.57394e+08	3.96556e+07	8.4308e+07	2.94878e+07	-11.7839	-11.5288	-9.45252	-10.0081	-9.72643	-9.12395	-10.9217	-9.6195	0.405495	0.213068	-1.30224	-0.671481
4.65_786.5279062	4.65	PS(18:1/18:2)	PS(36:3)	M+H	PS	(18:1/18:2)	(18:1)	(18:2)	NA	NA	786.528	C42 H77 O10 N1 P1	C	958049	129721	9.34425e+06	7.43828e+06	104348	1.56306e+06	-15.745	-19.8171	-13.5267	-12.4226	-19.3846	-13.3616	-16.3629	-15.0563	0.404254	0.671552	-1.30667	-0.172921
7.9_738.545956333333	7.9	PE(16:0p/21:3)(rep)	PE(37:3p)	M-H	PE	(16:0p/21:3)	(16:0p)	(21:3)	NA	NA	738.544	C42 H77 O7 N1 P1	B	4.53518e+06	9.29658e+06	1.66259e+07	1.10229e+07	1.67406e+07	4.03062e+06	-13.502	-13.6539	-12.6954	-11.8551	-12.0587	-11.995	-13.2838	-11.9696	0.402166	0.0428557	-1.31414	-1.36799
7.56_1261.81810116667	7.56	GM3(d42:2)(rep)	GM3(d42:2)	M-H	GM3	(d42:2)	(d42:2)	NA	NA	NA	1261.82	C65 H117 O21 N2	D	2.83401e+07	6.32288e+07	1.27661e+08	5.37319e+07	9.11129e+07	5.01212e+07	-10.8584	-10.8881	-9.75458	-9.56988	-9.61444	-8.35865	-10.5004	-9.18099	0.400711	0.0769369	-1.31937	-1.11387
8.34_1291.8634625	8.34	GM3(d44:1)	GM3(d44:1)	M-H	GM3	(d44:1)	(d44:1)	NA	NA	NA	1291.86	C67 H123 O21 N2	D	1.66202e+06	5.8116e+06	2.88024e+06	3.51968e+06	4.76738e+06	1.84092e+06	-14.9502	-14.3317	-15.2246	-13.5021	-13.8708	-13.1256	-14.8355	-13.4995	0.396124	0.018584	-1.33598	-1.73086
4.57_733.5522725	4.57	SM(d18:1/15:0)	SM(d33:1)	M+HCOO	SM	(d18:1/15:0)	(d18:1)	(15:0)	NA	NA	733.55	C39 H78 O8 N2 P1	C	1.04007e+07	2.38521e+07	4.37696e+07	2.57286e+07	4.39586e+07	1.06903e+07	-12.3046	-12.2945	-11.2989	-10.6323	-10.666	-10.5878	-11.966	-10.6287	0.39575	0.0563277	-1.33734	-1.24928
6.71_753.589970833333	6.71	SM(d38:4)	SM(d38:4)	M+H	SM	(d38:4)	(d38:4)	NA	NA	NA	753.591	C43 H82 O6 N2 P1	C	1.02218e+07	3.37395e+07	2.95068e+07	2.60737e+07	7.18287e+07	6.20821e+06	-12.3296	-11.7942	-11.8678	-10.6131	-9.95754	-11.3718	-11.9972	-10.6475	0.392366	0.0646725	-1.34973	-1.18928
8.23_766.578551	8.23	PE(18:0p/21:3)	PE(39:3p)	M-H	PE	(18:0p/21:3)	(18:0p)	(21:3)	NA	NA	766.576	C44 H81 O7 N1 P1	A	2.43164e+06	5.54051e+06	1.33493e+07	4.26937e+06	8.20091e+06	5.93041e+06	-14.4012	-14.4006	-13.0121	-13.2236	-13.0882	-11.4379	-13.938	-12.5832	0.391005	0.143271	-1.35474	-0.843841
7.08_812.541198666667	7.08	PS(36:1)	PS(36:1)	M+Na	PS	(18:0/18:1)	(18:0)	(18:1)	NA	NA	812.541	C42 H80 O10 N1 P1 Na1	C	3.99901e+07	6.68409e+07	7.42502e+07	6.54793e+07	1.11288e+08	3.23193e+07	-10.3616	-10.8079	-10.5364	-9.28462	-9.32587	-8.99167	-10.5687	-9.20072	0.387445	0.00145028	-1.36794	-2.83855
8.33_835.667186166667	8.33	SM(d18:1/26:4)	SM(d44:5)	M+H	SM	(d18:1/26:4)	(d18:1)	(26:4)	NA	NA	835.669	C49 H92 O6 N2 P1	C	1.06847e+08	3.2239e+08	4.15443e+08	2.46086e+08	5.7303e+08	1.25094e+08	-8.94377	-8.53793	-8.05226	-7.37456	-6.96156	-7.03913	-8.51132	-7.12508	0.382562	0.0181135	-1.38623	-1.742
5.28_862.624852333333	5.28	CerG2(d18:1/16:0)	CerG2(d34:1)	M+H	CerG2	(d18:1/16:0)	(d18:1)	(16:0)	NA	NA	862.625	C46 H88 O13 N1	A	6.39807e+06	2.83954e+07	1.63942e+07	2.36384e+07	2.67814e+07	5.90753e+06	-13.0055	-12.043	-12.7157	-10.7545	-11.3809	-11.4434	-12.5881	-11.1929	0.380213	0.0201497	-1.39512	-1.69573
5.24_858.525426833333	5.24	PS(40:6)	PS(40:6)	M+Na	PS	(18:0/22:6)	(18:0)	(22:6)	NA	NA	858.526	C46 H78 O10 N1 P1 Na1	C	6.13252e+06	2.20349e+07	3.53176e+06	1.39917e+07	2.00622e+07	2.13769e+06	-13.0667	-12.4089	-14.9304	-11.5111	-11.7976	-12.9099	-13.4686	-12.0729	0.380043	0.201373	-1.39577	-0.696
8.52_871.694662166667	8.52	SM(d43:2)(rep)	SM(d43:2)	M+HCOO	SM	(d43:2)	(d43:2)	NA	NA	NA	871.691	C49 H96 O8 N2 P1	C	3.1965e+06	1.46494e+07	1.10399e+07	8.84449e+06	2.26292e+07	3.30092e+06	-14.0067	-12.9978	-13.2861	-12.1728	-11.6239	-12.2831	-13.4302	-12.0266	0.377988	0.0228119	-1.40359	-1.64184
1.08_540.330176	1.08	LPC(16:0)	LPC(16:0)	M+HCOO	LPC	(16:0)	(16:0)	NA	NA	NA	540.331	C25 H51 O9 N1 P1	A	1.40697e+06	938882	7.78741e+06	931337	2.89258e+07	533280	-15.1906	-16.9616	-13.7896	-15.4202	-11.2697	-14.913	-15.3139	-13.8677	0.366971	0.421871	-1.44626	-0.37482
8.19_825.684470333333	8.19	SM(d43:3)	SM(d43:3)	M+H	SM	(d43:3)	(d43:3)	NA	NA	NA	825.684	C48 H94 O6 N2 P1	C	3.88186e+06	1.68825e+07	1.52463e+07	1.21677e+07	2.33199e+07	4.93959e+06	-13.7264	-12.7931	-12.8204	-11.7126	-11.5805	-11.7016	-13.1133	-11.6649	0.366428	0.03979	-1.4484	-1.40023
6.12_1259.80217683333	6.12	GM3(d42:3)	GM3(d42:3)	M-H	GM3	(d42:3)	(d42:3)	NA	NA	NA	1259.8	C65 H115 O21 N2	D	3.07808e+06	6.48374e+06	1.14949e+07	5.15519e+06	1.1105e+07	5.76362e+06	-14.0611	-14.1738	-13.2278	-12.9516	-12.6509	-11.479	-13.8209	-12.3605	0.363385	0.0623941	-1.46043	-1.20486
6.66_834.601423	6.66	PC(40:6)(rep)	PC(40:6)	M+H	PC	(18:0/22:6)	(18:0)	(22:6)	NA	NA	834.601	C48 H85 O8 N1 P1	C	5.91872e+07	2.65533e+08	1.16917e+08	1.75814e+08	3.18596e+08	4.84153e+07	-9.79596	-8.81785	-9.88142	-7.85968	-7.80844	-8.40861	-9.49841	-8.02558	0.360275	0.0301509	-1.47283	-1.5207
8.14_780.590055	8.14	PE(20:0p/20:4)(rep)	PE(40:4p)	M+H	PE	(20:0p/20:4)	(20:0p)	(20:4)	NA	NA	780.59	C45 H83 O7 N1 P1	C	2.58671e+07	5.31043e+07	1.31494e+08	9.43468e+07	1.06518e+08	2.66453e+07	-10.9901	-11.1398	-9.71191	-8.75768	-9.38907	-9.27019	-10.614	-9.13898	0.359739	0.0659911	-1.47498	-1.18051
2.84_667.567282	2.84	OAHFA(44:5)	OAHFA(44:5)	M-H	OAHFA	(44:5)	(44:5)	NA	NA	NA	667.567	C44 H75 O4	C	297399	70615.3	516302	145187	347634	319561	-17.4327	-20.6945	-17.7045	-18.1016	-17.6484	-15.6518	-18.6105	-17.1339	0.359332	0.321332	-1.47661	-0.493045
[truncated: 73 more rows]

## Sheet: EV, Lipid Raft DEL
Metabolite ID	RT	LipidIon	LipidGroup	Adduct	Class	FattyAcid	FA1	FA2	FA3	FA4	CalcMz	IonFormula	Grade	Area[LR-PMSC-Donor 1]	Area[LR-PMSC-Donor 2]	Area[LR-PMSC-Donor 3]	Area[EV-PMSC-Donor 1]	Area[EV-PMSC-Donor 2]	Area[EV-PMSC-Donor 3]	LR Donor 1 normalized	LR Donor 2 normalized	LR Donor 3 normalized	EV Donor 1 normalized	EV Donor 2 normalized	EV Donor 3 normalized	Average LR	Average EV	LR:EV Ratio	P-value	log2(Fold-Change)	log10(p-value)
[truncated: 207 more rows]
